# Supplementary material for: The trans-kingdom battle between donor and recipient gut microbiome influences fecal microbiota transplantation outcome
Source: Sci Rep. 2020 Oct 27;10:18349. doi: 10.1038/s41598-020-75162-x (PMC7591866; doi:10.1038/s41598-020-75162-x)
Supplement: Supplementary file 1 — Supplementary Information 1. [file 41598_2020_75162_MOESM1_ESM.xlsx]

## Sheet: Non-normalized Data
Taxonomy	Donor_successful_1	Donor_successful_2	Donor_successful_3	Donor_successful_4	Donor_successful_5	Donor_successful_6	Donor_successful_7	Donor_successful_8	Donor_failed_1	Donor_failed_2	Donor_failed_3	Donor_failed_4	Donor_failed_5	Donor_failed_6	Patient_before_scuccessful_1	Patient_before_scuccessful_2	Patient_before_scuccessful_3	Patient_before_scuccessful_4	Patient_before_scuccessful_5	Patient_before_scuccessful_6	Patient_before_scuccessful_7	Patient_before_scuccessful_8	Patient_before_failed_1	Patient_before_failed_2	Patient_before_failed_3	Patient_before_failed_4	Patient_before_failed_5	Patient_before_failed_6	Patient_after_successful_1	Patient_after_successful_2	Patient_after_successful_3	Patient_after_successful_4	Patient_after_successful_5	Patient_after_successful_6	Patient_after_successful_7	Patient_after_successful_8	Patient_after_failed_1	Patient_after_failed_2	Patient_after_failed_3	Patient_after_failed_4	Patient_after_failed_5	Patient_after_failed_6
d__Bacteria	30481	17625	15585	58150	17864	26894	32703	20116	61986	54754	24543	45600	11936	44328	27804	25517	17190	11315	43067	4838	104348	2549	48713	13746	23351	60695	18760	20444	9864	79789	14019	14224	33607	888	73133	25284	83381	1570	44628	19033	40670	14970
d__Bacteria|p__Firmicutes	19152	12335	9015	32720	11592	17973	21657	10906	25771	27639	16218	26425	7548	27008	22498	10118	10981	8620	279	3673	103133	1901	47546	2147	23081	51652	12601	1580	5081	55021	9153	5304	13919	139	39059	11918	83047	1111	27906	1477	35390	5191
d__Bacteria|p__Firmicutes|c__Clostridia	17787	11448	8438	30137	11064	16672	20167	10152	23083	25841	15267	22875	7063	24259	22443	10043	10761	8547	129	3458	103074	1366	47263	2141	23030	51608	12547	789	4391	50618	7640	4531	12928	13	36441	9558	83024	901	27603	1399	35173	4207
d__Bacteria|p__Firmicutes|c__Clostridia|o__Clostridiales	17724	11422	8418	30079	11052	16647	20127	10125	23020	25788	15235	22787	7048	24203	22386	9972	10567	8501	28	2936	103016	1314	46527	2133	22937	50997	12514	653	4371	50516	7600	4514	12900	11	36371	9509	82930	547	27168	826	35092	3214
d__Bacteria|p__Firmicutes|c__Clostridia|o__Clostridiales|f__Ruminococcaceae	5235	3588	3821	12697	6483	7582	7232	3332	9611	11088	6387	6595	2521	4726	22178	9892	10480	8297	13	2878	102064	1274	46105	2094	22314	49360	12221	620	2184	25569	5209	1910	5065	1	25329	4074	82174	539	26607	784	34841	3136
d__Bacteria|p__Firmicutes|c__Clostridia|o__Clostridiales|f__Ruminococcaceae|g__Faecalibacterium	2897	3065	2567	10100	6231	7002	4208	2295	9052	6217	5535	2920	1703	3332	17194	307	145	6730	1	1866	46160	1185	43605	794	48	36	19	6	800	13454	2925	227	1200	0	13605	1600	67798	129	107	7	23	177
d__Bacteria|p__Firmicutes|c__Clostridia|o__Clostridiales|f__Ruminococcaceae|g__Faecalibacterium|s__Faecalibacterium prausnitzii	2897	3065	2567	10100	6231	7002	4208	2295	9052	6217	5535	2920	1703	3332	9732	12	136	5658	0	1606	9099	1024	4655	186	6	9	4	2	331	1239	118	225	684	0	5885	285	7004	124	21	7	4	173
d__Bacteria|p__Firmicutes|c__Clostridia|o__Clostridiales|f__Ruminococcaceae|g__Ruminococcus	2225	479	1201	2396	205	509	2901	965	443	4741	802	3530	782	1141	6266	275	2	310	0	5	11367	38	4400	20	42	2	3	0	170	1301	219	200	246	0	592	288	6941	1	66	0	3	2
d__Bacteria|p__Firmicutes|c__Clostridia|o__Clostridiales|f__Ruminococcaceae|g__Ruminococcus|s__Ruminococcus bicirculans	2165	426	1153	2265	188	474	2828	907	387	4578	755	3417	759	1020	56	0	1	1	0	0	77	0	337	2	0	12	0	0	2	46	6	3	7	0	17	10	566	0	1	0	0	0
d__Bacteria|p__Firmicutes|c__Clostridia|o__Clostridiales|f__Ruminococcaceae|g__Ruminococcus|s__Ruminococcus champanellensis	22	29	28	81	11	20	38	34	28	88	25	54	12	64	33	2	1	17	0	6	65	23	200	13	0	2	4	3	227	4448	1152	338	1853	0	1350	366	292	0	2	0	3	0
d__Bacteria|p__Firmicutes|c__Clostridia|o__Clostridiales|f__Ruminococcaceae|g__Ruminococcus|s__Ruminococcus albus	35	18	15	39	3	9	32	19	21	49	21	48	9	43	29	2	1	3	0	2	155	4	158	4	0	0	0	0	227	4448	1152	338	1853	0	1350	366	227	0	1	0	0	0
d__Bacteria|p__Firmicutes|c__Clostridia|o__Clostridiales|f__Ruminococcaceae|g__Flavonifractor	64	20	38	127	31	44	73	42	70	91	25	86	19	139	21	1	1	14	1	7	215	1	37	1	0	1	2	0	195	1723	177	356	331	0	1192	411	54	1	0	0	2	1
d__Bacteria|p__Firmicutes|c__Clostridia|o__Clostridiales|f__Ruminococcaceae|g__Flavonifractor|s__Flavonifractor plautii	64	20	38	127	31	44	73	42	70	91	25	86	19	139	13	0	2	6	0	0	86	6	33	2	0	0	0	0	195	1723	177	356	331	0	1192	411	45	0	0	0	0	0
d__Bacteria|p__Firmicutes|c__Clostridia|o__Clostridiales|f__Ruminococcaceae|s__Ruminococcaceae bacterium CPB6	24	6	7	23	3	9	27	12	17	15	11	24	7	46	2	0	0	0	0	0	0	1	20	0	0	0	0	0	183	1225	227	232	269	1	942	409	42	0	1	0	0	0
d__Bacteria|p__Firmicutes|c__Clostridia|o__Clostridiales|f__Ruminococcaceae|s__[Clostridium] cellulosi	9	5	2	12	1	2	3	5	6	7	2	9	3	15	0	0	0	0	0	0	8982	0	15	5	0	0	2	0	54	382	60	52	69	0	237	111	18	0	0	0	2	0
d__Bacteria|p__Firmicutes|c__Clostridia|o__Clostridiales|f__Ruminococcaceae|g__Ethanoligenens	12	12	6	30	5	11	14	11	10	7	8	14	3	36	3091	6999	8794	559	0	510	16791	10	4	0	0	0	0	0	51	270	64	70	68	0	272	77	9	0	0	0	0	0
d__Bacteria|p__Firmicutes|c__Clostridia|o__Clostridiales|f__Ruminococcaceae|g__Ethanoligenens|s__Ethanoligenens harbinense	12	12	6	30	5	11	14	11	10	7	8	14	3	36	2984	6677	8457	530	0	491	16418	8	3	36	0	0	0	0	30	213	44	50	43	0	146	84	3	0	1	0	0	0
d__Bacteria|p__Firmicutes|c__Clostridia|o__Clostridiales|f__Ruminococcaceae|g__Acutalibacter	0	0	0	0	0	0	0	0	0	0	0	0	0	0	3	6	1	0	0	1	5	0	22	5	0	0	0	0	15	97	13	15	16	0	69	22	47	0	0	0	0	0
d__Bacteria|p__Firmicutes|c__Clostridia|o__Clostridiales|f__Ruminococcaceae|g__Acutalibacter|s__Acutalibacter muris	0	0	0	0	0	0	0	0	0	0	0	0	0	0	3	5	4	1	0	0	10	0	5	111	0	0	0	0	11	84	20	23	27	1	81	49	17	0	0	0	0	0
d__Bacteria|p__Firmicutes|c__Clostridia|o__Clostridiales|f__Lachnospiraceae	9789	6203	3327	12478	3498	6702	9865	4546	9029	10421	6930	11490	3380	12819	0	21	7	0	0	1	15	0	4	0	0	0	0	0	6	71	9	10	23	0	57	25	6	0	2	0	0	0
d__Bacteria|p__Firmicutes|c__Clostridia|o__Clostridiales|f__Lachnospiraceae|s__Lachnospiraceae bacterium GAM79	2617	211	214	1846	139	341	3058	1793	2362	2735	4378	3167	1082	5928	491	22	9	123	2	4	34257	8	3	2	0	0	0	0	149	1161	212	214	266	0	1097	454	3	0	3	0	0	0
d__Bacteria|p__Firmicutes|c__Clostridia|o__Clostridiales|f__Lachnospiraceae|s__[Eubacterium] rectale	3233	4378	1743	5667	2404	3714	3441	954	813	3589	422	3027	864	2405	286	2	0	1	2	0	671	0	3	0	0	0	0	0	58	372	93	75	124	0	335	188	2	0	0	0	2	0
d__Bacteria|p__Firmicutes|c__Clostridia|o__Clostridiales|f__Lachnospiraceae|s__Lachnospiraceae bacterium Choco86	279	202	159	577	82	241	269	163	399	340	224	402	113	512	59	1	0	3	0	0	5394	1	2	0	0	0	0	0	41	383	61	69	76	0	387	154	2	0	0	0	0	0
d__Bacteria|p__Firmicutes|c__Clostridia|o__Clostridiales|f__Lachnospiraceae|s__Lachnospiraceae bacterium oral taxon 500	22	4	0	22	1	9	18	13	10	6	5	22	6	19	16	3	0	15	0	0	138	1	2	0	0	0	0	1	0	1	0	1	0	0	4	0	2	0	2	0	2	0
d__Bacteria|p__Firmicutes|c__Clostridia|o__Clostridiales|f__Lachnospiraceae|g__Roseburia	472	261	230	806	146	329	555	434	3005	1816	660	2414	655	1501	1	0	0	0	0	0	6	0	1	2	0	0	0	0	0	4	2	3	1	0	6	3	1	0	0	0	2	0
d__Bacteria|p__Firmicutes|c__Clostridia|o__Clostridiales|f__Lachnospiraceae|g__Roseburia|s__Roseburia hominis	472	261	230	806	146	329	555	434	3005	1816	660	2414	655	1501	0	6	0	0	0	0	27	0	0	34	0	0	0	0	35	248	67	45	70	0	237	91	0	0	0	0	0	0
d__Bacteria|p__Firmicutes|c__Clostridia|o__Clostridiales|f__Lachnospiraceae|g__Anaerostipes	2097	283	420	1360	334	1139	1371	439	744	563	316	740	204	614	0	1	0	0	0	0	122	0	0	0	0	0	0	0	12	84	27	17	26	0	82	27	0	0	0	0	0	0
d__Bacteria|p__Firmicutes|c__Clostridia|o__Clostridiales|f__Lachnospiraceae|g__Anaerostipes|s__Anaerostipes hadrus	2097	283	420	1360	334	1139	1371	439	744	563	316	740	204	614	0	0	0	0	0	0	9	0	835	1120	16223	36551	8675	248	12	74	17	15	14	0	77	25	8352	49	4791	12	26573	1632
d__Bacteria|p__Firmicutes|c__Clostridia|o__Clostridiales|f__Lachnospiraceae|g__Lachnoclostridium	362	330	201	869	137	344	436	262	615	515	340	570	151	651	0	1	0	4	0	1	373	0	682	36	12880	19961	7241	10	7	70	17	9	26	0	60	28	7964	49	4580	10	25940	1579
d__Bacteria|p__Firmicutes|c__Clostridia|o__Clostridiales|f__Lachnospiraceae|g__Lachnoclostridium|s__Lachnoclostridium phocaeense	92	85	49	222	26	77	108	74	138	125	81	112	38	170	0	2	0	0	0	0	12	0	29	2	7	16	10	0	9	71	13	3	6	0	47	25	8	0	3	1	30	0
d__Bacteria|p__Firmicutes|c__Clostridia|o__Clostridiales|f__Lachnospiraceae|g__Lachnoclostridium|s__[Clostridium] bolteae	85	63	36	201	45	94	99	62	131	118	87	143	42	188	0	0	0	0	0	0	8	0	20	1	0	13	1	0	9	71	13	3	6	0	47	25	4	0	2	0	15	0
d__Bacteria|p__Firmicutes|c__Clostridia|o__Clostridiales|f__Lachnospiraceae|g__Lachnoclostridium|s__Lachnoclostridium sp. YL32	52	68	38	146	24	48	77	33	122	80	61	87	18	101	7	0	0	0	0	0	7562	0	11	1023	16	219	134	147	6	21	9	3	13	0	18	9	2	0	0	1	1	1
d__Bacteria|p__Firmicutes|c__Clostridia|o__Clostridiales|f__Lachnospiraceae|g__Lachnoclostridium|s__[Clostridium] sphenoides	30	38	20	96	6	32	46	23	74	53	28	61	14	50	4	3	1	0	0	0	163	0	9	2	0	1065	114	5	6	21	9	3	13	0	18	9	2825	342	19302	667	4224	956
d__Bacteria|p__Firmicutes|c__Clostridia|o__Clostridiales|f__Lachnospiraceae|g__Lachnoclostridium|s__[Clostridium] saccharolyticum	43	32	27	92	23	44	41	24	51	57	43	54	10	57	1	1	1	0	0	1	193	0	2	2	6	34	5	2	4	47	9	3	10	0	21	12	2312	1	13	0	8	5
d__Bacteria|p__Firmicutes|c__Clostridia|o__Clostridiales|f__Lachnospiraceae|g__Lachnoclostridium|s__Lachnoclostridium phytofermentans	31	13	12	27	5	12	36	23	44	33	12	69	15	38	0	0	1	1	0	0	48	0	0	0	7	75	7	1	4	47	9	3	10	0	21	12	180	333	14507	561	3740	460
d__Bacteria|p__Firmicutes|c__Clostridia|o__Clostridiales|f__Lachnospiraceae|g__Blautia	376	336	207	854	130	333	370	274	597	488	360	563	166	728	0	0	1	0	0	0	9	0	0	0	0	0	1	0	4	21	9	2	6	0	28	19	61	0	14	3	4	2
d__Bacteria|p__Firmicutes|c__Clostridia|o__Clostridiales|f__Lachnospiraceae|g__Blautia|s__Blautia hansenii	150	92	86	275	39	104	128	115	214	168	118	170	42	205	0	0	0	2	0	0	135	0	0	0	6	7	10	0	4	21	9	2	6	0	28	19	25	7	2889	2	60	276
d__Bacteria|p__Firmicutes|c__Clostridia|o__Clostridiales|f__Lachnospiraceae|g__Blautia|s__Blautia sp. N6H1-15	121	127	62	284	44	109	123	91	181	167	115	215	78	321	0	0	0	1	0	0	121	0	435	35	2709	8550	55	244	891	14297	661	1127	5118	0	5360	2718	23	0	9	5	49	5
d__Bacteria|p__Firmicutes|c__Clostridia|o__Clostridiales|f__Lachnospiraceae|g__Blautia|s__Blautia sp. YL58	1	2	1	4	1	2	2	1	1	2	3	2	1	4	89	54	17	7	1	5	493	2	427	35	2466	8274	51	242	471	12462	262	847	2807	0	3727	2338	20	0	17	0	1	1
d__Bacteria|p__Firmicutes|c__Clostridia|o__Clostridiales|f__Lachnospiraceae|g__Blautia|s__Blautia coccoides	0	0	0	1	0	1	0	0	0	1	0	0	0	1	87	45	17	5	1	5	431	2	1	0	5	6	0	1	471	12462	262	847	2807	0	3727	2338	8	0	20	0	2	0
d__Bacteria|p__Firmicutes|c__Clostridia|o__Clostridiales|f__Lachnospiraceae|g__Butyrivibrio	114	65	46	149	21	52	118	82	156	106	81	221	41	156	1	6	0	1	0	0	52	0	0	0	1	5	2	0	319	1569	248	194	2219	0	1493	260	1	0	0	0	1	0
d__Bacteria|p__Firmicutes|c__Clostridia|o__Clostridiales|f__Lachnospiraceae|g__Butyrivibrio|s__Butyrivibrio fibrisolvens	38	24	19	58	9	23	46	38	51	36	24	84	14	57	43	13	48	80	1	242	543	9	0	0	1	2	0	0	284	1330	187	158	2164	0	1392	194	0	0	23	6	4	0
d__Bacteria|p__Firmicutes|c__Clostridia|o__Clostridiales|f__Lachnospiraceae|g__Butyrivibrio|s__Butyrivibrio proteoclasticus	34	15	8	41	3	11	25	19	50	36	22	59	8	47	16	3	44	16	1	238	172	8	38	2	0	2	4	1	20	146	31	19	33	0	60	37	72	1	23	7	1158	17
d__Bacteria|p__Firmicutes|c__Clostridia|o__Clostridiales|f__Lachnospiraceae|g__Butyrivibrio|s__Butyrivibrio hungatei	31	21	18	40	7	12	32	16	47	23	26	57	16	43	8	1	1	0	0	0	17	1	32	0	0	0	1	0	11	64	23	11	20	0	30	26	9	0	1	6	11	4
d__Bacteria|p__Firmicutes|c__Clostridia|o__Clostridiales|f__Lachnospiraceae|g__Lachnoanaerobaculum	32	10	9	33	4	15	31	15	45	24	15	56	8	39	4	0	0	0	0	0	13	0	4	0	0	0	1	0	59	93	74	59	63	0	88	78	2	0	0	0	23	0
d__Bacteria|p__Firmicutes|c__Clostridia|o__Clostridiales|f__Lachnospiraceae|g__Lachnoanaerobaculum|s__Lachnoanaerobaculum umeaense	32	10	9	33	4	15	31	15	45	24	15	56	8	39	3	0	1	10	0	0	57	0	1	1	0	1	1	0	59	93	74	59	63	0	88	78	1	0	2	0	7	2
d__Bacteria|p__Firmicutes|c__Clostridia|o__Clostridiales|f__Lachnospiraceae|g__Anaerotignum	14	5	11	29	5	11	21	4	24	16	10	49	7	16	1	0	0	0	0	0	21	0	1	1	0	1	0	1	20	69	35	10	10	0	19	20	1	0	0	0	0	0
d__Bacteria|p__Firmicutes|c__Clostridia|o__Clostridiales|f__Lachnospiraceae|g__Anaerotignum|s__Anaerotignum propionicum	14	5	11	29	5	11	21	4	24	16	10	49	7	16	0	0	0	0	0	0	6	0	38	8	10	17	2726	66	10	36	11	3	9	0	9	2	0	0	2	0	0	0
d__Bacteria|p__Firmicutes|c__Clostridia|o__Clostridiales|f__Lachnospiraceae|g__Cellulosilyticum	8	3	2	12	1	3	8	6	13	22	12	17	4	33	0	0	0	0	0	0	62	0	9	0	0	1	383	0	8	34	24	11	7	0	21	20	0	0	0	0	0	0
d__Bacteria|p__Firmicutes|c__Clostridia|o__Clostridiales|f__Lachnospiraceae|g__Cellulosilyticum|s__Cellulosilyticum lentocellum	8	3	2	12	1	3	8	6	13	22	12	17	4	33	0	0	0	2	0	0	2	0	2	1	3	2	51	36	8	34	24	11	7	0	21	20	0	0	1	0	3	0
d__Bacteria|p__Firmicutes|c__Clostridia|o__Clostridiales|f__Lachnospiraceae|g__Herbinix	21	6	3	27	3	13	22	16	8	12	8	24	2	15	0	0	0	0	0	0	26	0	2	0	0	2	6	3	0	0	1	0	0	0	0	0	0	0	0	0	0	0
d__Bacteria|p__Firmicutes|c__Clostridia|o__Clostridiales|f__Lachnospiraceae|g__Herbinix|s__Herbinix luporum	21	6	3	27	3	13	22	16	8	12	8	24	2	15	0	0	0	0	0	1	6	0	0	0	1	1	0	0	0	0	1	0	0	0	0	0	7	0	3	0	235	0
d__Bacteria|p__Firmicutes|c__Clostridia|o__Clostridiales|f__Eubacteriaceae	1100	602	431	1598	223	650	1087	1180	1633	1593	670	2204	526	3542	0	0	0	0	0	0	1	0	0	0	0	0	0	0	300	4500	565	446	1483	0	2418	1052	3	0	2	1	7	1
d__Bacteria|p__Firmicutes|c__Clostridia|o__Clostridiales|f__Eubacteriaceae|g__Eubacterium	1092	595	426	1587	222	647	1082	1174	1624	1583	668	2189	524	3524	1	0	0	0	0	0	12	0	0	0	0	0	41	0	298	4474	562	442	1481	0	2405	1041	2	0	1	0	7	1
d__Bacteria|p__Firmicutes|c__Clostridia|o__Clostridiales|f__Eubacteriaceae|g__Eubacterium|s__[Eubacterium] hallii	559	444	251	1156	147	456	509	235	898	1044	414	695	169	1228	1	0	0	0	0	0	4	0	0	0	0	0	0	1	206	3783	420	347	364	0	1911	743	0	1	0	0	41	0
d__Bacteria|p__Firmicutes|c__Clostridia|o__Clostridiales|f__Eubacteriaceae|g__Eubacterium|s__[Eubacterium] eligens	473	76	138	271	54	121	491	889	619	450	194	1377	322	2173	1	2	0	0	0	0	0	0	0	0	0	0	2	2	51	444	90	61	1067	0	310	234	0	0	1	0	3	0
d__Bacteria|p__Firmicutes|c__Clostridia|o__Clostridiales|f__Eubacteriaceae|g__Eubacterium|s__[Eubacterium] cellulosolvens	38	50	24	107	13	49	51	28	69	62	42	63	26	65	0	0	0	0	0	0	3	0	0	0	0	0	0	0	23	74	19	22	18	0	56	23	0	0	3	0	2	0
d__Bacteria|p__Firmicutes|c__Clostridia|o__Clostridiales|f__Eubacteriaceae|g__Eubacterium|s__Eubacterium limosum	20	20	13	43	7	19	28	21	36	23	17	46	6	53	0	0	0	0	0	0	8	0	0	0	3	1	6	1	18	167	33	11	31	0	117	39	0	0	0	0	196	0
d__Bacteria|p__Firmicutes|c__Clostridia|o__Clostridiales|f__Eubacteriaceae|g__Acetobacterium	7	7	5	10	1	2	5	6	9	10	2	14	2	18	0	2	0	0	0	0	0	0	0	2	0	0	50	0	2	25	3	4	2	0	13	10	0	0	0	0	0	0
d__Bacteria|p__Firmicutes|c__Clostridia|o__Clostridiales|f__Eubacteriaceae|g__Acetobacterium|s__Acetobacterium woodii	6	1	2	3	1	2	4	1	6	3	2	6	1	8	0	0	0	0	0	0	0	0	0	1	0	1	17	1	1	11	3	2	2	0	8	5	0	0	0	0	6	0
d__Bacteria|p__Firmicutes|c__Clostridia|o__Clostridiales|f__Eubacteriaceae|g__Acetobacterium|s__Acetobacterium sp. KB-1	1	4	2	6	0	0	1	5	3	6	0	7	1	10	0	1	0	0	0	0	4	0	0	0	0	0	2	0	1	13	0	1	0	0	4	4	60	2	96	0	57	6
d__Bacteria|p__Firmicutes|c__Clostridia|o__Clostridiales|f__Clostridiaceae	391	370	298	1089	179	522	511	283	1148	751	429	708	166	777	0	0	0	0	0	0	1	0	0	0	1	1	1	1	152	118	86	16	16	0	272	49	59	2	94	0	52	3
d__Bacteria|p__Firmicutes|c__Clostridia|o__Clostridiales|f__Clostridiaceae|g__Clostridium	295	285	228	869	147	450	389	212	1026	625	353	544	108	586	0	0	0	0	0	0	2	0	0	1	0	6	316	0	152	118	86	16	16	0	272	49	1	0	0	0	2	3
d__Bacteria|p__Firmicutes|c__Clostridia|o__Clostridiales|f__Clostridiaceae|g__Clostridium|s__Clostridium sporogenes	85	131	84	490	72	298	96	47	725	409	196	125	23	242	40	2	5	2	0	6	158	0	0	1	0	0	1	0	74	394	71	97	110	0	244	184	49	0	11	1	3	0
d__Bacteria|p__Firmicutes|c__Clostridia|o__Clostridiales|f__Clostridiaceae|g__Clostridium|s__Clostridium sp. SY8519	28	50	21	96	15	62	39	22	69	41	54	51	19	55	33	1	1	0	0	0	149	0	0	0	0	0	6	0	53	170	103	67	54	0	108	75	39	0	5	1	0	0
d__Bacteria|p__Firmicutes|c__Clostridia|o__Clostridiales|f__Clostridiaceae|g__Clostridium|s__Clostridium botulinum	15	8	13	26	8	9	21	14	20	12	10	28	7	33	1	0	1	1	0	5	3	0	23	16	34	25	14	3	53	170	103	67	54	0	108	75	7	0	0	0	0	0
d__Bacteria|p__Firmicutes|c__Clostridia|o__Clostridiales|f__Clostridiaceae|g__Clostridium|s__Clostridium perfringens	12	12	11	26	8	8	14	3	18	7	7	18	4	24	0	0	1	1	0	0	0	0	22	16	28	24	14	2	180	1748	277	228	290	7	1063	373	2	0	0	0	2	0
d__Bacteria|p__Firmicutes|c__Clostridia|o__Clostridiales|f__Clostridiaceae|g__Clostridium|s__Clostridium butyricum	7	4	7	19	1	7	17	10	17	9	5	20	1	17	13	3	0	3	2	0	62	0	1	0	5	1	0	1	110	1140	217	150	215	6	900	263	1	0	1	0	0	0
d__Bacteria|p__Firmicutes|c__Clostridia|o__Clostridiales|f__Clostridiaceae|g__Clostridium|s__Clostridium pasteurianum	8	2	5	11	1	3	15	11	11	6	3	8	6	9	11	0	0	1	0	0	30	0	8	0	0	0	0	0	36	246	47	28	66	0	426	65	30	0	2	1	4	2
d__Bacteria|p__Firmicutes|c__Clostridia|o__Clostridiales|f__Clostridiaceae|g__Clostridium|s__Clostridium saccharoperbutylacetonicum	5	2	3	11	0	4	4	6	10	9	3	15	1	5	1	1	0	1	2	0	3	0	1	0	0	0	0	2	23	166	18	25	41	0	131	40	18	0	0	0	0	0
d__Bacteria|p__Firmicutes|c__Clostridia|o__Clostridiales|f__Clostridiaceae|g__Clostridium|s__Clostridium bornimense	5	2	0	9	2	2	7	5	10	6	3	12	1	6	1	0	0	0	0	0	21	0	1	0	0	0	0	0	5	68	23	8	10	1	36	18	9	0	1	1	2	0
d__Bacteria|p__Firmicutes|c__Clostridia|o__Clostridiales|f__Clostridiaceae|g__Clostridium|s__Clostridium novyi	5	1	3	4	0	3	4	3	9	7	2	6	7	9	0	1	0	1	0	0	7	0	1	0	0	0	0	0	3	18	2	1	3	0	3	3	1	0	0	0	0	2
d__Bacteria|p__Firmicutes|c__Clostridia|o__Clostridiales|f__Clostridiaceae|g__Clostridium|s__Clostridium sp. DL-VIII	10	6	10	11	0	3	5	5	8	5	2	9	2	9	9	0	0	5	1	0	2	0	0	0	0	0	0	0	3	25	3	2	3	0	4	4	0	0	0	0	2	0
d__Bacteria|p__Firmicutes|c__Clostridia|o__Clostridiales|f__Clostridiaceae|g__Clostridium|s__Clostridium beijerinckii	6	6	1	9	4	3	6	4	7	3	0	6	2	4	9	0	0	5	1	0	2	0	0	0	1	0	0	0	3	62	8	17	9	0	24	11	17	0	0	0	0	0
d__Bacteria|p__Firmicutes|c__Clostridia|o__Clostridiales|f__Clostridiaceae|g__Clostridium|s__Clostridium cellulovorans	7	3	3	3	2	1	7	1	6	7	2	20	2	9	5	1	0	0	0	0	2	0	0	0	0	0	0	0	3	26	3	0	3	0	9	4	1	0	1	0	0	0
d__Bacteria|p__Firmicutes|c__Clostridia|o__Clostridiales|f__Clostridiaceae|g__Clostridium|s__Clostridium chauvoei	1	2	7	6	4	4	7	8	6	4	3	10	1	8	5	0	0	0	0	0	0	0	0	0	0	0	0	0	3	24	4	4	0	0	3	2	1	0	0	0	3	1
d__Bacteria|p__Firmicutes|c__Clostridia|o__Clostridiales|f__Clostridiaceae|g__Clostridium|s__Clostridium estertheticum	2	2	2	6	0	0	4	2	6	2	1	7	0	6	0	0	0	0	0	0	0	0	1	0	0	0	0	0	3	20	0	2	1	0	11	10	0	0	0	0	1	1
d__Bacteria|p__Firmicutes|c__Clostridia|o__Clostridiales|f__Clostridiaceae|g__Clostridium|s__Clostridium kluyveri	8	5	2	7	1	2	9	4	5	4	2	14	0	3	0	0	0	0	0	0	1	0	1	0	0	0	0	0	2	32	7	2	6	0	17	4	0	0	0	0	0	0
d__Bacteria|p__Firmicutes|c__Clostridia|o__Clostridiales|f__Clostridiaceae|g__Clostridium|s__Clostridium saccharobutylicum	6	2	2	13	1	1	7	4	5	5	3	8	3	5	3	0	0	1	0	0	4	0	0	0	0	0	0	0	2	20	6	3	2	0	9	6	0	0	1	0	0	0
d__Bacteria|p__Firmicutes|c__Clostridia|o__Clostridiales|f__Clostridiaceae|g__Clostridium|s__Clostridium sp. BNL1100	11	3	2	13	0	2	13	2	5	7	2	6	2	3	1	0	0	0	0	0	4	0	0	0	0	0	0	0	2	12	10	2	1	0	8	8	0	0	1	0	0	0
d__Bacteria|p__Firmicutes|c__Clostridia|o__Clostridiales|f__Clostridiaceae|g__Clostridium|s__Clostridium baratii	4	4	6	12	3	4	9	3	4	5	4	2	1	3	0	1	1	0	0	0	12	0	0	0	0	0	0	0	2	26	3	3	2	0	20	2	0	0	0	0	0	0
d__Bacteria|p__Firmicutes|c__Clostridia|o__Clostridiales|f__Clostridiaceae|g__Clostridium|s__Clostridium carboxidivorans	2	3	2	3	0	2	5	2	4	4	2	6	1	8	0	0	0	0	0	0	3	0	0	0	0	0	0	0	2	7	1	1	1	0	4	3	1	0	1	0	2	1
d__Bacteria|p__Firmicutes|c__Clostridia|o__Clostridiales|f__Clostridiaceae|g__Clostridium|s__Clostridium tyrobutyricum	4	2	0	6	0	0	6	2	4	3	3	25	2	13	0	0	0	0	0	0	0	0	0	0	0	0	0	0	2	36	8	9	9	0	21	4	1	0	0	0	0	0
d__Bacteria|p__Firmicutes|c__Clostridia|o__Clostridiales|f__Clostridiaceae|g__Clostridium|s__Clostridium tetani	5	2	0	1	3	1	4	1	4	3	3	11	0	3	0	0	0	0	0	0	0	0	0	0	0	0	0	0	2	16	2	5	1	0	8	6	0	0	0	0	0	1
d__Bacteria|p__Firmicutes|c__Clostridia|o__Clostridiales|f__Clostridiaceae|g__Clostridium|s__Clostridium septicum	0	1	3	8	6	2	5	2	4	5	3	8	0	3	0	0	0	0	0	0	0	0	0	0	0	0	0	0	1	5	1	1	2	0	3	2	0	0	0	0	0	0
d__Bacteria|p__Firmicutes|c__Clostridia|o__Clostridiales|f__Clostridiaceae|g__Clostridium|s__Clostridium acetobutylicum	9	2	4	14	1	1	11	5	4	0	0	7	1	5	0	0	0	0	0	0	0	0	0	0	0	0	0	0	1	17	1	0	3	1	16	2	0	0	0	0	1	0
d__Bacteria|p__Firmicutes|c__Clostridia|o__Clostridiales|f__Clostridiaceae|g__Clostridium|s__Clostridium taeniosporum	1	1	2	5	2	1	6	4	4	1	1	11	3	2	0	0	0	0	0	1	0	0	0	0	0	0	0	0	1	23	3	3	6	0	12	9	0	0	0	0	1	0
d__Bacteria|p__Firmicutes|c__Clostridia|o__Clostridiales|f__Clostridiaceae|g__Clostridium|s__Clostridium argentinense	2	1	1	6	0	4	2	1	3	5	2	7	1	4	0	0	0	0	0	0	0	0	0	0	0	0	0	0	1	11	2	1	0	0	6	3	0	0	0	0	0	0
d__Bacteria|p__Firmicutes|c__Clostridia|o__Clostridiales|f__Clostridiaceae|g__Clostridium|s__Clostridium aceticum	1	1	5	3	0	2	5	1	3	5	6	9	2	9	0	0	0	0	0	0	0	0	0	0	0	0	0	0	1	25	6	3	6	0	8	2	1	0	0	0	0	0
d__Bacteria|p__Firmicutes|c__Clostridia|o__Clostridiales|f__Clostridiaceae|g__Clostridium|s__Clostridium cochlearium	5	0	0	4	2	0	4	3	2	1	1	1	1	6	0	0	0	0	0	0	0	0	0	0	0	0	0	0	1	5	1	1	2	0	3	1	1	0	0	0	0	0
d__Bacteria|p__Firmicutes|c__Clostridia|o__Clostridiales|f__Clostridiaceae|g__Clostridium|s__Clostridium drakei	1	1	1	1	0	0	2	2	2	4	5	7	2	4	0	0	0	0	0	0	0	0	0	0	0	0	0	0	1	5	0	2	1	0	7	2	0	0	0	0	0	1
d__Bacteria|p__Firmicutes|c__Clostridia|o__Clostridiales|f__Clostridiaceae|g__Clostridium|s__Clostridium formicaceticum	3	2	0	7	0	4	0	0	2	3	2	2	0	2	0	0	0	0	0	1	0	0	0	0	0	0	0	0	0	24	3	3	3	0	4	6	0	0	0	0	0	1
d__Bacteria|p__Firmicutes|c__Clostridia|o__Clostridiales|f__Clostridiaceae|g__Clostridium|s__Clostridium autoethanogenum	0	2	1	1	0	0	0	1	1	6	5	18	0	7	0	0	0	0	0	0	0	0	0	0	0	2	0	0	0	11	3	3	3	0	6	1	0	0	0	0	0	1
d__Bacteria|p__Firmicutes|c__Clostridia|o__Clostridiales|f__Clostridiaceae|g__Clostridium|s__Clostridium isatidis	1	1	4	3	3	3	7	5	1	2	0	15	1	11	0	0	0	0	0	0	0	0	0	0	0	2	0	0	0	0	1	0	0	0	1	1	0	0	0	0	0	0
d__Bacteria|p__Firmicutes|c__Clostridia|o__Clostridiales|f__Clostridiaceae|g__Clostridium|s__Clostridium sp. JN500901	3	1	2	4	1	0	6	5	1	0	0	3	0	0	0	0	0	1	0	0	0	0	0	0	0	0	0	0	0	17	7	2	6	0	11	1	0	0	0	0	0	0
d__Bacteria|p__Firmicutes|c__Clostridia|o__Clostridiales|f__Clostridiaceae|g__Clostridium|s__Clostridium scatologenes	2	2	2	1	0	1	1	1	0	0	0	1	0	2	0	0	0	1	0	0	0	0	0	0	0	0	0	0	0	7	1	1	4	0	3	5	0	0	0	0	0	0
d__Bacteria|p__Firmicutes|c__Clostridia|o__Clostridiales|f__Clostridiaceae|g__Clostridium|s__Clostridium ljungdahlii	3	0	1	0	0	0	0	0	0	1	1	2	0	6	0	0	0	0	0	0	1	0	0	0	0	0	0	0	0	10	2	0	0	0	8	2	0	0	0	0	0	0
d__Bacteria|p__Firmicutes|c__Clostridia|o__Clostridiales|f__Clostridiaceae|g__Clostridium|s__Clostridium sp. MF28	0	0	0	0	0	0	0	1	0	0	0	0	0	2	0	0	0	0	0	0	0	0	0	0	0	0	0	0	0	14	0	1	0	1	8	2	0	0	0	0	0	0
d__Bacteria|p__Firmicutes|c__Clostridia|o__Clostridiales|f__Clostridiaceae|g__Mordavella	75	78	60	193	29	69	103	60	97	110	56	136	52	160	0	0	0	1	0	0	0	0	0	0	0	0	1	0	0	1	0	0	0	0	2	2	0	0	0	0	0	0
d__Bacteria|p__Firmicutes|c__Clostridia|o__Clostridiales|f__Clostridiaceae|g__Mordavella|s__Mordavella sp. Marseille-P3756	75	78	60	193	29	69	103	60	97	110	56	136	52	160	0	0	0	1	0	0	0	0	0	0	0	0	1	0	0	7	1	2	1	1	3	2	0	0	0	0	0	0
d__Bacteria|p__Firmicutes|c__Clostridia|o__Clostridiales|f__Clostridiaceae|g__Geosporobacter	2	4	3	9	0	2	5	3	7	6	6	5	3	9	0	0	0	1	0	0	0	0	9	0	0	2	3	2	0	20	8	1	1	1	4	5	0	0	0	0	0	0
d__Bacteria|p__Firmicutes|c__Clostridia|o__Clostridiales|f__Clostridiaceae|g__Geosporobacter|s__Geosporobacter ferrireducens	2	4	3	9	0	2	5	3	4	6	4	3	0	6	0	0	0	1	0	0	0	0	5	0	0	0	1	0	0	3	6	1	3	0	6	4	0	0	0	0	1	0
d__Bacteria|p__Firmicutes|c__Clostridia|o__Clostridiales|f__Clostridiaceae|s__Clostridiaceae bacterium 14S0207	6	0	1	6	0	0	4	2	3	0	2	2	3	3	0	0	0	0	0	0	0	0	4	0	0	2	1	1	0	3	2	0	0	0	4	1	0	0	0	0	1	0
d__Bacteria|p__Firmicutes|c__Clostridia|o__Clostridiales|f__Clostridiaceae|g__Candidatus Arthromitus	0	1	2	3	0	0	2	1	7	3	8	8	0	6	0	0	0	0	0	0	0	0	0	0	0	0	0	0	68	543	49	70	62	0	140	92	0	0	0	0	0	0
d__Bacteria|p__Firmicutes|c__Clostridia|o__Clostridiales|f__Clostridiaceae|g__Candidatus Arthromitus|s__Candidatus Arthromitus sp. SFB-rat-Yit	0	1	1	0	0	0	0	0	7	3	8	8	0	6	0	0	0	0	0	0	0	0	0	0	0	0	1	1	68	543	49	70	62	0	140	92	0	0	0	0	0	0
d__Bacteria|p__Firmicutes|c__Clostridia|o__Clostridiales|f__Clostridiaceae|g__Candidatus Arthromitus|s__Candidatus Arthromitus sp. SFB-mouse	0	0	0	0	0	0	0	0	4	1	1	5	1	2	0	0	0	0	0	0	0	0	8	1	2	11	3	0	1	8	1	1	4	0	5	3	19	0	7	0	11	3
d__Bacteria|p__Firmicutes|c__Clostridia|o__Clostridiales|f__Clostridiaceae|g__Candidatus Arthromitus|s__Candidatus Arthromitus sp. SFB-mouse-NL	0	0	0	0	0	0	0	0	0	0	0	0	0	0	0	0	0	0	0	0	0	0	6	0	0	0	0	0	0	0	0	0	0	0	0	0	10	0	5	0	1	0
d__Bacteria|p__Firmicutes|c__Clostridia|o__Clostridiales|f__Clostridiaceae|g__Alkaliphilus	5	1	3	6	2	0	3	2	0	0	0	0	0	2	0	0	0	0	0	0	0	0	2	1	2	7	3	0	0	6	1	0	2	0	0	2	8	0	2	0	6	2
d__Bacteria|p__Firmicutes|c__Clostridia|o__Clostridiales|f__Clostridiaceae|g__Alkaliphilus|s__Alkaliphilus metalliredigens	5	1	2	2	1	0	2	1	0	0	1	0	0	0	0	0	0	0	0	0	0	0	0	0	0	0	0	0	0	0	0	0	0	0	0	0	1	0	0	0	0	0
d__Bacteria|p__Firmicutes|c__Clostridia|o__Clostridiales|f__Clostridiaceae|g__Alkaliphilus|s__Alkaliphilus oremlandii	0	0	1	4	1	0	1	1	3	2	3	4	2	7	0	0	0	0	0	0	0	0	6	1	0	1	0	0	1	16	3	1	1	1	6	2	15	2	0	0	3	3
d__Bacteria|p__Firmicutes|c__Clostridia|o__Clostridiales|s__Clostridiales bacterium CCNA10	151	65	66	313	78	137	184	109	431	333	213	382	88	492	4	1	2	0	0	0	6	0	6	1	0	1	0	0	1	7	1	0	1	0	1	0	14	0	0	0	0	1
d__Bacteria|p__Firmicutes|c__Clostridia|o__Clostridiales|g__Intestinimonas	71	21	30	104	27	36	105	29	359	305	195	332	79	431	3	0	1	0	0	0	1	0	4	1	0	2	1	2	0	9	2	1	0	1	5	2	1	0	0	0	0	0
d__Bacteria|p__Firmicutes|c__Clostridia|o__Clostridiales|g__Intestinimonas|s__Intestinimonas butyriciproducens	71	21	30	104	27	36	105	29	359	305	195	332	79	431	1	1	1	0	0	0	4	0	4	1	0	2	0	0	0	9	4	1	4	0	3	3	0	1	0	0	0	0
d__Bacteria|p__Firmicutes|c__Clostridia|o__Clostridiales|g__Monoglobus	55	25	36	419	5	99	62	33	50	16	9	22	3	39	0	0	0	0	0	0	0	0	0	0	0	0	0	0	0	19	1	3	2	0	7	4	0	0	0	0	1	0
d__Bacteria|p__Firmicutes|c__Clostridia|o__Clostridiales|g__Monoglobus|s__Monoglobus pectinilyticus	55	25	36	419	5	99	62	33	50	16	9	22	3	39	0	0	0	0	0	0	1	0	0	0	0	0	0	0	0	19	1	3	2	0	7	4	0	0	0	0	0	0
d__Bacteria|p__Firmicutes|c__Clostridia|o__Clostridiales|f__Oscillospiraceae	161	37	69	222	31	72	199	130	9	3	3	7	1	6	1	2	2	1	3	1	49	2	0	0	0	0	0	0	124	1317	168	141	190	1	551	263	0	0	0	0	1	1
d__Bacteria|p__Firmicutes|c__Clostridia|o__Clostridiales|f__Oscillospiraceae|g__Oscillibacter	161	37	69	222	31	72	199	130	9	3	3	7	1	6	1	0	1	1	0	0	34	0	0	0	0	0	0	0	116	915	136	123	160	0	504	215	0	0	0	0	1	0
d__Bacteria|p__Firmicutes|c__Clostridia|o__Clostridiales|f__Oscillospiraceae|g__Oscillibacter|s__Oscillibacter sp. PEA192	132	25	63	176	26	51	153	99	4	5	2	5	2	3	0	1	0	0	0	0	1	0	0	0	0	0	0	1	116	915	136	123	160	0	504	215	7	0	1	0	0	0
d__Bacteria|p__Firmicutes|c__Clostridia|o__Clostridiales|f__Oscillospiraceae|g__Oscillibacter|s__Oscillibacter valericigenes	26	11	6	44	5	20	40	30	4	5	2	5	2	3	0	0	0	0	0	0	1	0	0	0	0	0	1	0	2	15	1	4	2	0	4	2	7	0	1	0	0	0
d__Bacteria|p__Firmicutes|c__Clostridia|o__Clostridiales|f__Peptostreptococcaceae	242	231	107	416	140	220	291	157	4	3	2	3	1	5	0	0	0	0	1	0	2	0	4	0	0	1	1	0	2	15	1	4	2	0	4	2	6	1	4	3	1	0
d__Bacteria|p__Firmicutes|c__Clostridia|o__Clostridiales|f__Peptostreptococcaceae|g__Clostridioides	225	212	95	394	107	208	243	148	4	3	2	3	1	5	0	0	0	0	0	0	3	0	4	0	0	1	1	0	2	14	0	3	0	1	8	2	6	1	4	3	1	0
d__Bacteria|p__Firmicutes|c__Clostridia|o__Clostridiales|f__Peptostreptococcaceae|g__Clostridioides|s__Clostridioides difficile	225	212	95	394	107	208	243	148	1	1	2	11	2	2	0	1	0	0	0	0	5	0	3	1	0	1	1	1	2	14	0	3	0	1	8	2	1	0	0	0	2	1
d__Bacteria|p__Firmicutes|c__Clostridia|o__Clostridiales|f__Peptostreptococcaceae|g__Filifactor	4	0	0	4	1	1	4	1	242	172	110	225	60	316	0	0	0	0	0	1	1	1	1	1	0	0	1	0	2	329	28	7	22	0	24	37	0	0	0	0	1	1
d__Bacteria|p__Firmicutes|c__Clostridia|o__Clostridiales|f__Peptostreptococcaceae|g__Filifactor|s__Filifactor alocis	4	0	0	4	1	1	4	1	80	69	34	115	27	156	1	4	0	0	0	1	7	1	0	0	0	0	0	0	2	329	28	7	22	0	24	37	0	0	0	0	1	0
d__Bacteria|p__Firmicutes|c__Clostridia|o__Clostridiales|f__Peptostreptococcaceae|g__Acetoanaerobium	2	2	1	1	0	0	6	1	80	69	34	115	27	156	1	4	0	0	0	1	7	1	0	0	0	0	0	1	1	8	2	1	0	0	8	4	0	0	0	0	0	0
d__Bacteria|p__Firmicutes|c__Clostridia|o__Clostridiales|f__Peptostreptococcaceae|g__Acetoanaerobium|s__Acetoanaerobium sticklandii	2	2	1	1	0	0	6	1	26	461	37	57	18	125	1	0	0	0	0	0	0	0	2	0	0	3	1	0	1	8	2	1	0	0	8	4	1	0	1	0	0	1
d__Bacteria|p__Firmicutes|c__Clostridia|o__Clostridiales|f__Peptostreptococcaceae|g__Paeniclostridium	7	13	7	8	26	10	27	3	26	461	37	57	18	125	1	0	0	0	0	0	0	0	1	0	0	3	1	0	1	4	1	2	1	0	2	2	1	0	1	0	0	0
d__Bacteria|p__Firmicutes|c__Clostridia|o__Clostridiales|f__Peptostreptococcaceae|g__Paeniclostridium|s__Paeniclostridium sordellii	7	13	7	8	26	10	27	3	109	148	38	230	72	379	1	5	2	0	0	1	3	0	1	0	0	0	0	0	69	324	86	137	147	0	150	280	0	0	0	0	0	1
d__Bacteria|p__Firmicutes|c__Clostridia|o__Clostridiales|f__Peptostreptococcaceae|g__Peptoclostridium	2	3	2	8	0	1	7	3	109	148	38	230	72	379	1	3	1	0	0	1	3	0	1	0	0	0	0	0	69	324	86	137	147	0	150	280	0	0	0	2	1	0
d__Bacteria|p__Firmicutes|c__Clostridia|o__Clostridiales|f__Peptostreptococcaceae|g__Peptoclostridium|s__Peptoclostridium acidaminophilum	2	3	2	8	0	1	7	3	83	119	27	172	61	292	0	2	0	0	0	0	0	0	1	0	0	0	0	0	56	244	59	109	118	0	119	231	0	0	0	0	0	0
d__Bacteria|p__Firmicutes|c__Clostridia|o__Clostridiales|f__Peptostreptococcaceae|s__Peptostreptococcaceae bacterium oral taxon 929	1	1	0	0	0	0	1	1	25	27	10	53	11	79	0	0	0	0	0	0	0	0	0	0	0	0	0	0	12	69	26	25	26	0	28	43	0	0	0	0	0	0
d__Bacteria|p__Firmicutes|c__Clostridia|o__Clostridiales|f__Peptococcaceae	34	19	21	61	12	15	52	29	46	50	28	55	15	87	0	0	0	0	0	0	1	0	1	0	5	1	2	0	14	113	37	20	32	2	75	36	0	0	0	1	1	0
d__Bacteria|p__Firmicutes|c__Clostridia|o__Clostridiales|f__Peptococcaceae|g__Desulfitobacterium	7	5	3	24	4	4	12	5	11	7	9	11	2	15	0	0	0	0	0	0	0	0	1	0	5	1	2	0	7	26	8	3	10	0	18	11	0	1	0	0	0	0
d__Bacteria|p__Firmicutes|c__Clostridia|o__Clostridiales|f__Peptococcaceae|g__Desulfitobacterium|s__Desulfitobacterium hafniense	1	3	1	8	1	1	5	1	5	1	1	3	1	4	0	0	0	0	0	0	1	0	0	1	1	5	3	0	3	10	4	1	1	0	6	3	0	0	0	0	0	0
d__Bacteria|p__Firmicutes|c__Clostridia|o__Clostridiales|f__Peptococcaceae|g__Desulfitobacterium|s__Desulfitobacterium metallireducens	1	1	1	4	2	1	0	1	2	1	3	1	1	4	0	0	0	0	0	0	0	1	0	1	1	4	2	0	2	6	1	0	3	0	9	2	0	1	0	0	0	0
d__Bacteria|p__Firmicutes|c__Clostridia|o__Clostridiales|f__Peptococcaceae|g__Desulfitobacterium|s__Desulfitobacterium dichloroeliminans	2	0	0	9	1	0	4	2	2	4	2	6	0	4	0	0	0	0	0	0	0	1	0	0	0	1	1	0	1	3	0	2	0	0	2	2	0	0	0	0	0	0
d__Bacteria|p__Firmicutes|c__Clostridia|o__Clostridiales|f__Peptococcaceae|g__Desulfitobacterium|s__Desulfitobacterium dehalogenans	3	1	0	1	0	2	3	1	1	1	3	1	0	3	0	3	3	1	1	0	23	0	0	0	0	0	0	0	1	2	1	0	5	0	0	4	0	0	0	0	0	0
d__Bacteria|p__Firmicutes|c__Clostridia|o__Clostridiales|f__Peptococcaceae|g__Desulfosporosinus	1	3	8	5	0	3	13	6	9	6	3	3	0	10	0	2	3	0	1	0	22	0	0	0	0	0	0	0	3	17	9	3	7	1	11	4	0	0	4	0	1	1
d__Bacteria|p__Firmicutes|c__Clostridia|o__Clostridiales|f__Peptococcaceae|g__Desulfosporosinus|s__Desulfosporosinus youngiae	1	1	3	0	0	2	2	4	3	4	1	1	0	5	0	1	0	1	0	0	1	0	0	0	0	0	0	0	1	0	0	1	2	0	5	0	0	0	4	0	1	1
d__Bacteria|p__Firmicutes|c__Clostridia|o__Clostridiales|f__Peptococcaceae|g__Desulfosporosinus|s__Desulfosporosinus acidiphilus	0	1	3	2	0	0	1	2	0	0	0	0	0	0	0	0	0	0	0	0	2	1	0	0	0	0	0	0	1	9	1	0	2	1	1	0	0	0	0	0	0	1
d__Bacteria|p__Firmicutes|c__Clostridia|o__Clostridiales|f__Peptococcaceae|g__Desulfosporosinus|s__Desulfosporosinus orientis	0	0	1	1	0	1	5	0	0	0	0	0	0	2	0	0	0	0	0	0	2	1	0	0	0	0	0	0	0	4	1	1	1	0	3	2	0	0	0	0	0	1
d__Bacteria|p__Firmicutes|c__Clostridia|o__Clostridiales|f__Peptococcaceae|g__Desulfosporosinus|s__Desulfosporosinus meridiei	0	1	1	2	0	0	5	0	5	6	2	2	2	7	0	0	0	0	0	0	1	0	0	0	0	1	0	0	0	1	6	1	0	0	2	2	0	0	0	2	0	1
d__Bacteria|p__Firmicutes|c__Clostridia|o__Clostridiales|f__Peptococcaceae|g__Desulfotomaculum	6	2	2	6	2	3	9	6	5	6	2	2	2	7	0	0	0	0	0	0	1	0	0	0	0	1	0	0	2	17	4	4	1	0	10	8	0	0	0	2	0	1
d__Bacteria|p__Firmicutes|c__Clostridia|o__Clostridiales|f__Peptococcaceae|g__Desulfotomaculum|s__Desulfotomaculum reducens	0	0	1	1	1	1	2	2	5	9	3	19	3	13	0	0	1	0	0	0	0	0	0	0	0	2	0	0	0	6	1	1	0	0	4	3	0	0	0	0	0	0
d__Bacteria|p__Firmicutes|c__Clostridia|o__Clostridiales|f__Peptococcaceae|g__Desulfotomaculum|s__Desulfotomaculum ruminis	4	1	0	3	0	1	5	3	3	0	2	6	1	1	0	0	1	0	0	0	0	0	0	0	0	2	0	0	0	0	0	0	0	0	0	0	0	0	0	0	0	0
d__Bacteria|p__Firmicutes|c__Clostridia|o__Clostridiales|f__Peptococcaceae|g__Desulfotomaculum|s__Desulfotomaculum ferrireducens	2	1	1	2	1	0	1	0	1	2	0	4	0	1	31	4	4	9	6	5	99	1	89	3	5	5	5	10	0	0	0	0	0	0	0	1	122	2	21	10	14	18
d__Bacteria|p__Firmicutes|c__Clostridia|o__Clostridiales|f__Peptococcaceae|g__Desulfotomaculum|s__Desulfotomaculum nigrificans	0	0	0	0	0	0	1	1	1	4	0	7	1	8	24	2	2	8	4	2	46	1	73	2	2	4	3	4	1	2	2	0	1	0	1	1	104	0	8	5	4	9
d__Bacteria|p__Firmicutes|c__Clostridia|o__Clostridiales|f__Peptococcaceae|g__Dehalobacter	8	4	2	4	1	1	4	6	0	1	1	1	0	2	16	0	0	0	0	0	0	0	38	1	0	0	0	0	1	2	2	0	1	0	1	1	61	0	0	3	0	3
d__Bacteria|p__Firmicutes|c__Clostridia|o__Clostridiales|f__Peptococcaceae|g__Dehalobacter|s__Dehalobacter restrictus	2	1	1	2	0	1	1	2	5	2	0	5	2	11	7	0	0	0	0	0	0	0	25	0	0	0	3	1	1	10	1	1	1	0	8	1	40	0	3	0	4	2
d__Bacteria|p__Firmicutes|c__Clostridia|o__Clostridiales|f__Peptococcaceae|g__Dehalobacter|s__Dehalobacter sp. CF	0	0	0	0	0	0	0	0	5	2	0	5	2	11	0	0	0	0	0	0	0	0	5	0	0	0	0	0	1	10	1	1	1	0	8	1	3	0	0	0	0	0
d__Bacteria|p__Firmicutes|c__Clostridia|o__Clostridiales|f__Peptococcaceae|g__Dehalobacter|s__Dehalobacter sp. DCA	0	0	0	0	1	0	0	0	2	7	5	9	2	13	0	0	0	0	0	0	0	0	1	0	0	2	0	0	0	15	5	4	6	0	7	6	0	0	1	0	0	0
d__Bacteria|p__Firmicutes|c__Clostridia|o__Clostridiales|f__Peptococcaceae|g__Dehalobacterium	4	1	3	4	0	2	3	2	1	1	0	2	0	0	0	0	0	0	0	0	0	0	1	0	0	0	0	0	0	8	2	2	4	0	4	4	0	0	0	2	0	1
d__Bacteria|p__Firmicutes|c__Clostridia|o__Clostridiales|f__Peptococcaceae|g__Dehalobacterium|s__Dehalobacterium formicoaceticum	4	1	3	4	0	2	3	2	0	2	3	4	2	8	0	0	0	0	0	0	0	0	0	0	0	0	0	0	0	2	3	1	0	0	1	1	0	0	0	0	0	0
d__Bacteria|p__Firmicutes|c__Clostridia|o__Clostridiales|f__Peptococcaceae|g__Syntrophobotulus	4	0	1	5	0	0	6	2	0	1	0	0	0	2	0	0	0	0	0	0	5	0	0	0	0	1	0	1	0	1	0	1	2	0	1	1	0	0	0	0	0	0
d__Bacteria|p__Firmicutes|c__Clostridia|o__Clostridiales|f__Peptococcaceae|g__Syntrophobotulus|s__Syntrophobotulus glycolicus	4	0	1	5	0	0	6	2	0	3	2	3	0	2	0	0	0	0	0	0	0	0	0	0	0	0	0	0	0	2	0	0	0	0	0	0	0	0	0	0	0	0
d__Bacteria|p__Firmicutes|c__Clostridia|o__Clostridiales|f__Peptococcaceae|g__Desulfallas	1	2	0	4	1	1	4	2	2	4	4	2	3	6	0	0	0	0	0	0	0	0	0	0	0	0	0	0	0	7	2	0	2	0	6	3	0	0	0	0	0	0
d__Bacteria|p__Firmicutes|c__Clostridia|o__Clostridiales|f__Peptococcaceae|g__Desulfallas|s__Desulfallas gibsoniae	1	2	0	4	1	1	4	2	2	4	4	2	3	6	0	0	0	0	0	0	0	0	0	0	0	0	0	0	0	7	2	0	2	0	6	3	0	0	0	0	0	0
d__Bacteria|p__Firmicutes|c__Clostridia|o__Clostridiales|f__Peptococcaceae|g__Thermincola	1	0	1	0	0	0	0	0	2	2	0	1	1	2	0	0	0	0	0	0	0	1	0	0	0	0	0	0	0	8	1	0	3	0	7	1	0	0	0	0	0	0
d__Bacteria|p__Firmicutes|c__Clostridia|o__Clostridiales|f__Peptococcaceae|g__Thermincola|s__Thermincola potens	1	0	1	0	0	0	0	0	2	2	0	1	1	2	0	1	0	0	0	0	0	0	0	0	0	0	0	0	0	8	1	0	3	0	7	1	0	0	0	0	0	0
d__Bacteria|p__Firmicutes|c__Clostridia|o__Clostridiales|f__Peptococcaceae|g__Candidatus Desulforudis	1	2	0	6	1	1	0	0	2	1	1	1	0	1	0	0	0	0	0	0	1	0	0	0	0	0	0	0	0	2	1	0	0	0	5	1	0	0	0	0	0	0
d__Bacteria|p__Firmicutes|c__Clostridia|o__Clostridiales|f__Peptococcaceae|g__Candidatus Desulforudis|s__Candidatus Desulforudis audaxviator	1	2	0	6	1	1	0	0	2	1	1	1	0	1	0	0	1	0	0	0	5	0	0	0	0	1	0	0	0	2	1	0	0	0	5	1	0	0	1	0	0	0
d__Bacteria|p__Firmicutes|c__Clostridia|o__Clostridiales|f__Peptococcaceae|g__Desulfofarcimen	0	0	1	2	0	0	0	0	1	2	1	0	0	4	0	0	0	0	2	0	1	0	0	0	0	0	0	0	0	5	4	4	1	1	1	0	0	0	0	0	0	1
d__Bacteria|p__Firmicutes|c__Clostridia|o__Clostridiales|f__Peptococcaceae|g__Desulfofarcimen|s__Desulfofarcimen acetoxidans	0	0	1	2	0	0	0	0	1	2	1	0	0	4	0	0	0	0	0	0	0	0	0	0	0	0	0	0	0	5	4	4	1	1	1	0	0	0	0	0	0	0
d__Bacteria|p__Firmicutes|c__Clostridia|o__Clostridiales|f__Hungateiclostridiaceae	42	24	13	48	3	27	47	24	42	45	25	71	11	71	0	1	1	7	0	2	29	0	0	0	0	0	0	2	7	50	28	7	10	0	18	15	0	0	0	0	0	1
d__Bacteria|p__Firmicutes|c__Clostridia|o__Clostridiales|f__Hungateiclostridiaceae|g__Hungateiclostridium	15	4	5	19	0	8	25	6	12	10	8	40	4	22	5	1	2	0	2	3	11	0	16	1	3	1	2	3	5	28	12	3	7	0	10	7	17	2	8	4	10	3
d__Bacteria|p__Firmicutes|c__Clostridia|o__Clostridiales|f__Hungateiclostridiaceae|g__Hungateiclostridium|s__Hungateiclostridium thermocellum	5	0	2	6	0	1	8	3	6	3	3	5	1	5	1	0	2	0	0	0	4	0	6	0	0	0	0	0	3	16	7	1	2	0	5	4	10	0	0	0	0	0
d__Bacteria|p__Firmicutes|c__Clostridia|o__Clostridiales|f__Hungateiclostridiaceae|g__Hungateiclostridium|s__Hungateiclostridium clariflavum	8	3	2	10	0	3	11	3	4	3	5	19	2	11	1	1	0	0	0	0	1	0	4	0	1	1	1	0	2	7	5	2	4	0	3	2	2	1	3	1	3	0
d__Bacteria|p__Firmicutes|c__Clostridia|o__Clostridiales|f__Hungateiclostridiaceae|g__Hungateiclostridium|s__Hungateiclostridium saccincola	2	1	1	3	0	4	6	0	2	4	0	15	1	6	0	0	0	0	0	0	0	0	3	0	0	0	0	0	2	17	13	1	2	0	3	4	2	0	0	0	6	0
d__Bacteria|p__Firmicutes|c__Clostridia|o__Clostridiales|f__Hungateiclostridiaceae|g__Mageeibacillus	6	2	2	7	1	3	6	3	10	7	4	7	3	6	1	0	0	0	0	0	1	0	1	0	0	0	1	0	0	5	3	3	0	0	4	4	0	0	0	0	0	0
d__Bacteria|p__Firmicutes|c__Clostridia|o__Clostridiales|f__Hungateiclostridiaceae|g__Mageeibacillus|s__Mageeibacillus indolicus	6	2	2	7	1	3	6	3	10	7	4	7	3	6	1	0	0	0	0	2	1	0	0	0	0	0	0	0	2	1	0	2	2	0	4	0	0	0	0	3	0	0
d__Bacteria|p__Firmicutes|c__Clostridia|o__Clostridiales|f__Hungateiclostridiaceae|g__Fastidiosipila	1	0	0	4	0	0	2	1	6	10	6	12	2	17	1	0	0	0	1	0	0	0	1	0	0	0	0	0	2	1	0	2	2	0	4	0	1	0	0	0	1	0
d__Bacteria|p__Firmicutes|c__Clostridia|o__Clostridiales|f__Hungateiclostridiaceae|g__Fastidiosipila|s__Fastidiosipila sanguinis	1	0	0	4	0	0	2	1	6	10	6	12	2	17	0	0	0	0	1	0	0	0	1	1	0	0	0	0	2	1	0	2	2	0	4	0	0	0	0	0	0	0
d__Bacteria|p__Firmicutes|c__Clostridia|o__Clostridiales|f__Hungateiclostridiaceae|g__Thermoclostridium	5	4	2	8	2	11	1	4	6	6	2	3	1	10	0	0	0	0	0	1	0	0	0	0	0	0	0	1	1	0	2	0	0	0	1	2	0	0	0	0	0	0
d__Bacteria|p__Firmicutes|c__Clostridia|o__Clostridiales|f__Hungateiclostridiaceae|g__Thermoclostridium|s__Thermoclostridium stercorarium	5	4	2	8	2	11	1	4	6	6	2	3	1	10	0	0	0	0	0	0	0	0	0	0	0	0	0	0	1	0	2	0	0	0	1	2	0	0	1	0	0	0
d__Bacteria|p__Firmicutes|c__Clostridia|o__Clostridiales|f__Hungateiclostridiaceae|g__Pseudoclostridium	4	9	0	4	0	3	4	3	5	10	4	4	1	14	0	0	0	0	0	0	3	0	0	0	0	0	0	1	1	0	2	0	0	0	1	2	0	0	1	0	0	0
d__Bacteria|p__Firmicutes|c__Clostridia|o__Clostridiales|f__Hungateiclostridiaceae|g__Pseudoclostridium|s__Pseudoclostridium thermosuccinogenes	4	9	0	4	0	3	4	3	5	10	4	4	1	14	0	0	0	0	0	0	0	0	0	0	0	0	0	0	10	118	44	14	25	0	57	44	0	0	0	0	0	0
d__Bacteria|p__Firmicutes|c__Clostridia|o__Clostridiales|f__Hungateiclostridiaceae|g__Ruminiclostridium	10	5	4	5	0	2	9	5	3	2	0	5	0	1	0	0	0	0	0	0	1	0	0	0	0	0	0	0	6	43	16	4	15	0	22	13	0	0	1	0	0	0
d__Bacteria|p__Firmicutes|c__Clostridia|o__Clostridiales|f__Hungateiclostridiaceae|g__Ruminiclostridium|s__Ruminiclostridium cellulolyticum	10	5	4	5	0	2	9	5	3	2	0	5	0	1	0	0	0	0	0	0	0	0	0	0	1	0	0	0	3	9	1	1	0	0	4	1	0	0	0	0	0	1
d__Bacteria|p__Firmicutes|c__Clostridia|o__Clostridiales|f__Hungateiclostridiaceae|s__Hungateiclostridiaceae bacterium KB18	0	0	0	1	0	0	0	0	0	0	0	0	0	0	0	0	0	0	0	0	0	0	0	0	0	0	0	0	2	15	4	1	3	0	8	4	0	0	0	0	0	0
d__Bacteria|p__Firmicutes|c__Clostridia|o__Clostridiales|f__Clostridiales Family XIII. Incertae Sedis	18	11	9	22	1	7	22	18	14	21	10	26	7	31	1	0	0	0	0	0	0	0	0	0	0	0	0	2	1	19	11	2	12	0	10	7	1	0	1	1	0	5
d__Bacteria|p__Firmicutes|c__Clostridia|o__Clostridiales|f__Clostridiales Family XIII. Incertae Sedis|g__Mogibacterium	7	3	5	8	1	4	13	8	8	10	2	11	3	12	1	0	0	0	0	0	0	0	0	0	0	0	0	2	2	14	4	2	3	0	6	7	1	0	0	0	0	4
d__Bacteria|p__Firmicutes|c__Clostridia|o__Clostridiales|f__Clostridiales Family XIII. Incertae Sedis|g__Mogibacterium|s__Mogibacterium pumilum	0	1	2	2	0	1	4	5	4	8	6	6	3	15	0	1	0	1	0	0	38	0	0	0	0	0	0	0	2	14	4	2	3	0	6	7	0	0	0	0	0	0
d__Bacteria|p__Firmicutes|c__Clostridia|o__Clostridiales|f__Clostridiales Family XIII. Incertae Sedis|g__Mogibacterium|s__Mogibacterium diversum	4	1	1	6	1	3	7	2	4	5	1	4	2	9	0	1	0	1	0	0	38	0	0	0	0	0	0	0	1	16	4	1	0	0	11	5	0	0	1	1	0	1
d__Bacteria|p__Firmicutes|c__Clostridia|o__Clostridiales|f__Clostridiales Family XIII. Incertae Sedis|s__[Eubacterium] sulci	8	5	3	10	0	1	5	9	0	2	4	2	1	6	0	0	0	0	0	0	0	0	0	0	0	0	0	1	1	16	4	1	0	0	11	5	0	0	4	0	0	0
d__Bacteria|p__Firmicutes|c__Clostridia|o__Clostridiales|f__Clostridiales Family XIII. Incertae Sedis|s__[Eubacterium] minutum	3	3	1	4	0	2	4	1	2	3	2	9	1	4	0	0	0	0	0	0	0	0	0	0	0	0	0	1	1	21	6	4	4	0	10	11	0	0	4	0	0	0
d__Bacteria|p__Firmicutes|c__Clostridia|o__Clostridiales|f__Clostridiales Family XVI. Incertae Sedis	1	1	1	0	0	3	4	0	2	0	1	2	1	5	0	0	0	0	0	0	0	0	0	0	0	0	0	0	1	21	6	4	4	0	10	11	0	0	0	0	0	1
d__Bacteria|p__Firmicutes|c__Clostridia|o__Clostridiales|f__Clostridiales Family XVI. Incertae Sedis|g__Carboxydocella	1	1	1	0	0	3	4	0	2	0	1	2	1	5	0	0	0	0	0	0	0	0	0	0	0	0	0	0	0	9	2	0	1	0	4	2	0	0	0	0	0	1
d__Bacteria|p__Firmicutes|c__Clostridia|o__Clostridiales|f__Clostridiales Family XVI. Incertae Sedis|g__Carboxydocella|s__Carboxydocella thermautotrophica	1	1	1	0	0	3	4	0	2	0	1	2	1	5	9	2	3	0	1	5	99	3	23	0	206	1276	1	1	0	9	2	0	1	0	4	2	33	1	153	8	2	7
d__Bacteria|p__Firmicutes|c__Clostridia|o__Clostridiales|f__Clostridiales Family XVII. Incertae Sedis	0	1	0	3	3	0	4	2	2	1	0	7	1	0	6	1	0	0	0	1	89	2	19	0	0	0	0	0	0	14	12	3	2	0	4	4	33	1	4	2	0	0
d__Bacteria|p__Firmicutes|c__Clostridia|o__Clostridiales|f__Clostridiales Family XVII. Incertae Sedis|g__Thermaerobacter	0	1	0	3	3	0	4	2	2	1	0	7	1	0	3	0	0	0	0	0	74	2	18	0	0	0	0	0	0	14	12	3	2	0	4	4	32	1	2	1	0	0
d__Bacteria|p__Firmicutes|c__Clostridia|o__Clostridiales|f__Clostridiales Family XVII. Incertae Sedis|g__Thermaerobacter|s__Thermaerobacter marianensis	0	1	0	3	3	0	4	2	2	1	0	7	1	0	3	0	0	0	0	0	0	0	1	0	0	0	0	0	0	0	0	0	0	0	0	0	1	0	0	0	0	0
d__Bacteria|p__Firmicutes|c__Clostridia|o__Clostridiales|f__Christensenellaceae	10	5	4	20	4	9	8	6	12	7	10	15	1	28	0	0	0	0	0	0	0	0	0	0	0	0	0	0	7	26	20	4	17	0	20	11	0	0	1	0	0	0
d__Bacteria|p__Firmicutes|c__Clostridia|o__Clostridiales|f__Christensenellaceae|g__Christensenella	10	5	4	20	4	9	8	6	12	7	10	15	1	28	0	0	0	0	0	0	0	0	0	0	0	0	0	0	7	26	20	4	17	0	20	11	0	0	1	1	0	0
d__Bacteria|p__Firmicutes|c__Clostridia|o__Clostridiales|f__Christensenellaceae|g__Christensenella|s__Christensenella massiliensis	10	5	4	20	4	9	8	6	12	7	10	15	1	28	0	0	0	0	0	0	5	0	0	0	0	0	0	0	7	26	20	4	17	0	20	11	0	0	0	0	0	0
d__Bacteria|p__Firmicutes|c__Clostridia|o__Clostridiales|f__Syntrophomonadaceae	3	1	1	1	0	2	2	3	3	3	2	5	2	6	0	0	0	0	0	0	0	0	2	0	1	1	0	0	3	4	3	2	1	0	1	2	0	0	143	0	0	0
d__Bacteria|p__Firmicutes|c__Clostridia|o__Clostridiales|f__Syntrophomonadaceae|g__Syntrophothermus	2	1	0	1	0	1	0	2	3	3	2	5	2	6	0	0	0	0	0	0	10	0	1	0	0	0	0	0	3	4	3	2	1	0	1	2	0	0	143	0	0	0
d__Bacteria|p__Firmicutes|c__Clostridia|o__Clostridiales|f__Syntrophomonadaceae|g__Syntrophothermus|s__Syntrophothermus lipocalidus	2	1	0	1	0	1	0	2	3	3	2	5	2	6	0	0	0	0	0	0	0	0	0	0	0	0	0	0	3	4	3	2	1	0	1	2	0	0	4	1	0	3
d__Bacteria|p__Firmicutes|c__Clostridia|o__Clostridiales|f__Syntrophomonadaceae|g__Syntrophomonas	1	0	1	0	0	1	2	1	2	2	3	3	1	3	0	0	0	0	0	1	0	0	0	0	0	0	0	0	1	6	3	1	3	0	5	4	0	0	4	1	0	2
d__Bacteria|p__Firmicutes|c__Clostridia|o__Clostridiales|f__Syntrophomonadaceae|g__Syntrophomonas|s__Syntrophomonas wolfei	1	0	1	0	0	1	2	1	1	1	1	1	0	2	0	0	0	0	0	0	0	0	0	0	0	0	0	0	1	6	3	1	3	0	5	4	0	0	0	0	0	1
d__Bacteria|p__Firmicutes|c__Clostridia|o__Clostridiales|f__Heliobacteriaceae	4	0	2	6	1	0	5	3	1	1	1	1	0	2	3	0	1	0	0	1	4	0	1	0	0	0	0	1	1	6	3	1	3	0	5	4	0	0	1	5	1	2
d__Bacteria|p__Firmicutes|c__Clostridia|o__Clostridiales|f__Heliobacteriaceae|g__Heliobacterium	4	0	2	6	1	0	5	3	1	1	2	2	1	1	2	0	0	0	0	0	0	0	1	0	0	0	0	0	0	10	2	0	2	0	7	0	0	0	0	0	0	1
d__Bacteria|p__Firmicutes|c__Clostridia|o__Clostridiales|f__Heliobacteriaceae|g__Heliobacterium|s__Heliobacterium modesticaldum	4	0	2	6	1	0	5	3	1	1	2	2	1	1	0	0	0	0	0	0	0	0	0	0	0	0	0	1	0	6	2	0	0	0	2	0	0	0	1	0	0	1
d__Bacteria|p__Firmicutes|c__Clostridia|o__Clostridiales|f__Symbiobacteriaceae	2	0	2	4	1	1	2	5	2	3	2	7	0	4	0	0	0	0	0	0	2	0	1	0	0	1	1	0	0	6	2	0	0	0	2	0	0	0	0	2	0	0
d__Bacteria|p__Firmicutes|c__Clostridia|o__Clostridiales|f__Symbiobacteriaceae|g__Symbiobacterium	2	0	2	4	1	1	2	5	2	3	2	7	0	4	0	0	0	0	0	1	0	0	1	0	0	0	0	0	0	1	0	0	1	0	4	0	0	0	0	0	1	0
d__Bacteria|p__Firmicutes|c__Clostridia|o__Clostridiales|f__Symbiobacteriaceae|g__Symbiobacterium|s__Symbiobacterium thermophilum	2	0	2	4	1	1	2	5	2	3	2	7	0	4	0	0	0	0	0	0	2	0	0	0	0	1	0	0	0	1	0	0	1	0	4	0	0	0	0	0	0	0
d__Bacteria|p__Firmicutes|c__Clostridia|o__Thermoanaerobacterales	37	19	14	45	10	15	29	19	42	35	21	62	10	45	0	0	0	0	0	0	0	0	0	0	0	0	0	0	17	75	31	13	19	1	42	33	0	0	0	3	0	0
d__Bacteria|p__Firmicutes|c__Clostridia|o__Thermoanaerobacterales|f__Thermoanaerobacterales Family III. Incertae Sedis	23	14	6	24	5	8	11	12	25	23	12	31	8	31	0	0	0	0	0	0	0	0	0	0	0	0	0	0	13	42	20	10	13	0	19	18	0	0	0	0	0	0
d__Bacteria|p__Firmicutes|c__Clostridia|o__Thermoanaerobacterales|f__Thermoanaerobacterales Family III. Incertae Sedis|g__Caldicellulosiruptor	8	6	3	13	1	4	4	9	13	15	7	18	6	18	0	0	1	0	0	0	0	0	0	0	0	0	1	0	8	23	13	2	7	0	9	9	0	0	0	0	0	0
d__Bacteria|p__Firmicutes|c__Clostridia|o__Thermoanaerobacterales|f__Thermoanaerobacterales Family III. Incertae Sedis|g__Caldicellulosiruptor|s__Caldicellulosiruptor saccharolyticus	0	3	0	1	0	1	0	1	2	1	0	1	0	1	0	0	1	0	0	2	3	0	0	0	0	0	0	0	2	2	0	0	0	0	3	1	0	0	1	0	0	2
d__Bacteria|p__Firmicutes|c__Clostridia|o__Thermoanaerobacterales|f__Thermoanaerobacterales Family III. Incertae Sedis|g__Caldicellulosiruptor|s__Caldicellulosiruptor hydrothermalis	1	0	0	0	0	0	0	1	2	0	0	1	1	6	0	0	1	0	0	2	3	0	0	0	205	1274	0	0	1	2	0	0	0	0	1	0	0	0	0	0	0	0
d__Bacteria|p__Firmicutes|c__Clostridia|o__Thermoanaerobacterales|f__Thermoanaerobacterales Family III. Incertae Sedis|g__Caldicellulosiruptor|s__Caldicellulosiruptor kronotskyensis	0	0	0	0	0	0	2	0	1	1	1	2	0	1	0	1	0	0	0	0	0	0	0	0	205	1274	0	0	1	1	0	0	0	0	0	0	0	0	0	0	0	0
d__Bacteria|p__Firmicutes|c__Clostridia|o__Thermoanaerobacterales|f__Thermoanaerobacterales Family III. Incertae Sedis|g__Caldicellulosiruptor|s__Caldicellulosiruptor kristjanssonii	0	1	0	1	0	0	0	0	1	2	0	0	0	0	0	1	0	0	0	0	0	0	0	0	0	0	0	0	1	4	0	1	1	0	2	0	0	0	0	0	0	1
d__Bacteria|p__Firmicutes|c__Clostridia|o__Thermoanaerobacterales|f__Thermoanaerobacterales Family III. Incertae Sedis|g__Caldicellulosiruptor|s__Caldicellulosiruptor owensensis	0	0	1	2	0	1	0	2	0	1	0	4	1	1	0	0	0	0	1	0	3	1	0	0	0	0	0	0	0	0	0	0	0	0	0	1	0	0	0	0	0	0
d__Bacteria|p__Firmicutes|c__Clostridia|o__Thermoanaerobacterales|f__Thermoanaerobacterales Family III. Incertae Sedis|g__Caldicellulosiruptor|s__Caldicellulosiruptor obsidiansis	1	0	1	2	0	0	0	0	0	1	0	1	0	1	0	0	0	0	0	0	3	0	19	3	4	15	5	7	0	0	2	0	0	0	1	0	31	2	6	2	4	12
d__Bacteria|p__Firmicutes|c__Clostridia|o__Thermoanaerobacterales|f__Thermoanaerobacterales Family III. Incertae Sedis|g__Caldicellulosiruptor|s__Caldicellulosiruptor bescii	1	0	0	0	0	1	0	1	0	0	0	1	1	0	0	0	0	0	1	0	0	1	18	1	1	11	2	3	0	1	2	1	1	0	0	2	29	2	3	1	0	8
d__Bacteria|p__Firmicutes|c__Clostridia|o__Thermoanaerobacterales|f__Thermoanaerobacterales Family III. Incertae Sedis|g__Caldicellulosiruptor|s__Caldicellulosiruptor lactoaceticus	0	0	0	2	0	0	1	0	0	2	0	1	1	2	0	0	0	0	0	1	0	0	2	0	0	0	1	2	0	0	0	0	0	0	1	0	2	1	0	0	0	0
d__Bacteria|p__Firmicutes|c__Clostridia|o__Thermoanaerobacterales|f__Thermoanaerobacterales Family III. Incertae Sedis|g__Thermoanaerobacterium	15	8	3	11	3	4	7	3	12	8	4	12	1	12	0	0	0	0	0	0	0	0	1	0	0	0	0	0	4	18	5	4	5	0	9	6	1	0	0	0	0	1
d__Bacteria|p__Firmicutes|c__Clostridia|o__Thermoanaerobacterales|f__Thermoanaerobacterales Family III. Incertae Sedis|g__Thermoanaerobacterium|s__Thermoanaerobacterium sp. RBIITD	5	3	2	5	2	0	2	0	6	2	2	7	0	3	0	0	0	0	0	1	0	0	0	0	0	0	0	0	3	9	4	1	3	0	3	4	0	0	0	0	0	0
d__Bacteria|p__Firmicutes|c__Clostridia|o__Thermoanaerobacterales|f__Thermoanaerobacterales Family III. Incertae Sedis|g__Thermoanaerobacterium|s__Thermoanaerobacterium xylanolyticum	6	1	0	1	0	1	1	2	3	1	0	2	0	0	5	1	4	1	4	0	78	2	0	0	0	0	0	0	1	7	1	0	0	0	1	0	0	0	1	0	0	1
d__Bacteria|p__Firmicutes|c__Clostridia|o__Thermoanaerobacterales|f__Thermoanaerobacterales Family III. Incertae Sedis|g__Thermoanaerobacterium|s__Thermoanaerobacterium thermosaccharolyticum	4	4	1	4	1	2	3	0	2	5	2	3	0	7	3	0	2	0	1	0	52	1	0	0	0	0	0	0	0	2	0	2	2	0	3	2	0	0	1	0	0	1
d__Bacteria|p__Firmicutes|c__Clostridia|o__Thermoanaerobacterales|f__Thermoanaerobacterales Family III. Incertae Sedis|g__Thermosediminibacter	0	0	0	0	1	0	0	0	0	0	1	1	1	1	2	0	0	0	0	0	13	0	0	0	1	0	0	1	1	1	2	4	1	0	1	3	0	0	0	0	0	0
d__Bacteria|p__Firmicutes|c__Clostridia|o__Thermoanaerobacterales|f__Thermoanaerobacterales Family III. Incertae Sedis|g__Thermosediminibacter|s__Thermosediminibacter oceani	0	0	0	0	1	0	0	0	0	0	1	1	1	1	1	0	0	0	0	0	0	0	0	0	0	0	0	0	1	1	2	4	1	0	1	3	0	1	0	0	0	1
d__Bacteria|p__Firmicutes|c__Clostridia|o__Thermoanaerobacterales|f__Thermoanaerobacteraceae	10	5	4	16	3	7	14	5	13	8	9	26	2	11	0	0	1	0	0	0	0	0	0	0	0	0	0	0	2	1	1	0	0	0	0	0	0	0	0	0	0	0
d__Bacteria|p__Firmicutes|c__Clostridia|o__Thermoanaerobacterales|f__Thermoanaerobacteraceae|g__Thermoanaerobacter	7	2	0	6	0	2	3	1	7	4	1	8	1	2	0	0	0	0	0	0	1	0	0	0	0	0	0	0	2	1	1	0	0	0	0	0	0	0	1	0	0	0
d__Bacteria|p__Firmicutes|c__Clostridia|o__Thermoanaerobacterales|f__Thermoanaerobacteraceae|g__Thermoanaerobacter|s__Thermoanaerobacter italicus	0	0	0	0	0	0	0	0	5	0	0	0	0	0	0	0	0	0	0	0	5	0	0	1	0	7	0	0	1	1	0	0	0	0	0	0	0	0	0	1	0	0
d__Bacteria|p__Firmicutes|c__Clostridia|o__Thermoanaerobacterales|f__Thermoanaerobacteraceae|g__Thermoanaerobacter|s__Thermoanaerobacter kivui	1	0	0	1	0	1	0	0	0	0	0	0	0	0	0	0	1	0	0	0	1	0	0	0	0	3	0	0	1	0	1	0	0	0	0	0	0	0	0	0	0	0
d__Bacteria|p__Firmicutes|c__Clostridia|o__Thermoanaerobacterales|f__Thermoanaerobacteraceae|g__Thermoanaerobacter|s__Thermoanaerobacter siderophilus	0	0	0	0	0	0	0	0	0	1	0	0	0	0	0	0	0	0	0	0	1	0	0	0	0	0	0	0	1	31	9	3	6	1	17	13	0	0	0	0	0	0
d__Bacteria|p__Firmicutes|c__Clostridia|o__Thermoanaerobacterales|f__Thermoanaerobacteraceae|g__Thermoanaerobacter|s__Thermoanaerobacter brockii	0	0	0	0	0	0	0	0	0	0	0	1	0	0	0	0	0	0	0	0	1	0	1	0	0	0	0	2	1	3	2	0	0	0	0	1	2	0	1	0	0	1
d__Bacteria|p__Firmicutes|c__Clostridia|o__Thermoanaerobacterales|f__Thermoanaerobacteraceae|g__Thermoanaerobacter|s__Thermoanaerobacter wiegelii	1	1	0	0	0	0	0	0	0	0	0	0	0	0	0	0	0	0	0	0	0	0	1	0	0	0	0	0	1	3	2	0	0	0	0	1	1	0	0	0	0	1
d__Bacteria|p__Firmicutes|c__Clostridia|o__Thermoanaerobacterales|f__Thermoanaerobacteraceae|g__Thermoanaerobacter|s__Thermoanaerobacter sp. X514	0	0	0	0	0	0	0	0	0	0	0	0	0	0	0	0	0	0	0	0	1	0	0	0	0	0	0	2	0	11	2	1	3	1	7	1	1	0	1	0	0	0
d__Bacteria|p__Firmicutes|c__Clostridia|o__Thermoanaerobacterales|f__Thermoanaerobacteraceae|g__Thermoanaerobacter|s__Thermoanaerobacter pseudethanolicus	0	0	0	0	0	0	0	0	0	0	0	0	0	0	0	0	0	0	0	0	1	0	0	0	1	1	0	1	0	4	1	0	0	0	0	1	0	0	0	0	0	0
d__Bacteria|p__Firmicutes|c__Clostridia|o__Thermoanaerobacterales|f__Thermoanaerobacteraceae|g__Thermoanaerobacter|s__Thermoanaerobacter sp. X513	0	0	0	0	0	0	0	0	0	0	0	0	0	0	0	0	0	0	0	0	28	0	0	0	0	0	0	1	0	0	0	0	0	0	0	0	0	0	0	0	0	0
d__Bacteria|p__Firmicutes|c__Clostridia|o__Thermoanaerobacterales|f__Thermoanaerobacteraceae|g__Thermoanaerobacter|s__Thermoanaerobacter mathranii	1	1	0	0	0	0	0	0	0	0	1	2	1	0	1	0	0	1	0	0	4	0	0	0	1	0	0	0	0	0	0	1	1	0	2	0	0	0	0	0	1	1
d__Bacteria|p__Firmicutes|c__Clostridia|o__Thermoanaerobacterales|f__Thermoanaerobacteraceae|g__Caldanaerobacter	0	0	1	1	0	1	2	0	2	0	0	2	0	0	1	0	0	1	0	0	0	0	0	0	0	0	0	0	0	0	0	0	0	0	0	0	0	0	0	0	1	1
d__Bacteria|p__Firmicutes|c__Clostridia|o__Thermoanaerobacterales|f__Thermoanaerobacteraceae|g__Caldanaerobacter|s__Caldanaerobacter subterraneus	0	0	1	1	0	1	2	0	2	0	0	2	0	0	0	0	0	0	0	0	4	0	0	0	0	1	0	0	0	0	0	0	0	0	0	0	0	0	0	0	0	0
d__Bacteria|p__Firmicutes|c__Clostridia|o__Thermoanaerobacterales|f__Thermoanaerobacteraceae|g__Thermacetogenium	0	1	1	4	0	1	1	0	0	0	2	1	0	2	1	1	1	0	2	0	14	1	0	2	0	3	3	1	0	0	0	0	0	0	0	0	0	0	2	1	3	2
d__Bacteria|p__Firmicutes|c__Clostridia|o__Thermoanaerobacterales|f__Thermoanaerobacteraceae|g__Thermacetogenium|s__Thermacetogenium phaeum	0	1	1	4	0	1	1	0	0	0	2	1	0	2	0	1	1	0	0	0	6	1	0	1	0	2	3	0	0	0	0	0	0	0	0	0	0	0	1	1	2	0
d__Bacteria|p__Firmicutes|c__Clostridia|o__Thermoanaerobacterales|f__Thermoanaerobacteraceae|g__Moorella	2	0	0	1	2	0	2	3	2	2	2	2	0	0	0	0	0	0	2	0	3	0	0	0	0	1	0	1	0	0	0	0	0	0	0	0	0	0	0	0	0	0
d__Bacteria|p__Firmicutes|c__Clostridia|o__Thermoanaerobacterales|f__Thermoanaerobacteraceae|g__Moorella|s__Moorella thermoacetica	2	0	0	1	2	0	2	3	2	2	2	2	0	0	0	0	0	0	0	0	0	0	0	0	0	0	0	0	0	1	0	0	0	0	1	0	0	0	0	0	1	0
d__Bacteria|p__Firmicutes|c__Clostridia|o__Thermoanaerobacterales|f__Thermoanaerobacteraceae|g__Ammonifex	0	1	0	0	0	0	0	0	1	0	2	3	0	1	0	0	0	0	0	0	5	0	0	0	0	0	0	0	0	0	2	0	0	0	0	3	0	0	0	0	0	2
d__Bacteria|p__Firmicutes|c__Clostridia|o__Thermoanaerobacterales|f__Thermoanaerobacteraceae|g__Ammonifex|s__Ammonifex degensii	0	1	0	0	0	0	0	0	1	0	2	3	0	1	0	0	0	0	0	0	0	0	0	0	0	0	0	0	0	0	2	0	0	0	0	3	0	0	0	0	0	0
d__Bacteria|p__Firmicutes|c__Clostridia|o__Thermoanaerobacterales|f__Thermoanaerobacteraceae|g__Carboxydothermus	0	0	1	1	1	1	0	1	0	0	0	0	0	2	0	0	0	0	0	0	5	0	0	0	2	0	0	0	0	0	1	1	0	0	0	3	0	0	0	0	0	0
d__Bacteria|p__Firmicutes|c__Clostridia|o__Thermoanaerobacterales|f__Thermoanaerobacteraceae|g__Carboxydothermus|s__Carboxydothermus hydrogenoformans	0	0	1	1	1	1	0	1	0	0	0	0	0	2	0	0	0	0	0	0	0	0	0	0	2	0	0	0	0	0	1	1	0	0	0	3	0	0	0	0	0	0
d__Bacteria|p__Firmicutes|c__Clostridia|o__Thermoanaerobacterales|f__Thermoanaerobacteraceae|g__Tepidanaerobacter	1	1	0	1	0	1	4	0	0	0	1	2	0	1	0	0	0	0	0	0	3	0	17	0	0	9	0	0	0	5	1	0	0	0	3	3	16	0	0	0	0	0
d__Bacteria|p__Firmicutes|c__Clostridia|o__Thermoanaerobacterales|f__Thermoanaerobacteraceae|g__Tepidanaerobacter|s__Tepidanaerobacter acetatoxydans	1	1	0	1	0	1	4	0	0	0	1	2	0	1	0	0	0	0	0	0	1	0	17	0	0	9	0	0	0	5	1	0	0	0	3	3	16	0	0	0	0	0
d__Bacteria|p__Firmicutes|c__Clostridia|o__Thermoanaerobacterales|f__Thermoanaerobacteraceae|g__Thermanaeromonas	0	0	0	2	0	0	1	0	0	2	0	8	1	2	0	0	0	0	0	0	1	0	0	0	0	0	0	0	0	4	0	0	0	0	1	0	1	0	1	0	0	0
d__Bacteria|p__Firmicutes|c__Clostridia|o__Thermoanaerobacterales|f__Thermoanaerobacteraceae|g__Thermanaeromonas|s__Thermanaeromonas toyohensis	0	0	0	2	0	0	1	0	0	2	0	8	1	2	0	0	0	0	1	0	1	0	0	0	0	0	0	0	0	4	0	0	0	0	1	0	1	0	1	0	0	0
d__Bacteria|p__Firmicutes|c__Clostridia|o__Thermoanaerobacterales|f__Thermodesulfobiaceae	2	0	1	3	0	0	1	1	3	2	0	3	0	3	0	0	0	0	1	0	1	0	12	1	2	4	8	4	0	3	0	0	1	0	3	0	15	1	12	6	2	5
d__Bacteria|p__Firmicutes|c__Clostridia|o__Thermoanaerobacterales|f__Thermodesulfobiaceae|g__Thermodesulfobium	2	0	1	3	0	0	1	1	3	2	0	3	0	3	3	4	3	0	2	1	12	24	10	1	1	1	7	4	0	3	0	0	1	0	3	0	11	0	6	1	1	4
d__Bacteria|p__Firmicutes|c__Clostridia|o__Thermoanaerobacterales|f__Thermodesulfobiaceae|g__Thermodesulfobium|s__Thermodesulfobium acidiphilum	0	0	0	1	0	0	0	1	3	2	0	3	0	3	2	1	1	0	0	0	0	22	6	1	0	0	0	2	0	4	1	1	1	0	3	2	7	0	2	0	0	0
d__Bacteria|p__Firmicutes|c__Clostridia|o__Thermoanaerobacterales|f__Thermodesulfobiaceae|g__Thermodesulfobium|s__Thermodesulfobium narugense	0	0	1	2	0	0	0	0	1	2	0	2	0	0	2	1	1	0	0	0	0	13	2	0	0	1	3	0	0	4	1	1	1	0	3	2	4	0	0	0	1	0
d__Bacteria|p__Firmicutes|c__Clostridia|o__Thermoanaerobacterales|f__Thermoanaerobacterales Family IV. Incertae Sedis	1	0	3	2	1	0	3	1	1	2	0	2	0	0	0	0	0	0	0	0	0	9	2	0	0	0	4	1	1	1	1	0	0	0	6	2	0	0	1	0	0	2
d__Bacteria|p__Firmicutes|c__Clostridia|o__Thermoanaerobacterales|f__Thermoanaerobacterales Family IV. Incertae Sedis|g__Mahella	1	0	3	2	1	0	3	1	1	2	0	0	0	0	1	0	0	0	0	0	1	2	0	0	1	0	0	0	1	1	1	0	0	0	6	2	0	0	0	0	0	0
d__Bacteria|p__Firmicutes|c__Clostridia|o__Thermoanaerobacterales|f__Thermoanaerobacterales Family IV. Incertae Sedis|g__Mahella|s__Mahella australiensis	1	0	3	2	1	0	3	1	0	0	0	2	0	0	1	0	0	0	0	0	1	2	0	0	0	0	0	0	1	1	1	0	0	0	6	2	0	0	0	0	0	0
d__Bacteria|p__Firmicutes|c__Clostridia|o__Halanaerobiales	14	2	2	6	2	2	8	3	11	8	5	13	3	6	0	1	1	0	0	0	8	0	0	0	0	0	0	0	1	10	6	1	5	1	10	7	0	0	0	0	0	0
d__Bacteria|p__Firmicutes|c__Clostridia|o__Halanaerobiales|f__Halanaerobiaceae	9	1	1	4	2	2	4	3	7	5	2	4	3	2	0	0	0	0	0	0	0	0	0	0	0	0	0	0	1	4	2	1	2	1	5	1	0	0	0	0	0	0
d__Bacteria|p__Firmicutes|c__Clostridia|o__Halanaerobiales|f__Halanaerobiaceae|g__Halanaerobium	8	1	1	3	1	2	0	0	4	1	0	1	1	0	0	1	0	0	0	0	7	0	0	0	0	0	0	0	1	1	1	1	1	1	2	0	0	0	0	0	0	1
d__Bacteria|p__Firmicutes|c__Clostridia|o__Halanaerobiales|f__Halanaerobiaceae|g__Halanaerobium|s__Halanaerobium praevalens	3	1	0	2	0	1	0	0	4	1	0	1	1	0	0	0	1	0	0	0	1	0	0	0	0	0	0	1	1	1	1	1	1	1	2	0	0	0	2	1	0	0
d__Bacteria|p__Firmicutes|c__Clostridia|o__Halanaerobiales|f__Halanaerobiaceae|g__Halanaerobium|s__Halanaerobium hydrogeniformans	5	0	1	1	1	1	0	0	3	4	2	3	2	2	0	0	0	0	0	0	0	0	0	0	0	0	0	0	0	2	1	0	1	0	3	1	0	0	0	0	0	0
d__Bacteria|p__Firmicutes|c__Clostridia|o__Halanaerobiales|f__Halanaerobiaceae|g__Halothermothrix	1	0	0	1	1	0	4	3	3	3	1	1	1	0	0	0	0	0	0	0	0	0	1	0	0	0	0	0	0	2	1	0	1	0	3	1	3	0	2	0	1	1
d__Bacteria|p__Firmicutes|c__Clostridia|o__Halanaerobiales|f__Halanaerobiaceae|g__Halothermothrix|s__Halothermothrix orenii	1	0	0	1	1	0	4	3	0	1	1	2	1	2	0	0	0	0	0	0	0	0	1	0	0	0	0	0	0	6	4	0	3	0	5	6	2	0	1	0	0	1
d__Bacteria|p__Firmicutes|c__Clostridia|o__Halanaerobiales|f__Halobacteroidaceae	5	1	1	2	0	0	4	0	4	3	3	9	0	4	0	0	1	0	2	1	1	0	0	0	0	0	0	0	0	5	1	0	3	0	1	5	1	0	0	0	0	0
d__Bacteria|p__Firmicutes|c__Clostridia|o__Halanaerobiales|f__Halobacteroidaceae|g__Acetohalobium	3	0	0	1	0	0	2	0	3	1	1	5	0	0	0	0	0	0	0	0	0	0	0	0	0	0	0	0	0	1	0	0	1	0	0	2	0	0	0	0	0	0
d__Bacteria|p__Firmicutes|c__Clostridia|o__Halanaerobiales|f__Halobacteroidaceae|g__Acetohalobium|s__Acetohalobium arabaticum	3	0	0	1	0	0	2	0	3	1	1	5	0	0	0	0	0	0	0	0	1	0	0	0	0	0	0	0	0	4	1	0	2	0	1	3	0	0	0	0	0	0
d__Bacteria|p__Firmicutes|c__Clostridia|o__Halanaerobiales|f__Halobacteroidaceae|g__Halobacteroides	2	1	1	1	0	0	2	0	1	2	2	4	0	4	0	0	1	0	0	0	0	0	0	0	0	0	0	0	0	1	3	0	0	0	4	1	0	0	0	0	1	0
d__Bacteria|p__Firmicutes|c__Clostridia|o__Halanaerobiales|f__Halobacteroidaceae|g__Halobacteroides|s__Halobacteroides halobius	2	1	1	1	0	0	2	0	1	2	2	4	0	4	0	0	0	0	1	1	0	0	0	0	0	0	0	0	0	1	3	0	0	0	4	1	0	0	0	0	0	0
d__Bacteria|p__Firmicutes|c__Clostridia|o__Natranaerobiales	3	0	1	1	0	0	1	1	2	1	2	3	1	1	0	0	0	0	1	0	0	0	0	0	0	0	0	0	0	7	0	0	0	0	1	4	0	0	0	0	0	0
d__Bacteria|p__Firmicutes|c__Clostridia|o__Natranaerobiales|f__Natranaerobiaceae	3	0	1	1	0	0	1	1	2	1	2	3	1	1	0	0	0	0	0	0	0	0	0	0	0	0	0	0	0	7	0	0	0	0	1	4	0	0	0	0	0	0
d__Bacteria|p__Firmicutes|c__Clostridia|o__Natranaerobiales|f__Natranaerobiaceae|g__Natranaerobius	3	0	1	1	0	0	1	1	2	1	2	3	1	1	0	0	0	0	0	0	0	0	1	0	0	0	0	0	0	7	0	0	0	0	1	4	1	0	0	0	0	0
d__Bacteria|p__Firmicutes|c__Clostridia|o__Natranaerobiales|f__Natranaerobiaceae|g__Natranaerobius|s__Natranaerobius thermophilus	3	0	1	1	0	0	1	1	2	1	2	3	1	1	0	2	0	0	0	0	2	0	1	0	0	0	0	0	0	7	0	0	0	0	1	4	1	0	0	0	0	0
d__Bacteria|p__Firmicutes|c__Bacilli	902	638	373	1821	294	766	916	442	1519	1111	551	2501	346	1522	0	0	0	0	0	0	0	0	0	0	0	0	0	0	380	2292	965	436	563	126	1500	1900	0	0	0	0	0	0
d__Bacteria|p__Firmicutes|c__Bacilli|o__Bacillales	356	258	140	672	115	315	412	258	959	684	286	1891	217	890	0	0	0	0	0	0	0	0	0	0	1	0	1	0	197	1046	298	224	287	114	739	390	0	1	0	2	0	0
d__Bacteria|p__Firmicutes|c__Bacilli|o__Bacillales|f__Bacillaceae	148	95	47	270	29	83	147	84	763	527	154	1593	165	633	0	0	0	0	0	0	0	0	0	0	1	0	1	0	71	364	89	68	97	25	305	151	0	1	0	2	0	0
d__Bacteria|p__Firmicutes|c__Bacilli|o__Bacillales|f__Bacillaceae|g__Bacillus	106	69	31	190	24	56	103	63	750	513	145	1557	149	572	0	0	0	0	0	0	0	0	0	0	0	1	0	0	45	270	60	48	64	21	213	108	0	0	0	0	0	0
d__Bacteria|p__Firmicutes|c__Bacilli|o__Bacillales|f__Bacillaceae|g__Bacillus|s__Bacillus cereus	4	2	1	9	0	0	5	3	355	243	39	951	19	92	2	0	1	2	0	0	0	0	0	0	0	1	0	0	3	8	4	3	4	13	7	7	0	0	0	0	0	0
d__Bacteria|p__Firmicutes|c__Bacilli|o__Bacillales|f__Bacillaceae|g__Bacillus|s__Bacillus thuringiensis	5	1	1	10	1	3	6	3	87	31	11	92	2	18	2	0	1	0	0	0	0	0	0	0	0	0	0	0	3	10	2	1	5	0	8	5	0	0	3	0	0	0
d__Bacteria|p__Firmicutes|c__Bacilli|o__Bacillales|f__Bacillaceae|g__Bacillus|s__Bacillus pseudomycoides	0	1	0	1	1	0	3	1	31	7	18	32	67	181	2	0	1	0	0	0	0	0	0	0	0	0	0	0	2	6	0	0	0	0	6	1	0	0	3	0	0	0
d__Bacteria|p__Firmicutes|c__Bacilli|o__Bacillales|f__Bacillaceae|g__Bacillus|s__Bacillus cytotoxicus	1	3	2	3	1	1	0	0	30	15	0	34	2	8	0	0	0	2	0	0	0	0	0	0	0	0	0	0	0	0	0	0	1	0	1	0	0	0	0	0	0	0
d__Bacteria|p__Firmicutes|c__Bacilli|o__Bacillales|f__Bacillaceae|g__Bacillus|s__Bacillus anthracis	2	0	0	0	0	0	0	1	20	20	10	35	9	59	0	0	0	2	0	0	0	0	1	0	1	2	48	3	0	2	0	0	1	0	0	0	2	0	3	1	3	0
d__Bacteria|p__Firmicutes|c__Bacilli|o__Bacillales|f__Bacillaceae|g__Bacillus|s__Bacillus mycoides	2	0	0	0	0	1	1	1	19	3	2	1	0	5	1	1	0	0	0	0	5	0	1	0	1	1	46	1	0	6	0	0	1	2	3	2	2	0	2	0	2	0
d__Bacteria|p__Firmicutes|c__Bacilli|o__Bacillales|f__Bacillaceae|g__Bacillus|s__Bacillus toyonensis	0	0	0	0	0	0	0	0	19	1	1	5	2	1	1	0	0	0	0	0	3	0	1	0	1	1	45	1	0	0	0	0	0	0	0	0	2	0	1	0	0	0
d__Bacteria|p__Firmicutes|c__Bacilli|o__Bacillales|f__Bacillaceae|g__Bacillus|s__Bacillus bombysepticus	0	0	0	0	0	0	0	0	17	5	2	10	1	4	1	0	0	0	0	0	0	0	0	0	0	0	0	0	0	0	0	0	0	0	0	0	0	0	1	0	1	0
d__Bacteria|p__Firmicutes|c__Bacilli|o__Bacillales|f__Bacillaceae|g__Bacillus|s__Bacillus sp. FDAARGOS_235	0	0	0	0	0	0	0	0	17	15	1	52	1	11	0	0	0	0	0	0	0	0	0	0	0	1	1	2	0	0	0	0	0	0	0	0	0	0	0	0	0	0
d__Bacteria|p__Firmicutes|c__Bacilli|o__Bacillales|f__Bacillaceae|g__Bacillus|s__Bacillus wiedmannii	0	0	2	2	0	0	0	0	8	2	1	1	2	4	0	0	0	0	0	0	0	0	0	0	0	0	0	2	0	0	0	0	1	0	3	1	0	0	0	0	0	0
d__Bacteria|p__Firmicutes|c__Bacilli|o__Bacillales|f__Bacillaceae|g__Bacillus|s__Bacillus sp. ABP14	0	0	0	0	0	0	0	0	1	2	1	0	1	1	0	0	0	0	0	0	2	0	0	0	0	1	0	0	0	0	0	0	0	0	0	0	0	0	0	0	0	0
d__Bacteria|p__Firmicutes|c__Bacilli|o__Bacillales|f__Bacillaceae|g__Bacillus|s__Bacillus mobilis	0	0	0	0	0	0	0	0	1	1	1	2	0	0	0	0	0	0	0	0	0	0	0	0	0	0	0	0	0	0	0	0	0	0	0	0	0	0	0	0	0	0
d__Bacteria|p__Firmicutes|c__Bacilli|o__Bacillales|f__Bacillaceae|g__Bacillus|s__Bacillus sp. HBCD-sjtu	0	0	0	0	0	0	0	0	10	5	1	4	0	2	0	0	0	0	0	0	0	0	0	0	0	0	0	0	0	0	0	0	0	0	0	0	0	0	0	0	0	0
d__Bacteria|p__Firmicutes|c__Bacilli|o__Bacillales|f__Bacillaceae|g__Bacillus|s__Bacillus subtilis	3	3	0	8	2	3	2	2	9	39	15	35	22	81	0	0	0	0	0	0	1	0	0	0	0	0	0	0	2	7	2	1	2	0	7	5	0	0	1	1	1	0
d__Bacteria|p__Firmicutes|c__Bacilli|o__Bacillales|f__Bacillaceae|g__Bacillus|s__Bacillus sonorensis	2	1	0	2	0	0	0	1	7	4	3	7	0	7	0	1	0	0	0	0	2	0	0	0	0	0	0	0	1	1	0	1	1	0	2	1	0	0	1	1	1	0
d__Bacteria|p__Firmicutes|c__Bacilli|o__Bacillales|f__Bacillaceae|g__Bacillus|s__Bacillus amyloliquefaciens	0	1	0	1	0	0	1	2	6	0	0	12	1	5	0	0	0	0	0	0	0	0	0	0	0	0	0	0	0	2	0	0	0	0	2	0	0	0	0	0	0	0
d__Bacteria|p__Firmicutes|c__Bacilli|o__Bacillales|f__Bacillaceae|g__Bacillus|s__Bacillus velezensis	2	1	0	3	1	2	2	2	6	3	4	4	2	10	0	1	0	0	0	0	2	0	0	0	0	0	1	0	0	0	0	0	0	0	0	0	0	0	0	0	0	0
d__Bacteria|p__Firmicutes|c__Bacilli|o__Bacillales|f__Bacillaceae|g__Bacillus|s__Bacillus siamensis	0	0	0	0	0	0	0	0	5	2	5	1	0	5	0	0	0	0	0	0	0	0	0	0	0	0	1	0	0	0	0	0	0	0	1	0	0	0	0	0	0	0
d__Bacteria|p__Firmicutes|c__Bacilli|o__Bacillales|f__Bacillaceae|g__Bacillus|s__Bacillus paralicheniformis	1	1	1	3	0	0	1	2	1	2	0	3	0	0	0	0	0	0	0	0	0	0	1	1	0	0	0	0	0	0	0	1	1	0	0	1	0	1	0	0	1	1
d__Bacteria|p__Firmicutes|c__Bacilli|o__Bacillales|f__Bacillaceae|g__Bacillus|s__Bacillus licheniformis	0	0	0	0	0	0	0	0	4	1	1	0	0	0	0	0	0	0	1	0	1	0	1	1	0	0	0	0	0	0	0	0	0	0	0	0	0	0	0	0	0	1
d__Bacteria|p__Firmicutes|c__Bacilli|o__Bacillales|f__Bacillaceae|g__Bacillus|s__Bacillus atrophaeus	0	0	0	2	0	0	1	0	4	2	1	4	0	2	0	0	0	0	1	0	1	0	1	1	0	0	0	0	0	5	1	1	0	0	3	0	0	0	0	0	0	1
d__Bacteria|p__Firmicutes|c__Bacilli|o__Bacillales|f__Bacillaceae|g__Bacillus|s__Bacillus vallismortis	0	0	0	0	0	0	0	0	4	6	0	3	1	0	0	0	0	0	0	0	0	0	0	0	0	0	0	0	0	5	1	1	0	0	5	3	0	1	0	0	1	0
d__Bacteria|p__Firmicutes|c__Bacilli|o__Bacillales|f__Bacillaceae|g__Bacillus|s__Bacillus coagulans	3	4	0	11	1	3	3	1	3	3	1	1	0	0	0	0	0	0	0	0	0	0	0	0	0	0	0	0	3	3	0	0	1	0	9	2	0	1	0	0	1	0
d__Bacteria|p__Firmicutes|c__Bacilli|o__Bacillales|f__Bacillaceae|g__Bacillus|s__Bacillus megaterium	3	1	0	3	1	0	1	1	3	1	0	3	0	1	14	7	101	1	7	390	1	1	455	0	2	474	4	5	3	2	1	0	0	0	5	0	9	3	4	5	3	20
d__Bacteria|p__Firmicutes|c__Bacilli|o__Bacillales|f__Bacillaceae|g__Bacillus|s__Bacillus pumilus	1	3	1	9	0	4	2	0	3	1	2	5	0	1	14	7	101	1	7	390	1	1	455	0	2	474	4	5	2	3	0	1	0	0	6	0	8	0	0	5	0	1
d__Bacteria|p__Firmicutes|c__Bacilli|o__Bacillales|f__Bacillaceae|g__Bacillus|s__Bacillus xiamenensis	1	1	1	0	0	0	0	0	2	0	2	2	0	3	11	4	10	0	1	0	0	1	451	0	1	24	1	3	2	5	3	3	4	0	2	1	8	0	0	5	0	1
d__Bacteria|p__Firmicutes|c__Bacilli|o__Bacillales|f__Bacillaceae|g__Bacillus|s__Bacillus smithii	1	1	0	0	2	0	1	1	2	0	0	2	2	1	11	3	9	0	0	0	0	0	450	0	1	24	1	2	2	1	2	0	1	1	1	2	8	0	0	5	0	1
d__Bacteria|p__Firmicutes|c__Bacilli|o__Bacillales|f__Bacillaceae|g__Bacillus|s__Bacillus butanolivorans	2	3	0	3	0	0	2	2	2	1	0	0	2	3	0	0	0	0	0	0	0	1	1	0	0	0	0	0	2	3	0	0	0	0	6	1	0	0	0	0	0	0
d__Bacteria|p__Firmicutes|c__Bacilli|o__Bacillales|f__Bacillaceae|g__Bacillus|s__Bacillus filamentosus	4	0	0	5	1	1	2	0	2	0	0	0	0	0	0	1	0	0	0	0	0	0	3	0	0	1	0	0	1	1	1	0	1	0	1	1	0	0	0	0	0	0
d__Bacteria|p__Firmicutes|c__Bacilli|o__Bacillales|f__Bacillaceae|g__Bacillus|s__Bacillus horikoshii	1	0	0	3	1	0	0	0	2	0	0	0	0	1	0	0	1	0	0	0	0	0	2	0	0	1	0	0	1	5	0	0	0	0	1	0	0	0	0	0	0	0
d__Bacteria|p__Firmicutes|c__Bacilli|o__Bacillales|f__Bacillaceae|g__Bacillus|s__Bacillus kochii	0	0	2	2	0	0	0	1	2	1	2	0	0	2	0	0	0	0	0	0	0	0	1	0	0	0	0	0	1	3	0	0	1	0	3	0	0	0	0	0	0	0
d__Bacteria|p__Firmicutes|c__Bacilli|o__Bacillales|f__Bacillaceae|g__Bacillus|s__Bacillus sp. FJAT-45348	2	3	0	3	0	1	2	1	2	0	1	2	0	1	0	0	0	0	0	0	0	0	0	0	0	0	0	0	1	1	0	1	1	0	4	0	0	0	0	0	0	0
d__Bacteria|p__Firmicutes|c__Bacilli|o__Bacillales|f__Bacillaceae|g__Bacillus|s__Bacillus sp. FJAT-18017	1	1	0	6	1	0	2	2	1	0	1	1	0	1	0	0	0	0	1	0	0	0	0	0	0	0	1	0	1	2	0	0	2	0	3	0	0	0	0	0	0	0
d__Bacteria|p__Firmicutes|c__Bacilli|o__Bacillales|f__Bacillaceae|g__Bacillus|s__Bacillus krulwichiae	0	1	0	0	0	1	2	0	1	0	0	2	0	0	2	1	0	0	0	0	0	0	0	0	0	0	0	0	1	5	1	1	0	0	3	0	0	0	0	0	0	0
d__Bacteria|p__Firmicutes|c__Bacilli|o__Bacillales|f__Bacillaceae|g__Bacillus|s__Bacillus glycinifermentans	3	1	1	7	0	0	2	1	1	0	1	0	0	1	2	0	0	0	0	0	0	0	0	0	0	0	0	0	1	17	4	4	3	0	8	6	0	0	0	0	0	0
d__Bacteria|p__Firmicutes|c__Bacilli|o__Bacillales|f__Bacillaceae|g__Bacillus|s__Bacillus weihaiensis	2	0	0	3	0	0	3	0	1	1	0	2	1	3	0	0	0	0	0	0	0	0	0	0	0	0	1	0	0	0	0	0	0	0	0	0	0	0	0	0	0	0
d__Bacteria|p__Firmicutes|c__Bacilli|o__Bacillales|f__Bacillaceae|g__Bacillus|s__Bacillus sp. FJAT-22090	0	2	0	0	1	0	0	0	0	0	0	0	0	0	0	1	0	0	0	0	0	0	0	0	0	0	0	0	0	1	0	1	0	0	1	0	0	0	0	0	0	0
d__Bacteria|p__Firmicutes|c__Bacilli|o__Bacillales|f__Bacillaceae|g__Bacillus|s__Bacillus sp. OxB-1	2	0	2	3	0	2	1	1	0	2	2	1	0	2	0	0	0	0	0	0	0	0	0	0	0	0	0	0	0	2	0	1	0	0	2	1	0	0	0	0	0	0
d__Bacteria|p__Firmicutes|c__Bacilli|o__Bacillales|f__Bacillaceae|g__Bacillus|s__Bacillus pseudofirmus	1	3	1	3	0	1	0	1	0	1	0	1	0	1	0	0	0	0	0	0	0	0	0	0	1	445	2	0	0	0	0	0	0	0	0	0	1	0	0	0	0	1
d__Bacteria|p__Firmicutes|c__Bacilli|o__Bacillales|f__Bacillaceae|g__Bacillus|s__Bacillus methanolicus	1	0	2	5	0	0	3	2	0	0	0	1	0	0	1	0	2	1	0	0	0	0	0	0	0	20	0	0	0	2	1	1	0	0	1	0	1	0	0	0	0	1
d__Bacteria|p__Firmicutes|c__Bacilli|o__Bacillales|f__Bacillaceae|g__Bacillus|s__Bacillus flexus	2	0	1	2	0	0	0	0	0	0	0	0	0	2	1	0	1	1	0	0	0	0	0	0	0	9	0	0	0	5	2	1	3	0	4	3	1	0	0	0	0	1
d__Bacteria|p__Firmicutes|c__Bacilli|o__Bacillales|f__Bacillaceae|g__Bacillus|s__Bacillus muralis	0	1	0	1	0	0	1	0	0	1	0	5	0	3	0	0	0	0	0	0	0	0	0	0	1	405	0	0	0	0	0	0	0	0	0	0	0	2	2	0	3	15
d__Bacteria|p__Firmicutes|c__Bacilli|o__Bacillales|f__Bacillaceae|g__Bacillus|s__Bacillus lehensis	0	0	0	2	0	1	2	1	0	2	1	2	1	0	0	0	1	0	0	0	0	0	0	0	0	0	0	0	0	0	0	0	0	0	0	0	0	1	2	0	1	14
d__Bacteria|p__Firmicutes|c__Bacilli|o__Bacillales|f__Bacillaceae|g__Bacillus|s__Bacillus infantis	5	1	1	4	0	4	5	0	0	1	0	0	0	0	0	0	88	0	2	389	0	0	0	0	0	0	0	0	0	3	0	0	0	0	1	1	0	0	0	0	0	0
d__Bacteria|p__Firmicutes|c__Bacilli|o__Bacillales|f__Bacillaceae|g__Bacillus|s__Bacillus gobiensis	0	0	0	3	0	0	1	0	0	0	0	1	0	1	0	0	88	0	2	389	0	0	0	0	0	7	0	0	0	0	0	0	0	0	0	0	0	0	0	0	0	4
d__Bacteria|p__Firmicutes|c__Bacilli|o__Bacillales|f__Bacillaceae|g__Bacillus|s__Bacillus clausii	3	0	1	2	0	0	2	0	0	0	1	2	1	2	0	0	0	0	0	0	0	0	0	0	0	3	2	0	0	7	2	2	0	0	3	2	0	0	0	0	0	0
d__Bacteria|p__Firmicutes|c__Bacilli|o__Bacillales|f__Bacillaceae|g__Bacillus|s__Bacillus thermoamylovorans	2	0	1	1	0	4	2	1	0	0	0	0	0	0	0	1	0	0	4	0	1	0	0	0	0	0	0	0	0	0	0	0	0	0	0	1	0	0	0	0	0	2
d__Bacteria|p__Firmicutes|c__Bacilli|o__Bacillales|f__Bacillaceae|g__Bacillus|s__Bacillus simplex	2	0	0	0	0	0	3	0	0	3	1	3	0	3	0	0	0	0	0	0	0	0	0	0	0	0	0	0	0	7	0	0	0	0	1	1	0	0	0	0	1	0
d__Bacteria|p__Firmicutes|c__Bacilli|o__Bacillales|f__Bacillaceae|g__Bacillus|s__Bacillus beveridgei	0	0	0	0	0	1	1	2	0	1	1	1	1	4	0	1	0	0	0	0	0	0	0	0	0	0	0	0	0	2	0	0	0	0	0	0	0	0	0	0	0	0
d__Bacteria|p__Firmicutes|c__Bacilli|o__Bacillales|f__Bacillaceae|g__Bacillus|s__Bacillus lentus	2	1	0	1	0	1	0	2	0	1	1	3	0	0	0	0	0	0	4	0	1	0	0	0	0	0	0	0	0	0	0	0	0	0	0	0	0	0	0	0	0	0
d__Bacteria|p__Firmicutes|c__Bacilli|o__Bacillales|f__Bacillaceae|g__Bacillus|s__Bacillus sp. 1NLA3E	1	0	0	4	1	0	0	1	12	10	9	35	14	59	0	0	1	0	0	0	0	0	0	0	0	2	0	0	0	0	0	0	0	0	0	0	0	0	0	0	0	1
d__Bacteria|p__Firmicutes|c__Bacilli|o__Bacillales|f__Bacillaceae|g__Bacillus|s__Bacillus halodurans	1	0	0	1	0	1	1	0	9	9	6	29	12	51	0	0	1	0	0	0	0	0	0	0	0	0	0	0	0	0	0	0	0	0	0	0	0	1	1	0	0	1
d__Bacteria|p__Firmicutes|c__Bacilli|o__Bacillales|f__Bacillaceae|g__Bacillus|s__Bacillus jeotgali	0	1	1	0	0	0	4	1	2	1	1	3	1	4	0	0	0	0	0	1	0	0	0	0	0	0	0	0	0	0	0	0	0	0	0	0	0	0	0	0	0	1
d__Bacteria|p__Firmicutes|c__Bacilli|o__Bacillales|f__Bacillaceae|g__Bacillus|s__Bacillus sp. Y1	2	2	1	1	1	1	3	2	1	0	1	1	0	0	0	0	0	0	0	1	0	0	0	0	0	2	0	0	0	5	2	0	0	0	1	2	0	0	0	0	0	0
d__Bacteria|p__Firmicutes|c__Bacilli|o__Bacillales|f__Bacillaceae|g__Bacillus|s__Bacillus cellulasensis	0	0	0	1	0	0	1	0	0	0	1	0	0	4	0	1	0	0	0	0	0	0	0	0	0	1	0	0	0	0	0	0	0	0	0	0	0	0	0	0	0	0
d__Bacteria|p__Firmicutes|c__Bacilli|o__Bacillales|f__Bacillaceae|g__Bacillus|s__Bacillus altitudinis	0	0	0	0	0	0	0	0	85	62	62	83	26	86	0	1	0	0	0	0	0	0	0	0	0	1	0	0	0	0	0	0	0	0	0	0	0	0	0	0	0	1
d__Bacteria|p__Firmicutes|c__Bacilli|o__Bacillales|f__Bacillaceae|g__Bacillus|s__Bacillus cohnii	1	0	0	1	0	0	0	0	79	57	59	76	26	81	0	0	0	0	0	0	0	0	0	0	0	0	0	0	0	0	0	0	1	0	0	3	0	0	0	0	0	0
d__Bacteria|p__Firmicutes|c__Bacilli|o__Bacillales|f__Bacillaceae|g__Bacillus|s__Bacillus sp. X1(2014)	2	1	0	2	1	0	1	1	14	7	14	7	7	10	0	0	0	0	0	0	0	0	0	0	0	0	0	0	0	0	0	0	0	0	0	0	0	0	0	0	0	0
d__Bacteria|p__Firmicutes|c__Bacilli|o__Bacillales|f__Bacillaceae|g__Bacillus|s__Bacillus safensis	0	0	0	1	0	1	0	2	8	2	0	2	2	0	0	0	0	0	0	0	0	0	0	0	0	0	0	0	0	0	0	0	0	0	0	0	0	0	0	0	0	2
d__Bacteria|p__Firmicutes|c__Bacilli|o__Bacillales|f__Bacillaceae|g__Bacillus|s__Bacillus oceanisediminis	3	1	0	1	0	1	2	1	7	3	5	6	1	5	0	0	0	0	0	0	0	0	0	0	0	0	0	2	0	1	0	0	0	0	0	0	0	0	0	0	0	1
d__Bacteria|p__Firmicutes|c__Bacilli|o__Bacillales|f__Bacillaceae|g__Bacillus|s__Bacillus sp. WP8	1	0	0	0	0	0	0	0	3	1	1	0	0	1	0	0	0	0	0	0	0	0	0	0	0	0	0	1	0	0	0	0	0	0	0	0	0	0	0	0	0	0
d__Bacteria|p__Firmicutes|c__Bacilli|o__Bacillales|f__Bacillaceae|g__Bacillus|s__Bacillus cellulosilyticus	7	0	0	0	0	1	0	0	2	1	0	1	0	0	0	0	0	0	0	0	0	0	0	0	0	0	0	1	0	5	0	0	3	0	3	0	0	0	0	0	0	0
d__Bacteria|p__Firmicutes|c__Bacilli|o__Bacillales|f__Bacillaceae|g__Bacillus|s__Bacillus sp. Y-01	1	0	0	0	0	0	0	0	2	3	1	0	1	5	4	12	22	12	37	39	18	15	82	0	3	3	1	12	0	2	0	0	0	0	2	1	0	0	0	0	0	0
d__Bacteria|p__Firmicutes|c__Bacilli|o__Bacillales|f__Bacillaceae|g__Bacillus|s__Bacillus sp. Lzh-5	0	0	0	0	0	0	0	0	2	1	0	2	0	1	3	3	9	0	9	20	1	1	82	0	3	2	1	10	0	3	1	1	1	0	2	0	0	0	0	0	0	0
d__Bacteria|p__Firmicutes|c__Bacilli|o__Bacillales|f__Bacillaceae|g__Bacillus|s__Bacillus sp. ZY-1-1	0	0	1	0	0	0	0	0	2	0	0	0	0	0	3	3	9	0	6	18	1	1	80	0	3	1	1	4	0	2	0	1	1	0	3	2	0	0	0	0	0	0
d__Bacteria|p__Firmicutes|c__Bacilli|o__Bacillales|f__Bacillaceae|g__Bacillus|s__Bacillus sp. 1s-1	0	0	0	0	0	0	0	0	2	1	0	0	0	0	1	0	0	0	0	0	0	0	80	0	2	0	1	0	0	3	0	0	0	0	4	0	0	0	1	0	0	0
d__Bacteria|p__Firmicutes|c__Bacilli|o__Bacillales|f__Bacillaceae|g__Bacillus|s__Bacillus sp. MD-5	0	0	0	0	0	0	0	0	2	1	0	2	0	0	1	0	0	0	0	0	0	0	0	0	0	0	0	0	0	3	2	1	1	0	4	0	0	0	0	0	0	0
d__Bacteria|p__Firmicutes|c__Bacilli|o__Bacillales|f__Bacillaceae|g__Bacillus|s__Bacillus sp. 275	0	0	0	0	0	0	0	0	2	0	0	0	0	1	1	0	0	0	1	0	0	0	0	0	0	0	0	0	0	4	0	0	1	0	1	0	0	0	0	0	0	0
d__Bacteria|p__Firmicutes|c__Bacilli|o__Bacillales|f__Bacillaceae|g__Bacillus|s__Bacillus sp. H15-1	0	0	0	0	0	0	0	0	1	3	9	1	2	6	0	0	0	0	0	0	0	0	0	0	0	0	0	0	0	1	3	1	0	0	1	2	0	0	0	0	1	0
d__Bacteria|p__Firmicutes|c__Bacilli|o__Bacillales|f__Bacillaceae|g__Bacillus|s__Bacillus sp. FJAT-14266	0	0	0	0	0	0	0	0	1	1	1	1	1	3	0	0	0	0	0	0	0	0	0	0	0	0	0	0	0	7	1	2	1	0	4	5	0	0	0	0	1	0
d__Bacteria|p__Firmicutes|c__Bacilli|o__Bacillales|f__Bacillaceae|g__Bacillus|s__Bacillus sp. DM2	0	0	0	0	0	0	0	0	2	1	0	1	1	0	0	0	0	0	0	1	0	1	0	0	0	0	0	0	0	6	1	0	4	0	3	3	0	0	0	0	0	0
d__Bacteria|p__Firmicutes|c__Bacilli|o__Bacillales|f__Bacillaceae|g__Bacillus|s__Bacillus sp. IHB B 7164	0	0	0	0	0	0	1	0	2	0	0	1	0	1	0	0	0	0	0	0	0	0	0	0	0	0	0	0	0	4	0	0	0	0	0	4	0	0	0	0	0	0
d__Bacteria|p__Firmicutes|c__Bacilli|o__Bacillales|f__Bacillaceae|g__Bacillus|s__Bacillus sp. SDLI1	0	0	0	0	0	0	0	0	2	1	0	0	0	0	0	0	0	0	0	0	0	0	0	0	0	0	0	0	0	2	3	2	3	0	2	2	0	1	0	0	0	0
d__Bacteria|p__Firmicutes|c__Bacilli|o__Bacillales|f__Bacillaceae|g__Bacillus|s__Bacillus gibsonii	0	0	0	0	0	0	0	0	2	0	1	4	2	4	0	0	0	0	0	0	0	0	0	0	0	0	0	2	0	1	0	1	1	0	1	1	0	1	0	0	0	0
d__Bacteria|p__Firmicutes|c__Bacilli|o__Bacillales|f__Bacillaceae|g__Bacillus|s__Bacillus sp. (in: Bacteria)	0	0	0	0	0	0	0	0	2	0	0	3	0	1	0	0	0	0	0	0	0	0	0	0	0	0	0	0	0	0	0	0	0	0	0	0	0	0	0	0	0	0
d__Bacteria|p__Firmicutes|c__Bacilli|o__Bacillales|f__Bacillaceae|g__Bacillus|s__Bacillus sp. LM 4-2	0	0	0	1	0	0	0	0	1	1	0	2	2	1	0	0	0	0	0	0	0	0	0	0	1	0	0	1	0	4	1	0	1	0	3	0	0	0	0	0	0	0
d__Bacteria|p__Firmicutes|c__Bacilli|o__Bacillales|f__Bacillaceae|g__Bacillus|s__Bacillus sp. YP1	0	0	0	0	0	0	0	0	1	2	2	1	0	2	0	0	0	0	0	0	0	0	0	0	0	0	0	0	0	4	0	2	0	0	4	1	0	0	0	0	0	1
d__Bacteria|p__Firmicutes|c__Bacilli|o__Bacillales|f__Bacillaceae|g__Bacillus|s__Bacillus sp. BH072	0	0	0	0	0	0	0	0	1	1	0	0	0	1	0	0	1	0	2	0	0	0	0	0	0	0	0	0	0	2	1	2	1	0	3	2	0	0	0	0	0	1
d__Bacteria|p__Firmicutes|c__Bacilli|o__Bacillales|f__Bacillaceae|g__Bacillus|s__Bacillus sp. Pc3	0	0	0	0	0	0	0	0	1	0	0	1	1	0	0	0	0	0	0	0	0	0	0	0	0	0	0	0	0	0	0	0	0	0	0	0	0	0	0	0	1	0
d__Bacteria|p__Firmicutes|c__Bacilli|o__Bacillales|f__Bacillaceae|g__Bacillus|s__Bacillus aryabhattai	0	0	0	0	0	0	0	0	1	1	1	1	1	1	0	0	0	0	1	0	0	0	0	0	0	0	0	0	0	2	0	1	0	0	0	0	0	0	0	0	1	0
d__Bacteria|p__Firmicutes|c__Bacilli|o__Bacillales|f__Bacillaceae|g__Bacillus|s__Bacillus sp. JS	0	0	0	0	0	0	0	0	1	0	0	0	0	0	0	0	0	0	0	0	1	0	0	0	0	0	0	0	0	2	0	0	0	1	6	1	0	0	0	0	0	0
d__Bacteria|p__Firmicutes|c__Bacilli|o__Bacillales|f__Bacillaceae|g__Bacillus|s__Bacillus sp. SJ-10	0	0	0	0	0	0	0	0	1	0	1	0	0	1	0	0	0	0	0	0	0	0	0	0	0	0	0	0	0	0	0	0	0	0	0	0	0	0	0	0	0	0
d__Bacteria|p__Firmicutes|c__Bacilli|o__Bacillales|f__Bacillaceae|g__Lysinibacillus	6	2	4	9	0	2	5	1	1	0	0	5	0	0	0	1	0	0	0	0	0	0	2	0	0	0	0	4	5	14	1	3	6	0	18	9	0	0	0	0	0	0
d__Bacteria|p__Firmicutes|c__Bacilli|o__Bacillales|f__Bacillaceae|g__Lysinibacillus|s__Lysinibacillus sphaericus	1	1	3	3	0	2	1	1	1	0	2	1	0	0	0	0	0	0	0	0	0	0	1	0	0	0	0	0	2	0	0	0	0	0	0	0	0	0	0	0	0	0
d__Bacteria|p__Firmicutes|c__Bacilli|o__Bacillales|f__Bacillaceae|g__Lysinibacillus|s__Lysinibacillus sp. Marseille-P5727	0	0	0	1	0	0	1	0	1	1	0	1	0	0	0	1	4	0	0	14	0	0	0	0	0	0	0	0	0	0	0	0	0	0	0	1	0	0	0	0	0	0
d__Bacteria|p__Firmicutes|c__Bacilli|o__Bacillales|f__Bacillaceae|g__Lysinibacillus|s__Lysinibacillus sp. 2017	1	0	1	1	0	0	0	0	1	0	1	1	1	2	0	0	0	0	0	0	0	0	0	0	0	0	0	0	0	5	0	0	2	0	1	0	0	1	2	0	0	2
d__Bacteria|p__Firmicutes|c__Bacilli|o__Bacillales|f__Bacillaceae|g__Lysinibacillus|s__Lysinibacillus fusiformis	1	0	0	1	0	0	0	0	1	0	0	0	0	0	0	0	0	0	0	1	0	0	0	0	0	0	0	0	0	0	0	0	2	0	2	2	0	1	2	0	0	2
d__Bacteria|p__Firmicutes|c__Bacilli|o__Bacillales|f__Bacillaceae|g__Lysinibacillus|s__Lysinibacillus sp. YS11	2	0	0	2	0	0	2	0	1	2	0	0	0	2	0	0	0	0	1	0	0	0	0	0	0	0	0	0	0	0	0	0	0	0	0	0	0	0	0	0	0	0
d__Bacteria|p__Firmicutes|c__Bacilli|o__Bacillales|f__Bacillaceae|g__Lysinibacillus|s__Lysinibacillus varians	0	1	0	0	0	0	0	0	0	0	1	0	0	1	0	0	0	0	0	0	0	0	0	0	0	0	0	0	0	0	0	0	0	0	0	0	0	0	0	0	0	0
d__Bacteria|p__Firmicutes|c__Bacilli|o__Bacillales|f__Bacillaceae|g__Virgibacillus	5	3	2	9	1	4	10	5	0	0	2	1	1	0	0	0	0	0	0	1	0	0	0	0	0	0	0	0	0	1	0	0	0	0	0	0	0	0	0	0	0	1
d__Bacteria|p__Firmicutes|c__Bacilli|o__Bacillales|f__Bacillaceae|g__Virgibacillus|s__Virgibacillus halodenitrificans	3	1	1	0	0	0	1	1	0	1	1	0	0	1	0	0	0	0	0	1	0	0	0	0	0	0	0	0	0	0	0	0	0	0	0	0	0	0	0	0	0	0
d__Bacteria|p__Firmicutes|c__Bacilli|o__Bacillales|f__Bacillaceae|g__Virgibacillus|s__Virgibacillus phasianinus	0	1	0	2	1	0	1	1	0	0	0	0	0	0	0	0	0	0	0	0	0	0	0	0	0	0	0	0	0	0	0	0	0	0	0	0	0	1	0	0	0	1
d__Bacteria|p__Firmicutes|c__Bacilli|o__Bacillales|f__Bacillaceae|g__Virgibacillus|s__Virgibacillus necropolis	0	1	1	3	0	2	1	1	0	1	0	1	0	0	0	0	0	0	0	0	0	0	0	0	0	0	0	0	0	0	0	0	0	0	0	1	0	0	0	0	0	0
d__Bacteria|p__Firmicutes|c__Bacilli|o__Bacillales|f__Bacillaceae|g__Virgibacillus|s__Virgibacillus sp. SK37	0	0	0	1	0	0	2	0	0	0	0	1	0	0	0	0	0	0	0	0	0	0	0	0	0	0	0	0	0	0	0	0	0	0	0	0	0	0	0	0	0	0
d__Bacteria|p__Firmicutes|c__Bacilli|o__Bacillales|f__Bacillaceae|g__Virgibacillus|s__Virgibacillus sp. 6R	0	0	0	1	0	1	4	1	0	0	0	0	0	0	0	0	0	0	0	0	0	0	0	0	0	0	0	0	0	0	0	0	0	0	0	0	0	0	0	0	0	0
d__Bacteria|p__Firmicutes|c__Bacilli|o__Bacillales|f__Bacillaceae|g__Virgibacillus|s__Virgibacillus pantothenticus	0	0	0	1	0	1	0	1	0	1	1	4	0	1	0	0	2	0	0	0	0	0	0	0	0	0	0	0	0	1	0	0	0	0	1	1	0	0	0	0	0	0
d__Bacteria|p__Firmicutes|c__Bacilli|o__Bacillales|f__Bacillaceae|g__Geobacillus	4	3	3	17	1	7	3	2	0	1	1	0	0	5	0	0	0	0	1	0	0	0	0	0	0	0	0	0	0	0	0	0	0	0	0	0	0	0	0	0	0	0
d__Bacteria|p__Firmicutes|c__Bacilli|o__Bacillales|f__Bacillaceae|g__Geobacillus|s__Geobacillus sp. WCH70	0	0	0	0	0	3	1	0	0	0	0	0	0	0	0	0	1	0	0	0	0	0	0	0	0	0	0	0	0	0	0	0	1	0	4	1	0	0	0	0	0	0
d__Bacteria|p__Firmicutes|c__Bacilli|o__Bacillales|f__Bacillaceae|g__Geobacillus|s__Geobacillus subterraneus	0	1	0	1	1	0	0	0	0	0	1	1	0	0	0	0	0	0	0	1	0	0	0	0	0	0	0	0	3	3	3	2	3	0	5	2	0	0	0	0	0	0
d__Bacteria|p__Firmicutes|c__Bacilli|o__Bacillales|f__Bacillaceae|g__Geobacillus|s__Geobacillus genomosp. 3	2	0	0	3	0	1	1	0	0	1	0	0	0	0	0	0	0	0	0	0	0	0	0	0	0	0	0	2	2	1	1	0	0	0	1	1	0	0	0	0	0	0
d__Bacteria|p__Firmicutes|c__Bacilli|o__Bacillales|f__Bacillaceae|g__Geobacillus|s__Geobacillus thermoleovorans	0	0	0	3	0	0	0	0	0	0	0	0	0	1	0	0	0	0	0	0	0	0	0	0	0	0	0	0	0	0	1	2	1	0	2	0	0	0	0	0	0	0
d__Bacteria|p__Firmicutes|c__Bacilli|o__Bacillales|f__Bacillaceae|g__Geobacillus|s__[Bacillus] caldolyticus	0	0	0	0	0	0	0	0	0	1	1	0	0	0	0	0	0	0	0	1	0	0	0	0	0	0	0	0	0	2	1	0	2	0	2	1	0	0	0	0	0	0
d__Bacteria|p__Firmicutes|c__Bacilli|o__Bacillales|f__Bacillaceae|g__Geobacillus|s__Geobacillus kaustophilus	0	0	0	0	0	0	0	0	0	0	1	0	0	5	0	0	0	0	0	0	0	0	0	0	0	0	0	1	2	2	0	1	1	0	3	4	0	0	0	0	0	0
d__Bacteria|p__Firmicutes|c__Bacilli|o__Bacillales|f__Bacillaceae|g__Geobacillus|s__Geobacillus thermocatenulatus	0	0	0	0	0	0	0	0	0	0	0	0	0	1	0	0	0	0	0	0	0	0	0	0	0	0	0	0	2	2	0	1	1	0	3	4	0	0	0	0	0	0
d__Bacteria|p__Firmicutes|c__Bacilli|o__Bacillales|f__Bacillaceae|g__Geobacillus|s__Geobacillus lituanicus	0	0	0	1	0	0	0	0	0	0	0	0	0	2	0	0	0	0	3	1	0	0	0	0	0	0	0	0	2	19	2	0	4	2	4	9	0	0	0	0	0	0
d__Bacteria|p__Firmicutes|c__Bacilli|o__Bacillales|f__Bacillaceae|g__Geobacillus|s__Geobacillus stearothermophilus	0	0	0	0	0	0	0	1	0	0	0	2	0	1	0	0	0	0	0	0	0	0	0	0	0	0	0	0	1	1	0	0	0	1	1	3	0	0	0	0	0	0
d__Bacteria|p__Firmicutes|c__Bacilli|o__Bacillales|f__Bacillaceae|g__Geobacillus|s__Geobacillus thermodenitrificans	1	0	0	1	0	0	0	0	0	2	1	1	1	1	0	0	0	0	0	0	0	0	0	0	0	0	0	0	1	3	0	0	1	1	0	1	0	0	0	0	0	0
d__Bacteria|p__Firmicutes|c__Bacilli|o__Bacillales|f__Bacillaceae|g__Geobacillus|s__Geobacillus sp. Y412MC61	0	0	0	0	0	0	0	0	0	0	2	0	0	0	0	0	0	0	0	0	0	0	0	0	0	0	0	0	0	5	0	0	1	0	2	0	0	0	0	0	0	0
d__Bacteria|p__Firmicutes|c__Bacilli|o__Bacillales|f__Bacillaceae|g__Geobacillus|s__Geobacillus sp. Y412MC52	0	0	0	0	0	0	0	0	0	2	1	1	1	2	0	0	0	0	0	1	0	0	0	0	0	0	0	0	0	2	1	0	1	0	0	0	0	0	0	0	0	0
d__Bacteria|p__Firmicutes|c__Bacilli|o__Bacillales|f__Bacillaceae|g__Geobacillus|s__Geobacillus sp. Y4.1MC1	0	0	0	0	0	0	0	1	0	1	1	1	0	0	0	0	0	0	0	0	0	0	0	0	0	0	0	0	0	4	0	0	0	0	1	2	0	0	0	0	0	0
d__Bacteria|p__Firmicutes|c__Bacilli|o__Bacillales|f__Bacillaceae|g__Geobacillus|s__Geobacillus sp. C56-T3	0	1	0	0	0	0	0	0	0	1	0	1	0	1	0	0	0	0	0	0	0	0	0	0	0	1	0	0	0	2	0	0	0	0	0	2	0	0	0	0	0	0
d__Bacteria|p__Firmicutes|c__Bacilli|o__Bacillales|f__Bacillaceae|g__Geobacillus|s__Geobacillus sp. GHH01	0	0	0	0	0	0	0	0	0	1	1	1	0	0	0	0	0	0	0	0	0	0	0	0	0	0	0	0	2	5	1	1	1	0	7	3	0	0	0	0	0	0
d__Bacteria|p__Firmicutes|c__Bacilli|o__Bacillales|f__Bacillaceae|g__Anoxybacillus	5	4	1	8	1	4	5	0	0	0	0	2	0	0	0	0	0	0	0	0	0	0	0	0	0	1	0	0	2	5	1	1	1	0	7	3	0	0	0	0	0	0
d__Bacteria|p__Firmicutes|c__Bacilli|o__Bacillales|f__Bacillaceae|g__Anoxybacillus|s__Anoxybacillus flavithermus	4	3	1	2	1	3	4	0	0	0	0	1	0	3	0	0	0	0	0	0	0	0	0	0	0	0	0	0	2	10	2	6	6	1	16	4	0	0	0	0	0	0
d__Bacteria|p__Firmicutes|c__Bacilli|o__Bacillales|f__Bacillaceae|g__Anoxybacillus|s__Anoxybacillus gonensis	0	0	0	0	0	0	0	0	0	0	0	0	0	0	0	0	0	0	0	0	0	0	0	0	0	0	0	0	1	1	1	2	0	0	2	1	3	20	24	461	8	492
d__Bacteria|p__Firmicutes|c__Bacilli|o__Bacillales|f__Bacillaceae|g__Anoxybacillus|s__Anoxybacillus amylolyticus	1	0	0	4	0	1	1	0	0	1	0	0	0	0	0	0	0	0	0	0	0	0	0	0	0	0	0	0	0	1	0	0	0	0	0	0	3	8	16	448	8	481
d__Bacteria|p__Firmicutes|c__Bacilli|o__Bacillales|f__Bacillaceae|g__Anoxybacillus|s__Anoxybacillus kamchatkensis	0	0	0	0	0	0	0	0	6	5	2	6	0	5	0	0	0	0	3	0	0	0	0	0	0	0	0	0	0	0	0	0	0	1	0	0	3	8	16	447	8	481
d__Bacteria|p__Firmicutes|c__Bacilli|o__Bacillales|f__Bacillaceae|g__Anoxybacillus|s__Anoxybacillus sp. B2M1	0	0	0	0	0	0	0	0	2	0	1	2	0	0	0	0	0	0	0	0	0	0	0	0	0	0	0	2	0	2	0	1	1	0	5	1	2	0	1	0	0	0
d__Bacteria|p__Firmicutes|c__Bacilli|o__Bacillales|f__Bacillaceae|g__Anoxybacillus|s__Anoxybacillus sp. B7M1	0	0	0	0	0	0	0	0	1	3	0	0	0	2	0	0	0	0	0	0	0	0	0	0	0	0	0	2	0	1	0	0	3	0	2	0	1	1	0	3	0	2
d__Bacteria|p__Firmicutes|c__Bacilli|o__Bacillales|f__Bacillaceae|g__Oceanobacillus	2	1	0	6	1	3	2	3	1	1	0	1	0	0	1	9	13	12	28	19	17	14	0	0	0	0	0	0	0	2	0	3	0	0	4	1	0	0	0	0	0	0
d__Bacteria|p__Firmicutes|c__Bacilli|o__Bacillales|f__Bacillaceae|g__Oceanobacillus|s__Oceanobacillus iheyensis	1	1	0	2	0	1	2	1	1	0	1	2	0	1	1	9	13	12	28	18	17	14	0	0	0	1	0	2	2	4	2	0	3	0	4	2	0	0	0	0	0	1
d__Bacteria|p__Firmicutes|c__Bacilli|o__Bacillales|f__Bacillaceae|g__Oceanobacillus|s__Oceanobacillus kimchii	1	0	0	3	0	1	0	1	0	1	0	1	0	2	1	1	0	0	0	0	0	1	0	0	0	0	0	1	2	4	2	0	3	0	4	2	0	0	0	0	0	0
d__Bacteria|p__Firmicutes|c__Bacilli|o__Bacillales|f__Bacillaceae|g__Oceanobacillus|s__Oceanobacillus sp. 160	0	0	0	1	1	1	0	1	70	65	46	164	11	93	0	0	0	0	0	0	0	3	0	0	0	0	0	1	2	3	5	1	0	0	2	0	0	0	0	0	0	3
d__Bacteria|p__Firmicutes|c__Bacilli|o__Bacillales|f__Bacillaceae|g__Terribacillus	2	1	0	7	1	3	1	1	67	62	45	158	9	84	0	0	0	0	0	0	0	0	0	0	0	0	0	0	2	3	5	1	0	0	2	0	0	0	0	0	0	0
d__Bacteria|p__Firmicutes|c__Bacilli|o__Bacillales|f__Bacillaceae|g__Terribacillus|s__Terribacillus aidingensis	2	1	0	7	1	3	1	1	49	46	37	138	7	68	0	0	0	0	0	0	0	1	0	0	0	0	0	0	2	6	0	1	1	0	4	2	0	0	0	0	0	0
d__Bacteria|p__Firmicutes|c__Bacilli|o__Bacillales|f__Bacillaceae|g__Fictibacillus	1	0	1	3	0	2	3	1	4	4	1	3	0	0	0	0	0	1	0	0	0	0	0	0	0	1	0	1	1	2	0	1	1	0	2	2	0	0	0	0	0	0
d__Bacteria|p__Firmicutes|c__Bacilli|o__Bacillales|f__Bacillaceae|g__Fictibacillus|s__Fictibacillus arsenicus	1	0	1	2	0	1	1	1	3	3	2	3	0	4	0	0	0	0	0	0	0	0	0	0	0	0	0	1	1	4	0	0	0	0	2	0	0	0	0	0	0	0
d__Bacteria|p__Firmicutes|c__Bacilli|o__Bacillales|f__Bacillaceae|g__Fictibacillus|s__Fictibacillus phosphorivorans	0	0	0	1	0	1	2	0	2	3	1	2	1	5	0	0	0	0	0	0	0	0	0	0	0	0	0	0	1	2	4	1	2	0	6	0	0	0	0	0	0	0
d__Bacteria|p__Firmicutes|c__Bacilli|o__Bacillales|f__Bacillaceae|g__Salimicrobium	4	1	0	2	0	0	2	1	1	1	0	1	0	2	0	0	0	0	0	0	0	0	0	0	0	1	0	0	1	1	0	1	0	0	4	0	0	0	0	0	0	0
d__Bacteria|p__Firmicutes|c__Bacilli|o__Bacillales|f__Bacillaceae|g__Salimicrobium|s__Salimicrobium jeotgali	4	1	0	2	0	0	2	1	1	0	0	1	0	0	0	0	0	0	0	0	0	0	0	0	0	0	0	0	0	1	4	0	2	0	2	0	0	0	0	0	0	0
d__Bacteria|p__Firmicutes|c__Bacilli|o__Bacillales|f__Bacillaceae|g__Halobacillus	2	4	1	6	0	1	3	4	1	0	1	1	0	1	0	0	0	0	0	0	0	0	0	0	0	0	0	0	1	10	2	2	3	0	9	3	0	0	0	0	0	1
d__Bacteria|p__Firmicutes|c__Bacilli|o__Bacillales|f__Bacillaceae|g__Halobacillus|s__Halobacillus halophilus	0	3	0	4	0	1	2	3	1	1	0	4	1	1	0	0	0	0	0	1	0	0	0	0	0	0	0	0	0	2	0	0	2	0	3	1	0	0	0	0	0	0
d__Bacteria|p__Firmicutes|c__Bacilli|o__Bacillales|f__Bacillaceae|g__Halobacillus|s__Halobacillus mangrovi	2	1	1	2	0	0	1	1	1	0	1	1	0	1	0	0	0	0	0	0	0	0	0	0	0	0	0	0	0	0	0	0	0	0	0	0	0	0	0	0	0	0
d__Bacteria|p__Firmicutes|c__Bacilli|o__Bacillales|f__Bacillaceae|g__Aeribacillus	1	0	0	3	0	1	0	0	0	2	0	1	0	1	0	0	0	0	0	0	0	1	0	0	0	0	0	0	0	0	0	0	0	0	0	0	0	0	0	0	0	0
d__Bacteria|p__Firmicutes|c__Bacilli|o__Bacillales|f__Bacillaceae|g__Aeribacillus|s__Aeribacillus pallidus	1	0	0	3	0	1	0	0	0	0	0	0	0	0	0	0	0	1	0	0	0	0	0	0	0	0	0	0	0	2	0	2	0	0	3	0	0	0	0	0	0	0
d__Bacteria|p__Firmicutes|c__Bacilli|o__Bacillales|f__Bacillaceae|g__Parageobacillus	2	1	1	1	0	0	7	1	0	0	0	0	0	0	0	0	0	0	0	0	0	0	41	2	1	7	1	45	0	0	0	0	0	0	0	0	0	0	0	0	0	0
d__Bacteria|p__Firmicutes|c__Bacilli|o__Bacillales|f__Bacillaceae|g__Parageobacillus|s__Parageobacillus genomosp. 1	2	1	1	1	0	0	2	1	0	0	1	1	0	0	0	0	0	0	0	0	0	0	22	2	1	3	0	45	0	0	0	0	1	0	0	0	0	0	0	0	0	0
d__Bacteria|p__Firmicutes|c__Bacilli|o__Bacillales|f__Bacillaceae|g__Parageobacillus|s__Parageobacillus thermoglucosidasius	0	0	0	0	0	0	5	0	2	0	1	4	0	3	0	0	1	0	0	0	0	0	22	2	1	3	0	43	1	3	1	0	1	1	1	1	0	0	0	0	0	0
d__Bacteria|p__Firmicutes|c__Bacilli|o__Bacillales|f__Bacillaceae|g__Amphibacillus	1	0	0	1	0	0	0	0	2	0	1	4	0	3	0	0	0	0	0	0	0	0	1	0	0	0	0	0	1	3	0	0	1	0	1	1	0	0	0	0	0	0
d__Bacteria|p__Firmicutes|c__Bacilli|o__Bacillales|f__Bacillaceae|g__Amphibacillus|s__Amphibacillus xylanus	1	0	0	1	0	0	0	0	1	1	0	1	2	2	0	0	0	0	0	0	0	0	1	0	0	0	0	0	0	0	1	0	0	1	0	0	0	0	0	0	0	0
d__Bacteria|p__Firmicutes|c__Bacilli|o__Bacillales|f__Bacillaceae|g__Lentibacillus	0	1	2	2	0	0	2	0	1	1	0	1	2	2	0	0	0	0	0	0	0	0	1	0	0	0	0	0	0	4	1	0	0	0	2	1	0	0	0	0	0	0
d__Bacteria|p__Firmicutes|c__Bacilli|o__Bacillales|f__Bacillaceae|g__Lentibacillus|s__Lentibacillus amyloliquefaciens	0	1	2	2	0	0	2	0	0	2	0	1	0	4	0	0	0	0	0	0	0	0	1	0	0	0	0	1	0	4	1	0	0	0	2	1	0	0	0	0	0	0
d__Bacteria|p__Firmicutes|c__Bacilli|o__Bacillales|f__Bacillaceae|g__Paraliobacillus	1	2	1	1	0	0	1	0	0	1	0	1	0	3	0	0	0	0	0	0	0	0	0	0	0	0	0	0	0	3	1	1	0	0	2	1	0	0	0	0	0	0
d__Bacteria|p__Firmicutes|c__Bacilli|o__Bacillales|f__Bacillaceae|g__Paraliobacillus|s__Paraliobacillus sp. X-1125	1	2	1	1	0	0	1	0	0	1	0	0	0	1	0	0	0	0	0	0	0	0	0	0	0	0	0	0	0	3	1	1	0	0	2	1	0	0	0	0	0	0
d__Bacteria|p__Firmicutes|c__Bacilli|o__Bacillales|f__Paenibacillaceae	111	89	54	230	28	89	111	68	10	5	8	9	2	10	0	0	0	0	0	0	0	0	0	0	0	0	0	0	51	220	37	59	72	82	98	59	0	0	0	0	0	0
d__Bacteria|p__Firmicutes|c__Bacilli|o__Bacillales|f__Paenibacillaceae|g__Paenibacillus	100	84	47	204	26	74	99	59	4	2	5	3	1	5	0	0	0	0	0	1	0	0	0	0	0	0	0	0	49	203	31	55	71	81	88	50	0	0	0	0	0	0
d__Bacteria|p__Firmicutes|c__Bacilli|o__Bacillales|f__Paenibacillaceae|g__Paenibacillus|s__Paenibacillus stellifer	8	2	1	6	0	1	2	1	1	0	2	1	0	2	0	0	0	0	0	0	0	0	0	0	0	0	0	0	37	25	3	10	14	69	13	18	0	0	0	0	0	0
d__Bacteria|p__Firmicutes|c__Bacilli|o__Bacillales|f__Paenibacillaceae|g__Paenibacillus|s__Paenibacillus donghaensis	2	2	2	8	0	1	1	1	1	1	2	0	0	1	0	0	0	0	0	0	0	0	0	0	0	0	0	1	5	110	15	40	40	7	35	5	0	0	0	2	0	0
d__Bacteria|p__Firmicutes|c__Bacilli|o__Bacillales|f__Paenibacillaceae|g__Paenibacillus|s__Paenibacillus mucilaginosus	5	3	3	6	1	2	4	1	1	0	0	1	0	0	0	0	0	0	1	0	0	0	0	0	0	0	0	0	1	1	0	0	0	0	1	2	0	1	0	0	0	1
d__Bacteria|p__Firmicutes|c__Bacilli|o__Bacillales|f__Paenibacillaceae|g__Paenibacillus|s__Paenibacillus polymyxa	4	2	4	3	0	4	4	1	0	0	1	0	0	0	0	0	0	0	0	0	0	0	0	0	0	0	0	0	1	3	0	0	0	0	1	0	0	0	0	0	0	0
d__Bacteria|p__Firmicutes|c__Bacilli|o__Bacillales|f__Paenibacillaceae|g__Paenibacillus|s__Paenibacillus sp. FSL H7-0737	4	4	3	7	1	2	0	0	0	1	0	0	0	0	0	0	1	0	0	0	0	0	0	0	0	0	0	1	1	3	0	1	0	0	0	1	0	0	0	0	0	1
d__Bacteria|p__Firmicutes|c__Bacilli|o__Bacillales|f__Paenibacillaceae|g__Paenibacillus|s__Paenibacillus durus	5	6	1	4	2	0	4	1	0	0	0	0	0	0	0	0	0	0	0	0	0	0	0	0	0	0	0	0	1	5	0	0	1	0	3	4	0	0	0	0	0	0
d__Bacteria|p__Firmicutes|c__Bacilli|o__Bacillales|f__Paenibacillaceae|g__Paenibacillus|s__Paenibacillus riograndensis	0	3	0	2	1	1	2	1	0	0	0	0	0	0	0	0	0	0	0	0	0	0	0	0	0	0	0	0	1	2	1	0	0	2	4	2	0	0	0	0	0	0
d__Bacteria|p__Firmicutes|c__Bacilli|o__Bacillales|f__Paenibacillaceae|g__Paenibacillus|s__Paenibacillus crassostreae	0	0	0	2	1	0	3	0	0	0	0	0	0	0	0	0	0	0	0	0	0	0	0	0	0	0	0	0	1	0	3	0	0	0	1	1	0	0	0	0	0	0
d__Bacteria|p__Firmicutes|c__Bacilli|o__Bacillales|f__Paenibacillaceae|g__Paenibacillus|s__Paenibacillus ihbetae	0	1	0	2	1	4	0	1	0	0	0	0	0	0	0	0	0	0	0	0	0	0	0	0	0	0	0	0	0	2	0	0	0	0	1	0	0	0	0	0	0	0
d__Bacteria|p__Firmicutes|c__Bacilli|o__Bacillales|f__Paenibacillaceae|g__Paenibacillus|s__Paenibacillus sp. 32O-W	1	1	0	4	0	1	4	1	4	2	0	3	0	3	0	0	0	0	0	0	0	0	0	0	0	0	0	1	0	1	0	0	1	1	0	1	0	0	0	0	0	0
d__Bacteria|p__Firmicutes|c__Bacilli|o__Bacillales|f__Paenibacillaceae|g__Paenibacillus|s__Paenibacillus borealis	1	1	1	7	0	1	0	0	2	1	0	0	0	0	0	0	0	0	0	0	0	0	2	0	0	0	0	2	0	0	0	2	0	0	1	1	0	0	0	0	0	0
d__Bacteria|p__Firmicutes|c__Bacilli|o__Bacillales|f__Paenibacillaceae|g__Paenibacillus|s__Paenibacillus kribbensis	1	3	0	3	0	0	0	0	2	0	0	0	0	3	0	0	0	0	0	0	0	0	1	0	0	0	0	0	0	1	0	0	1	0	0	1	0	0	0	0	0	0
d__Bacteria|p__Firmicutes|c__Bacilli|o__Bacillales|f__Paenibacillaceae|g__Paenibacillus|s__Paenibacillus sabinae	4	3	2	6	1	0	0	1	0	0	0	0	0	0	0	0	1	0	0	0	0	0	0	0	0	0	0	0	0	5	1	0	0	0	0	1	0	0	0	0	0	0
d__Bacteria|p__Firmicutes|c__Bacilli|o__Bacillales|f__Paenibacillaceae|g__Paenibacillus|s__Paenibacillus sp. FSL R7-0273	2	3	2	6	3	3	0	1	0	0	0	0	0	0	0	0	0	0	0	0	0	0	0	0	0	0	0	0	0	0	0	0	1	0	0	0	0	0	0	0	0	1
d__Bacteria|p__Firmicutes|c__Bacilli|o__Bacillales|f__Paenibacillaceae|g__Paenibacillus|s__Paenibacillus sp. FSL R7-0331	1	0	0	5	1	5	3	2	0	0	0	0	0	0	0	0	0	0	0	0	0	0	0	0	0	0	0	3	0	1	0	0	0	0	0	2	0	0	0	0	0	0
d__Bacteria|p__Firmicutes|c__Bacilli|o__Bacillales|f__Paenibacillaceae|g__Paenibacillus|s__Paenibacillus bovis	4	5	5	6	2	4	5	4	0	0	0	0	0	0	0	0	0	0	0	0	0	0	0	0	0	0	0	0	0	4	0	0	0	0	1	1	0	0	0	0	0	0
d__Bacteria|p__Firmicutes|c__Bacilli|o__Bacillales|f__Paenibacillaceae|g__Paenibacillus|s__Paenibacillus sp. FSL R5-0345	0	1	1	2	0	0	2	0	0	1	0	1	0	0	0	0	0	0	0	0	0	0	1	0	0	0	0	1	0	2	0	0	0	0	0	0	0	0	0	0	0	0
d__Bacteria|p__Firmicutes|c__Bacilli|o__Bacillales|f__Paenibacillaceae|g__Paenibacillus|s__Paenibacillus naphthalenovorans	0	0	0	2	0	2	1	0	2	1	3	3	1	2	0	0	0	0	0	0	0	0	1	0	0	0	0	0	0	1	0	0	0	0	0	1	0	0	0	0	0	0
d__Bacteria|p__Firmicutes|c__Bacilli|o__Bacillales|f__Paenibacillaceae|g__Paenibacillus|s__Paenibacillus terrae	0	2	3	5	1	1	1	1	2	0	0	0	0	1	0	0	0	0	0	0	0	0	0	0	0	0	0	0	0	1	1	0	0	0	0	0	0	0	1	0	0	0
d__Bacteria|p__Firmicutes|c__Bacilli|o__Bacillales|f__Paenibacillaceae|g__Paenibacillus|s__Paenibacillus physcomitrellae	0	1	2	5	0	1	0	0	0	1	3	3	1	1	0	0	0	0	0	0	0	0	0	0	0	0	0	0	0	0	0	0	0	0	0	0	0	0	0	0	0	0
d__Bacteria|p__Firmicutes|c__Bacilli|o__Bacillales|f__Paenibacillaceae|g__Paenibacillus|s__Paenibacillus sp. BIHB4019	1	3	0	6	1	2	6	1	9	3	1	3	1	5	0	1	0	0	0	1	0	0	0	0	0	0	0	0	0	1	0	0	0	0	0	0	0	0	0	0	0	0
d__Bacteria|p__Firmicutes|c__Bacilli|o__Bacillales|f__Paenibacillaceae|g__Paenibacillus|s__Paenibacillus sp. IHBB 10380	0	1	0	0	0	0	1	1	7	3	1	2	1	5	0	0	0	0	0	0	0	0	0	0	0	0	0	0	0	3	0	0	0	0	1	1	0	0	0	0	0	1
d__Bacteria|p__Firmicutes|c__Bacilli|o__Bacillales|f__Paenibacillaceae|g__Paenibacillus|s__Paenibacillus sp. FSL H7-0357	0	1	1	7	1	0	2	1	2	1	0	0	0	1	0	0	0	0	0	0	0	0	0	0	0	0	0	0	0	0	0	1	0	0	3	0	0	0	0	0	0	0
d__Bacteria|p__Firmicutes|c__Bacilli|o__Bacillales|f__Paenibacillaceae|g__Paenibacillus|s__Paenibacillus sp. RUD330	0	1	2	3	0	0	2	0	2	0	0	1	0	1	0	1	0	0	0	0	0	0	0	0	0	0	0	0	0	3	0	0	0	0	1	1	0	0	0	0	0	0
d__Bacteria|p__Firmicutes|c__Bacilli|o__Bacillales|f__Paenibacillaceae|g__Paenibacillus|s__Paenibacillus swuensis	4	0	0	3	0	1	3	2	2	1	1	0	1	2	0	0	0	0	0	0	0	0	0	0	0	0	0	0	0	1	0	0	0	0	3	0	0	0	0	0	0	0
d__Bacteria|p__Firmicutes|c__Bacilli|o__Bacillales|f__Paenibacillaceae|g__Paenibacillus|s__Paenibacillus odorifer	3	1	1	7	0	1	4	3	1	0	0	0	0	0	0	0	1	0	0	0	0	0	2	0	1	0	0	5	0	0	0	0	2	1	0	1	0	0	0	0	0	0
d__Bacteria|p__Firmicutes|c__Bacilli|o__Bacillales|f__Paenibacillaceae|g__Paenibacillus|s__Paenibacillus graminis	0	1	0	1	0	3	1	0	0	1	0	1	0	1	0	0	0	0	0	0	0	0	0	0	0	0	0	1	0	1	2	0	1	0	2	1	0	0	0	0	0	0
d__Bacteria|p__Firmicutes|c__Bacilli|o__Bacillales|f__Paenibacillaceae|g__Paenibacillus|s__Paenibacillus sp. FSL R5-0912	2	5	0	2	2	3	0	2	0	0	0	0	0	0	0	0	0	0	0	0	0	0	0	0	0	0	0	0	0	1	0	0	0	0	1	0	0	0	0	0	0	0
d__Bacteria|p__Firmicutes|c__Bacilli|o__Bacillales|f__Paenibacillaceae|g__Paenibacillus|s__Paenibacillus sp. CAA11	2	1	2	3	0	2	1	3	2	0	0	1	0	0	0	0	0	0	1	0	0	0	0	0	0	0	0	0	0	1	0	0	0	0	0	0	0	0	0	0	0	0
d__Bacteria|p__Firmicutes|c__Bacilli|o__Bacillales|f__Paenibacillaceae|g__Paenibacillus|s__Paenibacillus glucanolyticus	2	0	0	4	0	1	0	2	6	13	6	17	2	12	0	0	0	0	0	1	0	0	0	0	0	0	0	2	0	0	0	1	0	1	3	1	0	0	0	0	0	0
d__Bacteria|p__Firmicutes|c__Bacilli|o__Bacillales|f__Paenibacillaceae|g__Paenibacillus|s__Paenibacillus sp. FSL P4-0081	1	2	0	4	1	1	0	2	4	11	3	11	0	5	0	2	0	0	1	1	1	0	0	0	0	0	0	0	0	1	2	0	1	0	0	2	0	0	0	0	0	0
d__Bacteria|p__Firmicutes|c__Bacilli|o__Bacillales|f__Paenibacillaceae|g__Paenibacillus|s__Paenibacillus beijingensis	3	0	0	5	0	0	4	2	2	3	2	0	0	2	0	0	0	0	0	0	0	0	0	0	0	0	0	1	0	2	0	0	1	0	0	0	0	0	0	0	0	0
d__Bacteria|p__Firmicutes|c__Bacilli|o__Bacillales|f__Paenibacillaceae|g__Paenibacillus|s__Paenibacillus xylanexedens	3	1	0	6	0	1	4	2	1	2	0	4	0	1	0	0	0	0	0	0	0	0	1	0	0	0	0	1	0	4	0	0	1	0	2	0	0	0	0	0	0	0
d__Bacteria|p__Firmicutes|c__Bacilli|o__Bacillales|f__Paenibacillaceae|g__Paenibacillus|s__Paenibacillus sp. Y412MC10	3	0	0	2	0	3	4	0	0	1	0	2	0	0	0	0	0	0	0	0	0	0	1	0	0	0	0	0	0	1	0	0	1	0	2	0	0	0	0	0	2	0
d__Bacteria|p__Firmicutes|c__Bacilli|o__Bacillales|f__Paenibacillaceae|g__Paenibacillus|s__Paenibacillus sp. JDR-2	3	5	0	10	1	4	4	5	0	0	0	3	0	1	0	0	0	0	0	0	0	0	1	0	0	0	0	0	2	12	2	3	0	0	8	2	0	0	1	1	0	4
d__Bacteria|p__Firmicutes|c__Bacilli|o__Bacillales|f__Paenibacillaceae|g__Paenibacillus|s__Paenibacillus larvae	3	3	3	3	1	0	3	0	0	2	1	1	0	1	0	0	0	0	0	0	0	0	1	0	0	0	0	0	1	4	1	1	0	0	4	0	0	0	0	0	0	0
d__Bacteria|p__Firmicutes|c__Bacilli|o__Bacillales|f__Paenibacillaceae|g__Paenibacillus|s__Paenibacillus yonginensis	5	0	0	7	0	1	3	2	1	0	1	1	0	2	0	0	0	0	0	0	0	0	1	0	0	0	0	0	1	5	1	2	0	0	0	2	0	0	0	0	0	0
d__Bacteria|p__Firmicutes|c__Bacilli|o__Bacillales|f__Paenibacillaceae|g__Paenibacillus|s__Paenibacillus lautus	3	1	0	0	0	0	5	1	1	0	1	1	0	2	0	0	0	0	0	0	0	0	1	0	0	0	0	0	0	0	0	0	0	0	3	0	0	0	0	0	0	0
d__Bacteria|p__Firmicutes|c__Bacilli|o__Bacillales|f__Paenibacillaceae|g__Paenibacillus|s__Paenibacillus peoriae	0	0	0	0	0	0	0	0	1	1	2	5	2	5	0	0	0	0	0	0	0	0	1	0	0	0	0	1	0	3	3	1	1	1	1	2	0	0	0	0	0	0
d__Bacteria|p__Firmicutes|c__Bacilli|o__Bacillales|f__Paenibacillaceae|g__Paenibacillus|s__Paenibacillus sp. lzh-N1	0	0	0	1	0	0	0	0	1	1	2	2	1	2	0	0	0	0	0	0	0	0	0	0	0	0	0	0	0	3	3	1	1	1	1	2	0	0	0	0	0	0
d__Bacteria|p__Firmicutes|c__Bacilli|o__Bacillales|f__Paenibacillaceae|g__Brevibacillus	4	2	4	11	0	2	3	7	0	0	0	3	1	3	0	0	0	0	0	0	0	0	0	0	0	0	0	0	0	2	1	0	0	0	1	5	0	0	0	0	0	0
d__Bacteria|p__Firmicutes|c__Bacilli|o__Bacillales|f__Paenibacillaceae|g__Brevibacillus|s__Brevibacillus laterosporus	2	0	3	3	0	0	1	2	2	0	0	1	0	0	0	0	0	0	0	0	0	0	0	0	0	0	0	0	0	2	1	0	0	0	1	5	0	0	0	0	0	0
d__Bacteria|p__Firmicutes|c__Bacilli|o__Bacillales|f__Paenibacillaceae|g__Brevibacillus|s__Brevibacillus formosus	0	0	1	0	0	0	1	0	548	415	263	597	127	621	0	0	1	0	0	0	0	0	0	0	0	0	0	0	0	0	0	0	0	0	0	0	0	1	0	0	1	0
d__Bacteria|p__Firmicutes|c__Bacilli|o__Bacillales|f__Paenibacillaceae|g__Brevibacillus|s__Brevibacillus brevis	1	2	0	8	0	2	1	4	209	144	91	239	50	212	0	0	0	0	0	0	0	0	0	0	0	0	0	0	0	0	0	0	0	0	0	0	0	0	2	0	0	0
d__Bacteria|p__Firmicutes|c__Bacilli|o__Bacillales|f__Paenibacillaceae|g__Thermobacillus	6	0	1	7	1	2	2	1	143	99	69	171	34	147	0	0	0	0	0	0	0	0	0	0	0	0	0	0	49	294	100	58	74	4	212	115	0	0	0	0	0	3
d__Bacteria|p__Firmicutes|c__Bacilli|o__Bacillales|f__Paenibacillaceae|g__Thermobacillus|s__Thermobacillus composti	6	0	1	7	1	2	2	1	8	2	1	0	1	1	0	0	0	0	0	0	0	0	0	0	0	0	0	0	45	251	89	47	67	4	190	105	0	0	0	0	0	0
d__Bacteria|p__Firmicutes|c__Bacilli|o__Bacillales|f__Paenibacillaceae|g__Aneurinibacillus	1	2	1	5	0	6	1	0	5	1	5	3	1	2	0	0	0	0	0	0	1	1	0	0	0	0	0	0	5	13	2	2	2	0	4	4	0	0	0	0	0	0
d__Bacteria|p__Firmicutes|c__Bacilli|o__Bacillales|f__Paenibacillaceae|g__Aneurinibacillus|s__Aneurinibacillus sp. XH2	0	1	0	2	0	2	1	0	4	4	2	9	2	6	0	0	0	0	0	0	0	0	0	0	0	0	0	0	3	11	3	0	4	0	6	3	0	0	0	0	0	0
d__Bacteria|p__Firmicutes|c__Bacilli|o__Bacillales|f__Paenibacillaceae|g__Aneurinibacillus|s__Aneurinibacillus soli	1	1	1	3	0	4	0	0	2	2	0	4	0	2	0	0	0	0	0	0	0	0	0	0	0	0	0	0	3	3	3	2	1	0	5	1	0	0	0	0	0	0
d__Bacteria|p__Firmicutes|c__Bacilli|o__Bacillales|f__Paenibacillaceae|s__Paenibacillaceae bacterium GAS479	0	0	1	1	1	2	4	1	1	0	0	0	0	0	0	0	1	0	3	0	0	0	0	0	0	0	0	0	3	7	2	1	0	1	1	1	0	0	1	0	1	1
d__Bacteria|p__Firmicutes|c__Bacilli|o__Bacillales|f__Staphylococcaceae	45	31	16	66	39	105	92	51	0	0	1	0	0	0	0	0	0	0	0	0	0	0	0	0	0	0	0	0	3	8	2	0	3	0	9	4	0	0	0	0	0	0
d__Bacteria|p__Firmicutes|c__Bacilli|o__Bacillales|f__Staphylococcaceae|g__Staphylococcus	37	26	14	59	38	103	90	45	0	0	0	0	0	0	0	0	0	0	0	0	0	0	0	0	0	0	0	0	3	14	3	1	2	0	0	5	0	0	0	0	0	0
d__Bacteria|p__Firmicutes|c__Bacilli|o__Bacillales|f__Staphylococcaceae|g__Staphylococcus|s__Staphylococcus simulans	16	13	2	22	25	33	17	6	0	0	0	0	0	0	0	0	0	0	0	0	0	0	0	0	0	0	0	0	2	7	3	1	1	0	1	2	0	0	0	0	0	0
d__Bacteria|p__Firmicutes|c__Bacilli|o__Bacillales|f__Staphylococcaceae|g__Staphylococcus|s__Staphylococcus aureus	3	7	2	5	9	62	47	21	0	0	0	0	0	0	0	0	0	0	0	0	0	0	0	0	0	0	0	0	2	5	3	0	3	0	4	5	0	0	0	0	0	0
d__Bacteria|p__Firmicutes|c__Bacilli|o__Bacillales|f__Staphylococcaceae|g__Staphylococcus|s__Staphylococcus nepalensis	0	1	0	0	0	0	1	0	0	0	0	0	0	0	0	0	0	0	2	1	0	0	0	0	0	0	0	0	2	7	2	0	2	0	5	2	0	0	0	0	0	0
d__Bacteria|p__Firmicutes|c__Bacilli|o__Bacillales|f__Staphylococcaceae|g__Staphylococcus|s__Staphylococcus pasteuri	1	0	0	3	0	0	1	2	0	0	0	0	0	0	0	0	0	0	0	0	0	0	0	0	0	0	0	0	2	13	1	1	3	1	5	2	0	0	0	0	0	1
d__Bacteria|p__Firmicutes|c__Bacilli|o__Bacillales|f__Staphylococcaceae|g__Staphylococcus|s__Staphylococcus epidermidis	0	0	0	1	0	0	1	0	0	0	0	0	0	0	0	0	0	0	0	0	0	2	0	0	0	0	0	0	1	1	2	2	1	0	2	4	0	1	0	0	0	1
d__Bacteria|p__Firmicutes|c__Bacilli|o__Bacillales|f__Staphylococcaceae|g__Staphylococcus|s__Staphylococcus sciuri	1	2	1	1	1	0	0	1	0	0	0	0	0	0	0	0	0	0	0	0	0	0	0	0	0	0	0	0	1	5	0	3	2	0	8	0	0	0	0	0	0	0
d__Bacteria|p__Firmicutes|c__Bacilli|o__Bacillales|f__Staphylococcaceae|g__Staphylococcus|s__Staphylococcus schleiferi	1	0	1	1	0	0	0	1	7	3	0	2	1	2	0	0	0	0	0	0	0	0	0	0	0	0	0	0	1	6	5	2	1	0	4	6	0	0	0	0	0	0
d__Bacteria|p__Firmicutes|c__Bacilli|o__Bacillales|f__Staphylococcaceae|g__Staphylococcus|s__Staphylococcus piscifermentans	1	0	0	1	0	0	1	1	2	1	1	2	0	2	0	0	0	0	0	0	0	0	0	0	0	0	0	1	1	6	0	3	3	0	6	2	0	0	0	0	0	0
d__Bacteria|p__Firmicutes|c__Bacilli|o__Bacillales|f__Staphylococcaceae|g__Staphylococcus|s__Staphylococcus kloosii	1	0	0	1	0	0	1	0	0	0	0	0	0	0	0	0	0	0	0	1	0	0	0	0	0	0	0	0	1	5	0	1	2	0	3	2	0	0	0	0	0	0
d__Bacteria|p__Firmicutes|c__Bacilli|o__Bacillales|f__Staphylococcaceae|g__Staphylococcus|s__Staphylococcus simiae	1	0	0	2	0	0	1	0	7	5	1	9	3	12	0	0	0	0	0	0	0	0	0	0	0	0	0	0	1	6	1	0	3	0	5	1	0	0	0	0	0	0
d__Bacteria|p__Firmicutes|c__Bacilli|o__Bacillales|f__Staphylococcaceae|g__Staphylococcus|s__Staphylococcus carnosus	1	0	0	1	0	0	2	0	3	0	1	2	0	2	0	0	0	0	0	1	0	0	0	0	0	0	0	0	1	2	2	1	0	0	1	1	0	0	0	0	0	0
d__Bacteria|p__Firmicutes|c__Bacilli|o__Bacillales|f__Staphylococcaceae|g__Staphylococcus|s__Staphylococcus muscae	0	0	0	1	0	0	0	0	1	0	0	0	0	0	0	0	0	0	0	0	0	0	0	0	0	0	0	0	1	7	1	0	4	0	1	0	0	0	0	1	0	3
d__Bacteria|p__Firmicutes|c__Bacilli|o__Bacillales|f__Staphylococcaceae|g__Staphylococcus|s__Staphylococcus lugdunensis	0	0	1	1	0	1	2	1	1	1	2	1	0	3	0	0	0	0	0	0	0	0	0	0	0	0	0	0	1	9	1	2	2	0	6	4	0	0	1	1	0	0
d__Bacteria|p__Firmicutes|c__Bacilli|o__Bacillales|f__Staphylococcaceae|g__Staphylococcus|s__Staphylococcus auricularis	0	1	0	2	0	1	0	1	0	0	0	0	0	2	0	0	0	0	0	1	0	0	0	0	0	0	0	0	1	4	1	0	0	0	4	0	0	0	0	0	0	0
d__Bacteria|p__Firmicutes|c__Bacilli|o__Bacillales|f__Staphylococcaceae|g__Staphylococcus|s__Staphylococcus argenteus	0	1	0	0	0	0	0	0	0	0	0	0	0	0	0	0	0	0	0	0	0	0	0	0	0	0	0	0	0	3	1	0	0	0	4	0	0	0	0	0	0	0
d__Bacteria|p__Firmicutes|c__Bacilli|o__Bacillales|f__Staphylococcaceae|g__Staphylococcus|s__Staphylococcus hyicus	1	0	0	1	0	0	2	1	7	3	3	1	0	2	0	0	0	9	4	1	9	0	0	0	0	0	0	0	0	0	0	0	0	0	0	0	0	1	0	0	0	2
d__Bacteria|p__Firmicutes|c__Bacilli|o__Bacillales|f__Staphylococcaceae|g__Staphylococcus|s__Staphylococcus succinus	0	0	0	0	0	0	0	1	5	0	1	3	1	2	0	0	1	0	0	0	0	0	0	0	0	0	0	0	0	10	2	2	2	0	13	6	0	1	0	432	0	428
d__Bacteria|p__Firmicutes|c__Bacilli|o__Bacillales|f__Staphylococcaceae|g__Staphylococcus|s__Staphylococcus condimenti	0	0	0	0	0	0	3	0	4	1	2	1	0	6	0	1	0	0	0	1	0	0	0	0	0	0	0	0	0	4	0	1	1	0	3	2	0	0	1	0	0	2
d__Bacteria|p__Firmicutes|c__Bacilli|o__Bacillales|f__Staphylococcaceae|g__Staphylococcus|s__Staphylococcus pseudintermedius	0	0	1	1	0	0	0	3	4	1	2	1	0	1	0	0	0	0	0	0	0	0	0	0	0	0	0	0	0	4	14	0	0	0	1	4	0	0	0	0	0	0
d__Bacteria|p__Firmicutes|c__Bacilli|o__Bacillales|f__Staphylococcaceae|g__Staphylococcus|s__Staphylococcus equorum	0	0	0	2	0	0	0	0	4	2	3	3	0	0	0	0	0	0	0	0	0	1	0	0	0	0	0	0	0	1	1	1	0	0	1	1	0	0	0	0	0	1
d__Bacteria|p__Firmicutes|c__Bacilli|o__Bacillales|f__Staphylococcaceae|g__Staphylococcus|s__Staphylococcus agnetis	2	0	0	1	0	0	0	0	3	2	0	1	1	1	0	0	0	0	1	0	0	0	0	0	0	0	0	0	0	3	0	1	4	0	11	3	0	0	1	0	0	0
d__Bacteria|p__Firmicutes|c__Bacilli|o__Bacillales|f__Staphylococcaceae|g__Staphylococcus|s__Staphylococcus pettenkoferi	1	1	1	2	1	0	1	0	3	3	0	4	2	1	0	0	0	0	2	0	0	0	0	0	0	0	0	0	0	5	0	3	2	0	6	3	0	0	0	0	0	0
d__Bacteria|p__Firmicutes|c__Bacilli|o__Bacillales|f__Staphylococcaceae|g__Staphylococcus|s__Staphylococcus capitis	0	0	0	1	0	0	0	0	3	2	1	1	0	1	0	0	0	0	0	0	1	0	0	0	0	0	0	0	0	5	2	0	1	0	7	2	0	0	0	0	0	1
d__Bacteria|p__Firmicutes|c__Bacilli|o__Bacillales|f__Staphylococcaceae|g__Staphylococcus|s__Staphylococcus lutrae	0	0	0	1	0	2	0	0	3	0	0	2	0	1	0	0	0	0	0	0	0	0	0	0	0	0	0	0	0	4	3	1	2	0	2	2	0	0	0	0	0	0
d__Bacteria|p__Firmicutes|c__Bacilli|o__Bacillales|f__Staphylococcaceae|g__Staphylococcus|s__Staphylococcus xylosus	0	0	0	1	1	0	0	0	3	0	0	4	1	2	0	0	0	0	0	0	0	0	0	0	0	0	0	0	0	3	1	2	0	1	0	3	0	0	0	0	0	0
d__Bacteria|p__Firmicutes|c__Bacilli|o__Bacillales|f__Staphylococcaceae|g__Staphylococcus|s__Staphylococcus haemolyticus	0	0	1	1	0	0	2	0	2	2	2	3	1	3	0	0	0	0	0	0	0	0	0	0	0	0	0	0	0	2	3	0	0	0	2	1	0	0	1	0	0	0
d__Bacteria|p__Firmicutes|c__Bacilli|o__Bacillales|f__Staphylococcaceae|g__Staphylococcus|s__Staphylococcus felis	1	0	1	0	0	0	1	2	2	1	4	2	0	1	0	0	1	0	0	1	0	0	0	0	0	0	0	0	0	1	3	1	1	0	2	0	0	0	0	0	0	0
d__Bacteria|p__Firmicutes|c__Bacilli|o__Bacillales|f__Staphylococcaceae|g__Staphylococcus|s__Staphylococcus saprophyticus	0	0	1	1	0	1	1	0	2	4	1	4	1	3	0	0	0	0	0	0	0	0	0	0	0	0	0	0	0	6	4	0	3	0	0	2	0	0	0	0	0	0
d__Bacteria|p__Firmicutes|c__Bacilli|o__Bacillales|f__Staphylococcaceae|g__Staphylococcus|s__Staphylococcus cohnii	0	0	0	0	0	0	1	0	2	0	0	1	0	2	0	0	0	0	0	0	0	0	0	0	0	0	0	0	0	9	0	1	1	0	3	2	0	0	0	0	0	0
d__Bacteria|p__Firmicutes|c__Bacilli|o__Bacillales|f__Staphylococcaceae|g__Staphylococcus|s__Staphylococcus warneri	2	0	0	0	0	0	0	0	2	3	1	1	0	3	0	0	0	0	0	0	0	0	0	0	0	0	0	0	0	2	2	1	2	0	5	0	0	0	0	0	0	0
d__Bacteria|p__Firmicutes|c__Bacilli|o__Bacillales|f__Staphylococcaceae|g__Staphylococcus|s__Staphylococcus hominis	1	0	1	0	0	0	0	1	2	1	2	3	0	3	0	0	0	0	0	1	0	0	0	0	0	0	0	1	0	11	3	0	1	0	3	1	0	0	0	0	1	0
d__Bacteria|p__Firmicutes|c__Bacilli|o__Bacillales|f__Staphylococcaceae|g__Staphylococcus|s__Staphylococcus stepanovicii	0	0	1	2	0	1	1	0	2	1	4	3	0	2	0	0	0	0	0	0	0	0	0	0	0	0	0	1	0	0	0	0	0	0	0	0	0	0	0	0	0	0
d__Bacteria|p__Firmicutes|c__Bacilli|o__Bacillales|f__Staphylococcaceae|g__Staphylococcus|s__Staphylococcus sp. AntiMn-1	0	0	0	0	0	0	0	0	2	1	1	1	0	3	0	0	0	0	0	0	0	0	0	0	0	0	0	0	0	1	0	1	0	1	3	3	0	0	0	0	0	0
d__Bacteria|p__Firmicutes|c__Bacilli|o__Bacillales|f__Staphylococcaceae|g__Staphylococcus|s__Staphylococcus sp. M0911	1	0	0	0	0	0	0	1	1	2	2	2	0	3	0	0	0	0	0	0	0	0	0	0	0	0	0	0	0	3	0	3	0	0	4	0	0	0	1	2	0	0
d__Bacteria|p__Firmicutes|c__Bacilli|o__Bacillales|f__Staphylococcaceae|g__Macrococcus	4	2	0	1	0	1	2	4	1	1	0	0	0	3	0	0	0	0	0	1	0	0	0	0	0	0	0	0	2	6	3	3	2	0	6	1	0	0	0	0	0	0
d__Bacteria|p__Firmicutes|c__Bacilli|o__Bacillales|f__Staphylococcaceae|g__Macrococcus|s__Macrococcus canis	0	0	0	1	0	0	1	0	1	0	1	2	0	4	0	0	0	0	0	0	0	0	0	0	0	0	0	0	2	6	3	3	2	0	6	1	0	0	0	0	0	0
d__Bacteria|p__Firmicutes|c__Bacilli|o__Bacillales|f__Staphylococcaceae|g__Macrococcus|s__Macrococcus caseolyticus	1	0	0	0	0	0	1	2	1	1	0	0	0	1	0	0	0	0	0	0	0	0	0	0	0	0	0	0	1	12	3	2	0	0	4	2	0	0	0	0	0	0
d__Bacteria|p__Firmicutes|c__Bacilli|o__Bacillales|f__Staphylococcaceae|g__Macrococcus|s__Macrococcus sp. IME1552	3	2	0	0	0	1	0	2	1	0	0	0	0	1	0	0	0	0	0	0	0	0	0	0	0	0	0	0	1	8	1	1	0	0	1	0	0	0	0	0	0	0
d__Bacteria|p__Firmicutes|c__Bacilli|o__Bacillales|f__Staphylococcaceae|g__Auricoccus	1	0	0	1	0	0	0	0	1	2	0	2	0	2	0	0	0	0	0	0	0	1	0	0	0	0	0	0	0	4	2	1	0	0	3	2	0	1	0	0	0	0
d__Bacteria|p__Firmicutes|c__Bacilli|o__Bacillales|f__Staphylococcaceae|g__Auricoccus|s__Auricoccus indicus	1	0	0	1	0	0	0	0	1	3	5	3	1	3	0	0	0	0	0	0	0	0	0	0	0	0	0	0	1	4	1	0	1	0	4	2	0	0	0	0	0	0
d__Bacteria|p__Firmicutes|c__Bacilli|o__Bacillales|f__Staphylococcaceae|g__Salinicoccus	2	1	2	3	1	1	0	1	1	0	0	0	0	0	0	0	0	0	0	0	0	0	0	0	0	0	0	0	0	20	3	6	4	0	7	4	0	0	0	0	0	0
d__Bacteria|p__Firmicutes|c__Bacilli|o__Bacillales|f__Staphylococcaceae|g__Salinicoccus|s__Salinicoccus halodurans	2	1	2	3	1	1	0	1	0	0	1	0	0	0	0	0	0	0	0	0	0	0	0	0	0	0	0	0	0	4	0	1	1	0	4	0	0	0	0	0	0	0
d__Bacteria|p__Firmicutes|c__Bacilli|o__Bacillales|f__Staphylococcaceae|g__Jeotgalicoccus	1	2	0	2	0	0	0	1	1	0	0	7	1	1	0	0	0	0	0	0	0	0	0	0	0	0	0	0	0	11	3	3	1	0	2	3	0	0	0	0	0	0
d__Bacteria|p__Firmicutes|c__Bacilli|o__Bacillales|f__Staphylococcaceae|g__Jeotgalicoccus|s__Jeotgalicoccus saudimassiliensis	1	2	0	2	0	0	0	1	1	1	1	2	1	1	0	0	0	0	0	1	0	0	0	0	0	0	0	0	0	3	0	0	2	0	0	0	0	0	0	0	0	0
d__Bacteria|p__Firmicutes|c__Bacilli|o__Bacillales|f__Planococcaceae	20	21	9	43	10	19	20	30	1	4	1	1	0	0	0	0	1	0	0	0	0	0	0	0	0	0	0	0	11	68	24	17	16	1	45	27	0	0	0	0	0	1
d__Bacteria|p__Firmicutes|c__Bacilli|o__Bacillales|f__Planococcaceae|g__Planococcus	12	8	4	17	7	9	8	15	1	2	1	3	0	1	0	1	0	0	0	0	0	0	0	0	0	0	0	0	5	14	5	4	3	0	18	7	0	0	0	0	0	0
d__Bacteria|p__Firmicutes|c__Bacilli|o__Bacillales|f__Planococcaceae|g__Planococcus|s__Planococcus sp. MB-3u-03	1	1	0	1	3	5	2	3	1	0	0	2	0	2	0	0	0	0	0	0	1	0	0	0	0	0	0	1	4	10	3	3	0	0	4	2	0	0	0	0	0	1
d__Bacteria|p__Firmicutes|c__Bacilli|o__Bacillales|f__Planococcaceae|g__Planococcus|s__Planococcus plakortidis	2	2	1	2	0	0	1	4	1	3	4	3	1	5	0	0	0	0	0	0	0	0	0	0	0	0	0	0	0	1	0	1	1	0	4	1	0	0	0	0	0	0
d__Bacteria|p__Firmicutes|c__Bacilli|o__Bacillales|f__Planococcaceae|g__Planococcus|s__Planococcus maritimus	3	1	2	4	2	1	0	0	0	0	0	0	0	0	0	0	0	0	0	0	1	0	0	0	0	0	0	0	0	0	0	0	0	0	1	0	0	0	0	0	0	0
d__Bacteria|p__Firmicutes|c__Bacilli|o__Bacillales|f__Planococcaceae|g__Planococcus|s__Planococcus sp. PAMC 21323	0	1	0	3	2	0	1	0	0	0	0	2	0	0	0	0	0	1	0	0	0	0	0	0	0	0	0	0	0	0	0	0	0	0	0	0	0	0	0	0	0	0
d__Bacteria|p__Firmicutes|c__Bacilli|o__Bacillales|f__Planococcaceae|g__Planococcus|s__Planococcus kocurii	0	1	0	0	0	0	1	0	0	0	0	0	0	0	0	0	0	0	0	1	0	1	0	0	0	0	0	0	0	1	1	0	0	0	4	2	0	0	0	0	0	0
d__Bacteria|p__Firmicutes|c__Bacilli|o__Bacillales|f__Planococcaceae|g__Planococcus|s__Planococcus antarcticus	3	1	0	0	0	1	0	0	0	0	0	0	0	0	0	0	0	0	0	0	0	0	0	0	0	0	0	0	4	46	15	11	8	1	18	9	0	0	0	0	0	0
d__Bacteria|p__Firmicutes|c__Bacilli|o__Bacillales|f__Planococcaceae|g__Planococcus|s__Planococcus donghaensis	0	0	0	0	0	0	1	2	0	0	0	0	0	0	0	0	0	0	0	0	0	0	0	0	0	0	0	0	3	20	4	5	5	0	2	0	0	0	0	0	0	0
d__Bacteria|p__Firmicutes|c__Bacilli|o__Bacillales|f__Planococcaceae|g__Planococcus|s__Planococcus rifietoensis	1	0	0	0	0	1	0	1	0	0	0	0	0	0	0	0	0	0	0	0	0	0	0	0	0	0	0	1	0	0	0	0	0	0	0	0	0	0	0	0	0	0
d__Bacteria|p__Firmicutes|c__Bacilli|o__Bacillales|f__Planococcaceae|g__Planococcus|s__Planococcus halocryophilus	1	0	0	0	0	1	1	2	0	0	0	0	0	0	0	0	0	0	0	0	0	0	0	0	0	0	0	0	0	3	0	0	0	0	1	1	0	0	0	0	0	0
d__Bacteria|p__Firmicutes|c__Bacilli|o__Bacillales|f__Planococcaceae|g__Planococcus|s__Planococcus versutus	1	1	1	1	0	0	0	0	0	0	0	0	0	0	0	0	0	0	0	0	0	0	0	0	0	0	0	0	0	1	1	3	0	0	4	1	0	0	0	0	0	1
d__Bacteria|p__Firmicutes|c__Bacilli|o__Bacillales|f__Planococcaceae|g__Planococcus|s__Planococcus faecalis	0	0	0	1	0	0	0	0	0	0	0	0	0	0	0	0	0	0	0	0	0	0	0	0	0	0	0	0	0	4	0	0	0	0	1	1	0	0	0	0	0	0
d__Bacteria|p__Firmicutes|c__Bacilli|o__Bacillales|f__Planococcaceae|g__Sporosarcina	3	5	1	14	1	7	3	7	0	0	0	0	0	0	0	0	0	0	0	0	0	0	0	0	0	0	0	0	0	4	0	0	0	0	3	0	0	0	0	0	0	0
d__Bacteria|p__Firmicutes|c__Bacilli|o__Bacillales|f__Planococcaceae|g__Sporosarcina|s__Sporosarcina ureae	3	3	0	7	0	3	1	4	0	0	0	0	0	0	0	0	0	0	0	0	0	0	0	0	0	0	0	0	0	4	1	2	0	0	1	1	0	0	0	0	0	0
d__Bacteria|p__Firmicutes|c__Bacilli|o__Bacillales|f__Planococcaceae|g__Sporosarcina|s__Sporosarcina sp. PTS2304	0	0	0	3	0	0	1	0	0	0	0	0	0	0	0	0	0	0	0	0	0	0	0	0	0	0	0	0	0	3	5	0	1	0	0	1	0	0	0	0	0	0
d__Bacteria|p__Firmicutes|c__Bacilli|o__Bacillales|f__Planococcaceae|g__Sporosarcina|s__Sporosarcina psychrophila	0	0	1	1	0	1	1	2	0	0	0	0	0	0	0	0	0	0	0	0	0	0	0	0	0	0	0	0	0	0	2	0	0	0	1	2	0	0	0	0	0	0
d__Bacteria|p__Firmicutes|c__Bacilli|o__Bacillales|f__Planococcaceae|g__Sporosarcina|s__Sporosarcina sp. P37	0	0	0	0	0	0	0	0	0	1	1	3	0	0	0	0	0	0	0	0	0	0	0	0	0	0	0	1	0	2	0	0	1	1	1	1	0	12	8	13	0	11
d__Bacteria|p__Firmicutes|c__Bacilli|o__Bacillales|f__Planococcaceae|g__Sporosarcina|s__Sporosarcina sp. P33	0	0	0	0	0	0	0	0	0	1	1	4	1	1	0	0	0	0	0	0	0	0	0	0	0	0	0	0	0	1	0	0	0	0	0	0	0	11	6	13	0	10
d__Bacteria|p__Firmicutes|c__Bacilli|o__Bacillales|f__Planococcaceae|g__Solibacillus	1	2	0	5	1	2	2	2	0	0	0	0	0	0	0	0	0	0	0	1	0	0	0	0	0	0	0	0	1	1	3	0	0	0	1	0	0	0	0	0	0	0
d__Bacteria|p__Firmicutes|c__Bacilli|o__Bacillales|f__Planococcaceae|g__Solibacillus|s__Solibacillus silvestris	1	2	0	2	0	2	1	2	0	0	0	3	0	1	0	0	0	0	0	1	0	0	0	0	0	0	0	0	1	1	3	0	0	0	1	0	0	0	0	1	0	0
d__Bacteria|p__Firmicutes|c__Bacilli|o__Bacillales|f__Planococcaceae|g__Solibacillus|s__Solibacillus sp. R5-41	0	0	0	3	1	0	1	0	0	0	0	0	0	0	4	4	24	3	14	13	1	14	0	0	0	0	0	0	1	4	1	1	3	0	2	5	0	0	0	0	0	0
d__Bacteria|p__Firmicutes|c__Bacilli|o__Bacillales|f__Planococcaceae|g__Kurthia	0	0	0	0	0	0	0	1	0	0	0	0	0	0	4	2	23	3	14	10	1	9	0	0	0	0	0	0	1	3	0	0	2	0	2	3	0	0	0	0	0	0
d__Bacteria|p__Firmicutes|c__Bacilli|o__Bacillales|f__Planococcaceae|g__Kurthia|s__Kurthia sp. 11kri321	0	0	0	0	0	0	0	1	0	1	0	2	0	4	4	2	19	2	6	9	1	3	0	0	0	0	0	0	0	1	1	1	1	0	0	2	0	0	0	0	0	0
d__Bacteria|p__Firmicutes|c__Bacilli|o__Bacillales|f__Planococcaceae|g__Rummeliibacillus	2	2	2	2	0	0	0	0	0	0	0	0	0	0	2	2	18	2	1	7	1	0	0	0	0	0	0	0	0	1	0	0	2	0	2	2	0	0	0	0	0	0
d__Bacteria|p__Firmicutes|c__Bacilli|o__Bacillales|f__Planococcaceae|g__Rummeliibacillus|s__Rummeliibacillus stabekisii	2	2	2	2	0	0	0	0	0	0	0	0	0	0	1	0	1	0	0	0	0	0	0	0	0	0	0	0	0	1	0	0	2	0	2	2	0	1	0	1	0	0
d__Bacteria|p__Firmicutes|c__Bacilli|o__Bacillales|f__Planococcaceae|g__Jeotgalibacillus	0	4	2	4	0	1	3	4	0	1	0	2	0	2	0	0	0	0	0	0	0	0	0	0	0	0	0	0	0	1	0	1	0	0	2	3	0	0	0	0	0	0
d__Bacteria|p__Firmicutes|c__Bacilli|o__Bacillales|f__Planococcaceae|g__Jeotgalibacillus|s__Jeotgalibacillus malaysiensis	0	4	2	4	0	1	3	4	0	0	0	1	0	0	0	0	0	0	0	0	0	0	0	0	0	0	0	1	0	1	0	1	0	0	2	3	0	0	0	0	0	0
d__Bacteria|p__Firmicutes|c__Bacilli|o__Bacillales|f__Planococcaceae|g__Paenisporosarcina	1	0	0	1	1	0	3	1	0	1	0	2	1	0	0	0	0	0	1	0	0	2	0	0	0	0	0	0	0	1	0	0	0	0	2	1	0	1	0	0	0	0
d__Bacteria|p__Firmicutes|c__Bacilli|o__Bacillales|f__Planococcaceae|g__Paenisporosarcina|s__Paenisporosarcina sp. K2R23-3	1	0	0	1	1	0	3	1	0	3	0	1	0	1	0	0	0	0	0	0	0	0	0	0	0	0	0	0	0	1	0	0	0	0	2	1	0	0	0	0	0	0
d__Bacteria|p__Firmicutes|c__Bacilli|o__Bacillales|f__Listeriaceae	6	6	4	14	2	6	12	8	0	0	0	0	1	1	0	0	0	0	0	0	0	0	0	0	0	0	0	0	4	22	9	7	10	1	17	7	0	0	0	0	0	0
d__Bacteria|p__Firmicutes|c__Bacilli|o__Bacillales|f__Listeriaceae|g__Listeria	6	6	4	11	2	5	10	8	11	6	6	6	2	3	0	0	0	0	0	0	0	0	0	0	0	0	0	0	4	21	8	7	8	1	16	7	0	0	0	0	0	0
d__Bacteria|p__Firmicutes|c__Bacilli|o__Bacillales|f__Listeriaceae|g__Listeria|s__Listeria monocytogenes	3	2	1	4	2	1	3	4	3	2	1	2	0	1	0	0	0	0	1	0	0	0	0	0	0	0	0	0	1	4	1	0	1	0	0	2	0	0	0	1	0	0
d__Bacteria|p__Firmicutes|c__Bacilli|o__Bacillales|f__Listeriaceae|g__Listeria|s__Listeria ivanovii	0	2	2	3	0	0	0	1	3	0	2	0	0	0	0	0	0	0	0	0	0	0	0	0	0	0	0	2	1	3	4	3	1	1	9	1	0	0	0	0	0	0
d__Bacteria|p__Firmicutes|c__Bacilli|o__Bacillales|f__Listeriaceae|g__Listeria|s__Listeria seeligeri	1	0	0	0	0	3	3	0	1	0	0	0	0	0	0	0	0	0	0	1	0	0	0	0	0	0	0	0	1	2	0	1	2	0	0	1	0	0	0	0	0	0
d__Bacteria|p__Firmicutes|c__Bacilli|o__Bacillales|f__Listeriaceae|g__Listeria|s__Listeria welshimeri	0	1	1	2	0	1	0	0	0	0	0	0	0	0	0	0	0	0	0	0	0	0	0	0	0	0	0	2	1	3	2	1	0	0	4	1	0	0	0	0	0	0
d__Bacteria|p__Firmicutes|c__Bacilli|o__Bacillales|f__Listeriaceae|g__Listeria|s__Listeria innocua	0	0	0	0	0	0	2	1	0	0	0	0	0	0	0	0	0	0	0	0	0	0	0	0	0	0	0	0	0	5	1	0	3	0	1	2	0	1	0	1	0	0
d__Bacteria|p__Firmicutes|c__Bacilli|o__Bacillales|f__Listeriaceae|g__Brochothrix	0	0	0	3	0	1	2	0	0	0	0	0	0	0	0	0	0	0	0	0	0	0	0	0	0	0	0	0	0	1	1	0	2	0	1	0	0	8	1	0	0	9
d__Bacteria|p__Firmicutes|c__Bacilli|o__Bacillales|f__Listeriaceae|g__Brochothrix|s__Brochothrix thermosphacta	0	0	0	3	0	1	2	0	11	4	1	5	2	1	0	0	0	0	0	0	0	0	19	0	0	4	1	0	0	1	1	0	2	0	1	0	0	0	0	0	0	0
d__Bacteria|p__Firmicutes|c__Bacilli|o__Bacillales|f__Alicyclobacillaceae	7	4	1	12	3	1	5	3	6	1	0	1	1	1	0	0	0	0	2	1	0	0	17	0	0	4	1	0	4	3	3	0	0	0	5	2	0	0	0	0	0	1
d__Bacteria|p__Firmicutes|c__Bacilli|o__Bacillales|f__Alicyclobacillaceae|g__Tumebacillus	2	3	1	10	1	1	5	2	4	2	1	3	1	0	0	0	0	0	1	0	0	0	7	0	0	0	0	0	4	3	3	0	0	0	5	2	0	0	1	0	0	0
d__Bacteria|p__Firmicutes|c__Bacilli|o__Bacillales|f__Alicyclobacillaceae|g__Tumebacillus|s__Tumebacillus avium	1	2	1	6	0	1	5	2	1	1	0	1	0	0	0	0	1	0	1	0	0	1	1	0	0	0	0	0	3	27	7	7	5	0	19	6	0	0	1	0	0	0
d__Bacteria|p__Firmicutes|c__Bacilli|o__Bacillales|f__Alicyclobacillaceae|g__Tumebacillus|s__Tumebacillus algifaecis	1	1	0	2	1	0	0	0	8	6	0	14	4	10	0	0	0	0	0	0	0	1	1	0	0	0	0	0	2	21	3	5	4	0	14	1	0	0	0	0	0	0
d__Bacteria|p__Firmicutes|c__Bacilli|o__Bacillales|f__Alicyclobacillaceae|g__Kyrpidia	0	0	0	1	1	0	0	0	4	3	0	1	1	1	0	0	0	0	0	0	0	0	0	0	0	0	1	0	1	16	2	4	4	0	8	0	0	0	0	2	0	0
d__Bacteria|p__Firmicutes|c__Bacilli|o__Bacillales|f__Alicyclobacillaceae|g__Kyrpidia|s__Kyrpidia spormannii	0	0	0	0	0	0	0	0	3	0	0	0	0	2	0	0	0	0	0	0	0	0	0	0	0	0	0	0	0	5	1	1	0	0	5	1	0	0	0	0	0	0
d__Bacteria|p__Firmicutes|c__Bacilli|o__Bacillales|f__Alicyclobacillaceae|g__Kyrpidia|s__Kyrpidia tusciae	0	0	0	0	0	0	0	0	1	0	0	4	0	2	0	0	0	0	1	0	0	0	2	0	0	0	0	0	1	2	0	0	0	0	1	1	0	0	0	0	0	0
d__Bacteria|p__Firmicutes|c__Bacilli|o__Bacillales|f__Alicyclobacillaceae|g__Alicyclobacillus	5	1	0	1	1	0	0	1	0	1	0	2	1	1	0	0	0	0	0	0	0	0	2	0	0	0	0	0	1	1	0	0	0	0	0	1	0	0	0	0	0	0
d__Bacteria|p__Firmicutes|c__Bacilli|o__Bacillales|f__Alicyclobacillaceae|g__Alicyclobacillus|s__Alicyclobacillus acidocaldarius	5	1	0	1	1	0	0	1	0	0	0	2	1	1	0	0	1	0	0	0	0	0	1	0	0	0	0	0	0	1	0	0	0	0	0	0	0	0	0	0	0	0
d__Bacteria|p__Firmicutes|c__Bacilli|o__Bacillales|g__Exiguobacterium	3	2	3	5	0	1	5	5	0	2	0	4	0	0	0	0	0	0	0	0	0	0	1	0	0	0	0	0	0	4	4	2	1	0	4	4	0	0	0	1	0	0
d__Bacteria|p__Firmicutes|c__Bacilli|o__Bacillales|g__Exiguobacterium|s__Exiguobacterium oxidotolerans	0	0	0	1	0	0	0	2	7	3	2	6	1	18	0	0	0	0	0	0	0	0	1	0	0	0	0	0	0	4	4	2	1	0	4	4	0	0	0	0	0	0
d__Bacteria|p__Firmicutes|c__Bacilli|o__Bacillales|g__Exiguobacterium|s__Exiguobacterium sibiricum	0	1	1	1	0	0	1	1	2	0	1	0	0	0	0	0	0	0	0	0	0	0	1	0	0	0	0	0	1	7	4	0	1	0	4	0	0	0	0	1	0	0
d__Bacteria|p__Firmicutes|c__Bacilli|o__Bacillales|g__Exiguobacterium|s__Exiguobacterium sp. AT1b	0	0	1	1	0	0	1	0	0	0	0	0	0	0	0	0	2	1	1	1	0	5	0	0	0	0	0	0	1	3	3	0	0	0	2	0	0	0	0	0	0	0
d__Bacteria|p__Firmicutes|c__Bacilli|o__Bacillales|g__Exiguobacterium|s__Exiguobacterium antarcticum	1	0	0	1	0	1	3	0	0	0	0	0	0	0	0	0	0	0	0	0	0	0	0	0	0	1	0	0	1	3	3	0	0	0	2	0	0	0	0	0	0	1
d__Bacteria|p__Firmicutes|c__Bacilli|o__Bacillales|g__Exiguobacterium|s__Exiguobacterium sp. ZWU0009	0	1	0	0	0	0	0	0	0	0	0	0	0	0	0	0	0	0	0	0	0	2	0	0	0	0	0	0	0	4	1	0	1	0	2	0	0	0	0	0	0	0
d__Bacteria|p__Firmicutes|c__Bacilli|o__Bacillales|g__Exiguobacterium|s__Exiguobacterium sp. MH3	1	0	1	0	0	0	0	1	0	0	0	0	0	1	0	0	0	0	0	0	0	1	0	0	0	0	0	0	0	4	1	0	1	0	2	0	0	0	0	0	0	0
d__Bacteria|p__Firmicutes|c__Bacilli|o__Bacillales|g__Exiguobacterium|s__Exiguobacterium sp. U13-1	0	0	0	0	0	0	0	0	1	1	0	0	0	1	0	0	0	0	0	1	0	0	0	0	0	0	0	0	0	3	1	1	0	0	10	2	0	0	0	0	0	0
d__Bacteria|p__Firmicutes|c__Bacilli|o__Bacillales|g__Gemella	3	2	0	11	0	1	4	0	1	0	0	1	0	1	0	0	0	0	0	0	0	0	0	0	0	0	0	0	0	2	0	1	0	0	5	1	0	0	0	0	0	0
d__Bacteria|p__Firmicutes|c__Bacilli|o__Bacillales|g__Gemella|s__Gemella morbillorum	1	2	0	8	0	1	4	0	0	0	0	0	0	0	0	0	0	0	0	0	0	0	0	0	0	0	0	0	0	0	0	0	0	0	1	0	0	0	0	0	0	1
d__Bacteria|p__Firmicutes|c__Bacilli|o__Bacillales|g__Gemella|s__Gemella sp. oral taxon 928	0	0	0	0	0	0	0	0	0	0	0	0	0	0	0	0	0	0	0	0	0	0	0	0	0	0	0	0	0	0	0	0	0	0	0	0	0	1	2	0	0	0
d__Bacteria|p__Firmicutes|c__Bacilli|o__Bacillales|g__Gemella|s__Gemella sp. ND 6198	0	0	0	0	0	0	0	0	0	0	0	0	0	0	0	0	0	0	0	0	0	0	0	0	0	0	0	0	0	8	7	1	4	1	7	6	0	1	1	0	0	0
d__Bacteria|p__Firmicutes|c__Bacilli|o__Bacillales|f__Thermoactinomycetaceae	2	0	0	4	0	2	2	1	0	0	0	0	0	0	0	0	0	0	0	0	0	0	0	0	0	1	0	0	0	0	0	0	0	0	1	0	0	0	0	0	0	0
d__Bacteria|p__Firmicutes|c__Bacilli|o__Bacillales|f__Thermoactinomycetaceae|g__Laceyella	0	0	0	1	0	2	0	1	0	0	0	0	0	0	0	0	0	0	0	0	0	0	0	0	0	0	0	0	0	1	4	0	1	0	2	3	0	0	0	0	0	0
d__Bacteria|p__Firmicutes|c__Bacilli|o__Bacillales|f__Thermoactinomycetaceae|g__Laceyella|s__Laceyella sp. FBKL4.010	0	0	0	1	0	2	0	1	0	0	0	0	0	0	0	0	0	0	0	0	0	0	0	0	0	0	0	0	0	5	0	0	0	0	0	2	0	0	0	0	0	0
d__Bacteria|p__Firmicutes|c__Bacilli|o__Bacillales|f__Thermoactinomycetaceae|g__Novibacillus	2	0	0	3	0	0	2	0	0	0	0	0	0	0	0	0	0	0	0	0	0	1	0	0	0	0	0	0	0	0	0	0	0	0	3	1	0	0	0	0	0	0
d__Bacteria|p__Firmicutes|c__Bacilli|o__Bacillales|f__Thermoactinomycetaceae|g__Novibacillus|s__Novibacillus thermophilus	2	0	0	3	0	0	2	0	0	0	1	2	1	6	0	0	0	0	0	0	0	0	0	0	0	0	0	0	0	0	0	1	0	0	0	0	0	0	0	0	0	0
d__Bacteria|p__Firmicutes|c__Bacilli|o__Bacillales|f__Sporolactobacillaceae	1	0	0	0	0	0	2	3	7	7	3	9	0	8	0	0	0	0	0	0	0	0	0	0	0	0	0	0	0	0	1	0	2	0	0	0	0	0	0	0	0	0
d__Bacteria|p__Firmicutes|c__Bacilli|o__Bacillales|f__Sporolactobacillaceae|s__[Bacillus] selenitireducens	1	0	0	0	0	0	2	3	1	2	2	2	0	4	0	0	0	0	0	0	0	0	0	0	0	0	0	0	0	0	1	0	0	1	0	0	0	0	0	0	0	0
d__Bacteria|p__Firmicutes|c__Bacilli|o__Lactobacillales	537	375	229	1132	178	442	493	177	1	0	0	2	0	1	0	0	0	0	0	0	0	0	0	0	0	0	0	0	177	1231	653	205	272	12	739	1501	0	0	0	0	0	0
d__Bacteria|p__Firmicutes|c__Bacilli|o__Lactobacillales|f__Streptococcaceae	333	268	173	911	125	355	317	102	1	1	0	1	0	0	0	0	0	0	0	0	0	0	0	0	0	0	0	0	103	727	528	135	180	2	446	1357	0	0	1	0	0	0
d__Bacteria|p__Firmicutes|c__Bacilli|o__Lactobacillales|f__Streptococcaceae|g__Streptococcus	316	260	166	879	124	339	284	91	1	1	0	2	0	1	0	0	0	0	0	0	0	0	0	0	0	1	0	0	98	613	517	124	177	2	433	1328	0	0	0	0	0	0
d__Bacteria|p__Firmicutes|c__Bacilli|o__Lactobacillales|f__Streptococcaceae|g__Streptococcus|s__Streptococcus thermophilus	132	12	8	95	3	9	6	6	0	1	0	0	0	0	0	0	0	0	0	0	0	0	0	0	0	0	0	0	25	103	39	13	16	1	58	22	0	0	0	0	0	0
d__Bacteria|p__Firmicutes|c__Bacilli|o__Lactobacillales|f__Streptococcaceae|g__Streptococcus|s__Streptococcus agalactiae	22	16	3	31	6	9	36	10	0	1	1	0	0	2	0	0	0	0	0	0	0	0	0	0	0	0	0	0	18	144	64	12	4	0	41	660	0	0	0	0	0	0
d__Bacteria|p__Firmicutes|c__Bacilli|o__Lactobacillales|f__Streptococcaceae|g__Streptococcus|s__Streptococcus salivarius	50	113	78	418	58	171	89	11	6	2	4	6	0	3	0	0	1	0	1	0	0	0	0	0	0	0	0	0	11	17	277	23	90	0	3	52	0	0	0	0	0	0
d__Bacteria|p__Firmicutes|c__Bacilli|o__Lactobacillales|f__Streptococcaceae|g__Streptococcus|s__Streptococcus suis	26	8	9	36	1	12	18	16	4	0	1	2	0	1	0	0	0	0	0	0	0	0	1	0	0	0	0	0	8	67	48	15	18	0	36	37	3	32	8	14	6	35
d__Bacteria|p__Firmicutes|c__Bacilli|o__Lactobacillales|f__Streptococcaceae|g__Streptococcus|s__Streptococcus mutans	2	0	1	2	0	1	1	0	2	2	3	4	0	1	0	0	0	0	0	0	0	0	1	0	0	0	0	0	6	18	10	10	5	0	10	145	2	32	6	14	6	32
d__Bacteria|p__Firmicutes|c__Bacilli|o__Lactobacillales|f__Streptococcaceae|g__Streptococcus|s__Streptococcus parasanguinis	7	29	13	100	7	15	11	2	4	3	1	2	2	0	0	0	1	0	1	0	0	0	0	0	0	0	0	0	4	19	3	4	3	0	23	3	2	29	3	14	3	23
d__Bacteria|p__Firmicutes|c__Bacilli|o__Lactobacillales|f__Streptococcaceae|g__Streptococcus|s__Streptococcus gordonii	4	4	0	6	0	2	6	1	2	3	1	0	1	0	0	0	0	0	5	0	0	0	0	0	0	0	0	0	3	2	0	0	0	0	1	0	1	0	0	0	1	2
d__Bacteria|p__Firmicutes|c__Bacilli|o__Lactobacillales|f__Streptococcaceae|g__Streptococcus|s__Streptococcus pasteurianus	4	8	6	7	3	5	6	1	2	0	0	2	1	0	0	0	0	0	1	0	0	0	0	0	0	0	0	0	2	2	2	0	0	0	3	5	1	0	0	0	0	0
d__Bacteria|p__Firmicutes|c__Bacilli|o__Lactobacillales|f__Streptococcaceae|g__Streptococcus|s__Streptococcus equi	1	2	2	4	1	3	2	3	2	2	1	1	2	2	0	0	0	0	4	0	0	0	0	0	0	0	0	0	1	2	1	0	1	0	4	0	0	1	0	0	0	0
d__Bacteria|p__Firmicutes|c__Bacilli|o__Lactobacillales|f__Streptococcaceae|g__Streptococcus|s__Streptococcus dysgalactiae	1	1	0	0	0	1	4	0	2	2	1	1	2	2	0	2	1	0	0	3	0	5	1	0	0	0	0	0	1	5	3	0	0	0	1	0	0	0	0	0	0	2
d__Bacteria|p__Firmicutes|c__Bacilli|o__Lactobacillales|f__Streptococcaceae|g__Streptococcus|s__Streptococcus sanguinis	1	0	1	4	0	1	6	3	2	2	1	5	0	5	0	0	0	0	0	0	0	1	1	0	0	0	0	0	1	3	0	1	0	0	1	1	0	28	2	13	0	15
d__Bacteria|p__Firmicutes|c__Bacilli|o__Lactobacillales|f__Streptococcaceae|g__Streptococcus|s__Streptococcus intermedius	2	1	1	2	0	0	3	3	2	2	1	3	0	5	0	0	0	0	0	0	0	1	0	0	0	0	0	0	1	8	8	2	0	0	17	10	0	0	0	0	0	0
d__Bacteria|p__Firmicutes|c__Bacilli|o__Lactobacillales|f__Streptococcaceae|g__Streptococcus|s__Streptococcus anginosus	2	2	2	1	1	1	1	1	0	0	0	2	0	0	0	0	0	0	0	0	0	2	0	0	0	0	0	0	1	6	1	1	1	0	27	11	0	0	0	0	0	0
d__Bacteria|p__Firmicutes|c__Bacilli|o__Lactobacillales|f__Streptococcaceae|g__Streptococcus|s__Streptococcus constellatus	0	0	1	0	0	0	2	1	1	0	0	0	0	2	0	0	0	0	0	0	0	2	0	0	0	0	0	0	1	1	0	3	0	0	2	2	0	0	0	0	0	0
d__Bacteria|p__Firmicutes|c__Bacilli|o__Lactobacillales|f__Streptococcaceae|g__Streptococcus|s__Streptococcus equinus	2	7	2	26	1	5	17	1	1	0	0	0	0	2	0	2	0	0	0	1	0	2	0	0	0	0	0	0	0	7	2	0	0	0	9	1	0	0	0	0	0	0
d__Bacteria|p__Firmicutes|c__Bacilli|o__Lactobacillales|f__Streptococcaceae|g__Streptococcus|s__Streptococcus sp. FDAARGOS_192	2	4	6	24	3	11	5	0	1	1	0	2	0	0	0	2	0	0	0	1	0	0	0	0	0	0	0	0	1	3	0	1	0	0	2	0	0	0	0	0	0	0
d__Bacteria|p__Firmicutes|c__Bacilli|o__Lactobacillales|f__Streptococcaceae|g__Streptococcus|s__Streptococcus himalayensis	1	0	0	1	0	0	0	0	1	1	0	2	0	0	0	0	0	0	0	0	0	1	0	0	0	0	0	0	1	1	0	0	0	0	1	2	0	0	0	0	0	0
d__Bacteria|p__Firmicutes|c__Bacilli|o__Lactobacillales|f__Streptococcaceae|g__Streptococcus|s__Streptococcus oralis	1	3	3	5	1	2	2	0	1	3	0	3	1	2	0	0	0	0	0	0	0	1	0	0	0	0	0	0	1	1	0	0	0	0	0	0	0	0	0	0	0	0
d__Bacteria|p__Firmicutes|c__Bacilli|o__Lactobacillales|f__Streptococcaceae|g__Streptococcus|s__Streptococcus infantarius	1	0	0	1	0	0	0	0	1	3	0	3	1	2	0	0	0	0	0	0	0	0	0	0	0	0	0	0	0	11	2	0	1	0	3	8	0	0	0	0	0	0
d__Bacteria|p__Firmicutes|c__Bacilli|o__Lactobacillales|f__Streptococcaceae|g__Streptococcus|s__Streptococcus australis	1	2	2	7	1	1	2	0	1	0	1	3	1	4	0	0	0	0	0	0	0	0	0	0	0	0	0	0	0	3	4	0	1	0	2	3	0	0	0	0	0	1
d__Bacteria|p__Firmicutes|c__Bacilli|o__Lactobacillales|f__Streptococcaceae|g__Streptococcus|s__Streptococcus sp. Z15	0	0	1	0	0	0	0	3	1	0	1	3	1	4	0	0	1	0	0	0	0	0	0	0	0	0	0	0	1	0	0	0	0	0	0	2	0	0	0	0	0	0
d__Bacteria|p__Firmicutes|c__Bacilli|o__Lactobacillales|f__Streptococcaceae|g__Streptococcus|s__Streptococcus pluranimalium	2	0	1	3	0	0	1	0	0	1	2	1	0	0	0	0	1	0	0	0	0	0	0	0	0	0	0	0	1	3	0	0	1	0	0	2	0	0	0	0	0	0
d__Bacteria|p__Firmicutes|c__Bacilli|o__Lactobacillales|f__Streptococcaceae|g__Streptococcus|s__Streptococcus parauberis	4	1	1	0	0	0	1	0	0	1	2	1	0	0	0	0	0	0	0	2	0	0	0	0	0	0	0	0	1	6	2	3	0	0	2	22	0	0	0	0	1	0
d__Bacteria|p__Firmicutes|c__Bacilli|o__Lactobacillales|f__Streptococcaceae|g__Streptococcus|s__Streptococcus acidominimus	1	4	0	4	0	2	2	0	176	116	80	135	44	214	0	0	0	0	0	2	0	0	0	0	0	0	0	0	1	4	3	1	4	0	3	4	0	1	0	0	1	0
d__Bacteria|p__Firmicutes|c__Bacilli|o__Lactobacillales|f__Streptococcaceae|g__Streptococcus|s__Streptococcus mitis	1	3	2	5	0	2	3	1	158	106	68	120	36	185	2	3	8	2	3	11	1	3	12	0	0	2	0	11	1	5	2	0	1	0	10	4	0	0	0	0	0	0
d__Bacteria|p__Firmicutes|c__Bacilli|o__Lactobacillales|f__Streptococcaceae|g__Streptococcus|s__Streptococcus cristatus	1	0	0	0	1	0	2	0	9	0	3	7	0	5	1	0	3	0	0	2	0	0	8	0	0	1	0	7	1	7	6	6	0	0	1	12	0	0	0	0	0	0
d__Bacteria|p__Firmicutes|c__Bacilli|o__Lactobacillales|f__Streptococcaceae|g__Streptococcus|s__Streptococcus uberis	1	1	0	0	0	0	0	1	9	5	3	4	3	5	1	0	0	0	0	0	0	0	7	0	0	0	0	5	0	0	1	0	1	1	0	2	0	1	0	0	0	0
d__Bacteria|p__Firmicutes|c__Bacilli|o__Lactobacillales|f__Streptococcaceae|g__Streptococcus|s__Streptococcus sp. NPS 308	0	0	0	1	0	0	0	0	9	2	2	3	1	3	1	0	0	0	0	0	0	0	7	0	0	0	0	0	0	2	0	0	0	0	1	4	0	0	0	0	0	0
d__Bacteria|p__Firmicutes|c__Bacilli|o__Lactobacillales|f__Streptococcaceae|g__Streptococcus|s__Streptococcus marmotae	1	1	0	1	1	0	0	0	8	4	2	1	1	5	0	0	0	0	0	0	0	0	0	0	0	0	0	0	0	1	0	0	0	0	0	4	0	0	0	0	1	0
d__Bacteria|p__Firmicutes|c__Bacilli|o__Lactobacillales|f__Streptococcaceae|g__Streptococcus|s__Streptococcus halotolerans	0	0	0	0	0	3	1	0	7	4	0	5	0	11	0	0	0	0	0	0	0	0	0	0	0	0	0	0	0	3	1	0	0	0	1	1	0	0	0	0	0	0
d__Bacteria|p__Firmicutes|c__Bacilli|o__Lactobacillales|f__Streptococcaceae|g__Streptococcus|s__Streptococcus gallolyticus	3	2	0	3	0	1	0	0	6	3	2	0	1	2	0	0	0	0	0	0	0	0	0	0	0	0	0	0	0	2	1	1	0	0	65	7	0	1	0	0	0	0
d__Bacteria|p__Firmicutes|c__Bacilli|o__Lactobacillales|f__Streptococcaceae|g__Streptococcus|s__Streptococcus sp. A12	0	1	0	2	0	1	1	0	5	4	3	6	3	5	0	0	0	0	0	0	0	0	0	0	0	0	0	0	0	0	0	1	0	0	3	1	0	1	0	0	0	0
d__Bacteria|p__Firmicutes|c__Bacilli|o__Lactobacillales|f__Streptococcaceae|g__Streptococcus|s__Streptococcus sobrinus	0	0	0	2	1	1	1	0	5	6	5	2	1	5	0	0	0	0	0	0	0	0	0	0	0	0	0	0	0	2	0	1	2	0	0	3	0	0	0	0	0	0
d__Bacteria|p__Firmicutes|c__Bacilli|o__Lactobacillales|f__Streptococcaceae|g__Streptococcus|s__Streptococcus respiraculi	0	0	0	2	0	2	0	1	5	2	4	2	0	2	0	0	0	0	0	0	0	0	0	0	0	0	0	0	0	2	0	1	0	0	8	3	0	1	2	0	2	6
d__Bacteria|p__Firmicutes|c__Bacilli|o__Lactobacillales|f__Streptococcaceae|g__Streptococcus|s__Streptococcus pyogenes	1	1	0	1	0	0	1	2	5	0	1	2	2	7	0	0	0	0	0	0	0	0	0	0	0	0	0	0	0	3	0	0	0	0	8	4	0	0	0	0	0	0
d__Bacteria|p__Firmicutes|c__Bacilli|o__Lactobacillales|f__Streptococcaceae|g__Streptococcus|s__Streptococcus pantholopis	3	0	0	2	0	0	0	2	4	2	0	7	0	3	0	0	0	0	0	0	0	0	0	0	0	0	0	0	0	3	0	0	1	0	0	0	0	0	0	0	0	0
d__Bacteria|p__Firmicutes|c__Bacilli|o__Lactobacillales|f__Streptococcaceae|g__Streptococcus|s__Streptococcus sp. I-P16	0	0	0	1	1	0	1	0	4	2	1	3	0	8	0	0	0	0	0	0	0	0	0	0	0	0	0	0	0	2	0	0	1	0	1	1	0	1	0	0	0	0
d__Bacteria|p__Firmicutes|c__Bacilli|o__Lactobacillales|f__Streptococcaceae|g__Streptococcus|s__Streptococcus sp. I-G2	0	1	0	0	0	0	1	0	4	2	0	5	1	6	0	0	0	0	0	0	0	0	0	0	0	0	0	0	0	3	1	0	0	0	3	9	0	0	2	0	0	2
d__Bacteria|p__Firmicutes|c__Bacilli|o__Lactobacillales|f__Streptococcaceae|g__Streptococcus|s__Streptococcus sp. oral taxon 431	1	0	1	2	3	0	2	0	4	2	1	1	0	5	0	0	2	0	0	1	0	0	0	0	0	0	0	0	0	4	2	0	0	0	4	0	0	0	0	0	0	0
d__Bacteria|p__Firmicutes|c__Bacilli|o__Lactobacillales|f__Streptococcaceae|g__Streptococcus|s__Streptococcus pseudopneumoniae	1	0	0	0	0	0	1	0	3	1	2	4	2	8	0	0	0	0	0	1	0	0	0	0	0	0	0	0	0	0	1	0	0	0	2	1	0	0	0	0	0	0
d__Bacteria|p__Firmicutes|c__Bacilli|o__Lactobacillales|f__Streptococcaceae|g__Streptococcus|s__Streptococcus lutetiensis	2	1	1	2	0	1	1	1	3	2	2	2	1	5	0	0	0	0	0	0	0	0	0	0	0	0	0	0	0	0	0	0	0	0	2	4	0	0	0	0	0	0
d__Bacteria|p__Firmicutes|c__Bacilli|o__Lactobacillales|f__Streptococcaceae|g__Streptococcus|s__Streptococcus porcinus	3	0	0	2	0	0	1	2	3	0	0	6	0	2	0	0	0	0	0	0	0	0	0	0	0	0	0	1	0	0	1	0	0	0	0	0	0	0	0	0	0	0
d__Bacteria|p__Firmicutes|c__Bacilli|o__Lactobacillales|f__Streptococcaceae|g__Streptococcus|s__Streptococcus ferus	2	2	1	0	0	0	1	2	3	4	0	2	1	3	0	0	0	0	0	0	0	0	0	0	0	0	0	1	0	1	0	0	3	0	2	3	0	0	0	0	0	0
d__Bacteria|p__Firmicutes|c__Bacilli|o__Lactobacillales|f__Streptococcaceae|g__Streptococcus|s__Streptococcus sp. oral taxon 064	0	0	0	0	0	0	1	0	3	1	3	5	1	3	0	0	0	0	0	0	0	0	0	0	0	0	0	0	0	1	1	1	1	0	1	0	0	0	0	0	0	0
d__Bacteria|p__Firmicutes|c__Bacilli|o__Lactobacillales|f__Streptococcaceae|g__Streptococcus|s__Streptococcus sp. 'group B'	0	0	0	0	0	0	0	0	3	4	2	2	0	0	0	0	1	0	0	0	0	0	0	0	0	0	0	0	0	3	0	0	0	0	1	1	0	0	0	0	0	0
d__Bacteria|p__Firmicutes|c__Bacilli|o__Lactobacillales|f__Streptococcaceae|g__Streptococcus|s__Streptococcus merionis	0	1	1	0	0	0	2	3	3	3	2	2	3	5	0	0	0	0	0	0	0	0	0	0	0	0	0	0	0	20	3	4	1	0	7	138	0	0	0	0	0	0
d__Bacteria|p__Firmicutes|c__Bacilli|o__Lactobacillales|f__Streptococcaceae|g__Streptococcus|s__Streptococcus pneumoniae	1	5	1	12	2	2	0	1	3	0	1	1	1	5	0	0	0	0	0	0	0	0	0	0	0	0	0	0	0	8	1	1	2	0	2	1	0	0	0	0	0	0
d__Bacteria|p__Firmicutes|c__Bacilli|o__Lactobacillales|f__Streptococcaceae|g__Streptococcus|s__Streptococcus ruminantium	1	0	1	2	2	0	3	0	3	1	2	3	1	5	0	0	0	0	0	0	0	0	0	0	0	0	0	0	0	0	0	0	0	0	0	0	0	0	0	0	0	0
d__Bacteria|p__Firmicutes|c__Bacilli|o__Lactobacillales|f__Streptococcaceae|g__Streptococcus|s__Streptococcus iniae	3	0	1	1	0	0	1	1	2	5	1	4	0	2	0	0	0	0	0	0	0	0	0	0	0	0	0	1	0	3	1	1	3	0	6	7	0	0	0	0	0	0
d__Bacteria|p__Firmicutes|c__Bacilli|o__Lactobacillales|f__Streptococcaceae|g__Streptococcus|s__Streptococcus macedonicus	0	0	0	0	0	0	0	0	2	0	0	5	0	3	0	0	0	0	0	0	0	0	0	0	0	0	0	1	0	2	2	1	0	0	9	14	0	0	0	0	0	0
d__Bacteria|p__Firmicutes|c__Bacilli|o__Lactobacillales|f__Streptococcaceae|g__Lactococcus	16	7	6	28	1	14	33	10	2	2	0	2	1	2	0	0	0	0	0	1	0	0	0	0	0	0	0	0	4	110	10	11	3	0	12	27	0	0	0	0	2	0
d__Bacteria|p__Firmicutes|c__Bacilli|o__Lactobacillales|f__Streptococcaceae|g__Lactococcus|s__Lactococcus lactis	12	7	6	17	0	10	29	7	2	2	1	2	1	5	0	0	0	0	0	1	0	0	0	0	0	0	0	0	3	99	10	8	3	0	8	22	0	0	0	0	0	0
d__Bacteria|p__Firmicutes|c__Bacilli|o__Lactobacillales|f__Streptococcaceae|g__Lactococcus|s__Lactococcus garvieae	1	0	0	2	0	1	0	0	2	0	0	1	0	2	0	0	0	0	0	0	0	0	0	0	0	0	0	0	1	2	0	2	0	0	1	0	0	0	0	0	0	1
d__Bacteria|p__Firmicutes|c__Bacilli|o__Lactobacillales|f__Streptococcaceae|g__Lactococcus|s__Lactococcus piscium	1	0	0	9	1	2	4	2	2	5	1	1	1	3	0	0	0	0	0	0	0	0	0	0	0	0	0	0	0	3	0	0	0	0	1	3	0	0	0	0	0	1
d__Bacteria|p__Firmicutes|c__Bacilli|o__Lactobacillales|f__Streptococcaceae|g__Lactococcus|s__Lactococcus raffinolactis	2	0	0	0	0	1	0	1	2	1	1	0	0	6	0	0	0	0	0	0	0	0	0	0	0	0	0	0	0	3	0	1	0	0	2	2	0	0	1	0	0	2
d__Bacteria|p__Firmicutes|c__Bacilli|o__Lactobacillales|f__Lactobacillaceae	92	28	26	71	13	33	47	30	1	1	2	3	1	2	0	0	1	0	0	0	0	0	0	0	0	0	0	0	26	233	36	32	41	3	131	63	0	0	0	0	0	0
d__Bacteria|p__Firmicutes|c__Bacilli|o__Lactobacillales|f__Lactobacillaceae|g__Lactobacillus	92	28	25	67	12	33	45	27	1	0	2	0	1	2	0	0	1	0	0	0	0	0	0	0	0	0	0	0	26	221	35	31	40	3	122	62	0	0	1	0	0	1
d__Bacteria|p__Firmicutes|c__Bacilli|o__Lactobacillales|f__Lactobacillaceae|g__Lactobacillus|s__Lactobacillus ruminis	12	8	4	7	2	4	8	5	1	2	0	3	2	1	0	0	0	0	0	0	0	0	0	0	0	0	0	0	4	26	5	5	4	0	24	6	0	0	0	0	0	1
d__Bacteria|p__Firmicutes|c__Bacilli|o__Lactobacillales|f__Lactobacillaceae|g__Lactobacillus|s__Lactobacillus casei	4	1	3	2	0	0	0	0	1	1	1	1	2	1	0	0	0	0	0	0	0	0	0	0	0	0	0	0	2	0	0	1	0	1	0	0	0	0	0	0	0	1
d__Bacteria|p__Firmicutes|c__Bacilli|o__Lactobacillales|f__Lactobacillaceae|g__Lactobacillus|s__Lactobacillus paracasei	0	0	0	1	0	3	0	0	1	4	0	1	0	2	0	0	0	0	0	0	0	0	0	0	0	0	0	0	2	1	1	0	2	0	2	1	0	0	0	0	0	0
d__Bacteria|p__Firmicutes|c__Bacilli|o__Lactobacillales|f__Lactobacillaceae|g__Lactobacillus|s__Lactobacillus delbrueckii	2	0	1	8	3	2	4	1	1	0	1	1	1	14	0	0	0	0	0	0	0	0	0	0	0	0	0	1	1	5	0	2	0	0	1	0	0	0	0	0	0	1
d__Bacteria|p__Firmicutes|c__Bacilli|o__Lactobacillales|f__Lactobacillaceae|g__Lactobacillus|s__Lactobacillus johnsonii	1	1	0	3	0	0	2	0	1	6	3	2	0	2	0	0	0	0	0	0	0	0	0	0	0	0	0	1	1	1	0	0	0	0	1	0	1	0	2	0	0	3
d__Bacteria|p__Firmicutes|c__Bacilli|o__Lactobacillales|f__Lactobacillaceae|g__Lactobacillus|s__Lactobacillus acetotolerans	0	0	2	1	0	1	1	1	0	4	1	1	0	5	0	0	0	0	0	0	0	0	0	0	0	0	0	0	1	0	0	0	0	0	1	0	1	0	2	0	0	1
d__Bacteria|p__Firmicutes|c__Bacilli|o__Lactobacillales|f__Lactobacillaceae|g__Lactobacillus|s__Lactobacillus salivarius	3	2	2	5	1	1	3	0	0	0	0	0	0	0	0	0	0	0	0	0	0	0	0	0	0	0	0	0	1	0	0	0	0	0	0	0	0	0	2	0	0	1
d__Bacteria|p__Firmicutes|c__Bacilli|o__Lactobacillales|f__Lactobacillaceae|g__Lactobacillus|s__Lactobacillus apis	1	0	0	1	1	0	0	0	0	1	0	0	0	1	1	0	0	0	2	2	1	0	0	0	0	0	0	1	1	27	0	1	3	0	3	9	0	0	0	0	0	0
d__Bacteria|p__Firmicutes|c__Bacilli|o__Lactobacillales|f__Lactobacillaceae|g__Lactobacillus|s__Lactobacillus sakei	3	0	0	0	0	0	1	2	7	6	2	6	1	5	1	0	0	0	1	2	1	0	0	0	0	0	0	1	1	3	0	1	0	0	2	0	0	0	0	0	0	0
d__Bacteria|p__Firmicutes|c__Bacilli|o__Lactobacillales|f__Lactobacillaceae|g__Lactobacillus|s__Lactobacillus sp. wkB8	0	0	0	4	0	0	0	1	4	6	2	1	1	4	1	0	0	0	0	0	0	0	0	0	0	1	0	0	1	2	0	0	2	0	3	3	0	0	0	0	0	1
d__Bacteria|p__Firmicutes|c__Bacilli|o__Lactobacillales|f__Lactobacillaceae|g__Lactobacillus|s__Lactobacillus alimentarius	2	3	0	0	0	0	0	1	3	0	0	5	0	1	0	0	0	0	0	1	0	0	0	0	0	0	0	0	1	1	0	1	0	0	1	0	0	0	0	0	0	1
d__Bacteria|p__Firmicutes|c__Bacilli|o__Lactobacillales|f__Lactobacillaceae|g__Lactobacillus|s__Lactobacillus murinus	0	0	0	1	0	0	3	0	6	2	7	2	5	13	0	0	0	0	0	0	0	0	0	0	0	0	0	0	1	3	0	0	4	0	0	2	0	0	0	0	0	1
d__Bacteria|p__Firmicutes|c__Bacilli|o__Lactobacillales|f__Lactobacillaceae|g__Lactobacillus|s__Lactobacillus brevis	0	0	0	1	0	1	0	0	2	0	2	1	2	6	0	0	0	0	0	0	0	0	2	0	0	0	0	1	1	13	1	3	3	0	4	1	0	0	0	0	0	1
d__Bacteria|p__Firmicutes|c__Bacilli|o__Lactobacillales|f__Lactobacillaceae|g__Lactobacillus|s__Lactobacillus reuteri	0	2	0	3	0	1	3	0	1	0	3	1	3	3	0	0	0	0	1	1	0	0	1	0	0	0	0	0	1	0	1	1	0	0	3	1	0	0	0	0	0	0
d__Bacteria|p__Firmicutes|c__Bacilli|o__Lactobacillales|f__Lactobacillaceae|g__Lactobacillus|s__Lactobacillus farciminis	2	0	0	0	1	0	0	1	1	0	0	0	0	2	0	0	0	0	0	0	1	0	1	0	0	0	0	0	1	1	1	1	0	0	1	2	0	0	0	0	0	0
d__Bacteria|p__Firmicutes|c__Bacilli|o__Lactobacillales|f__Lactobacillaceae|g__Lactobacillus|s__Lactobacillus buchneri	1	0	0	1	0	1	0	0	2	2	2	6	2	7	0	0	0	0	1	0	0	0	1	0	0	0	0	1	0	1	1	0	1	0	0	2	0	0	0	0	0	0
d__Bacteria|p__Firmicutes|c__Bacilli|o__Lactobacillales|f__Lactobacillaceae|g__Lactobacillus|s__Lactobacillus crustorum	0	0	0	0	0	0	0	1	2	2	2	6	2	7	0	0	0	0	1	0	0	0	1	0	0	0	0	1	0	0	0	0	0	0	0	0	0	0	0	0	0	0
d__Bacteria|p__Firmicutes|c__Bacilli|o__Lactobacillales|f__Lactobacillaceae|g__Lactobacillus|s__Lactobacillus hokkaidonensis	0	2	0	0	0	0	1	2	2	0	1	0	0	2	0	1	2	0	1	3	0	2	0	0	0	0	0	0	0	0	0	0	0	0	0	0	0	0	0	0	0	0
d__Bacteria|p__Firmicutes|c__Bacilli|o__Lactobacillales|f__Lactobacillaceae|g__Lactobacillus|s__Lactobacillus amylolyticus	0	0	0	0	0	0	0	1	68	93	32	115	12	100	0	1	2	0	1	3	0	2	0	0	0	0	0	0	0	0	0	1	0	0	5	0	0	0	0	0	0	0
d__Bacteria|p__Firmicutes|c__Bacilli|o__Lactobacillales|f__Lactobacillaceae|g__Lactobacillus|s__Lactobacillus oligofermentans	1	0	0	1	0	4	1	1	60	90	28	104	10	93	0	0	0	0	0	0	0	0	0	0	0	0	0	0	0	0	1	0	0	0	1	1	1	6	12	15	3	22
d__Bacteria|p__Firmicutes|c__Bacilli|o__Lactobacillales|f__Lactobacillaceae|g__Lactobacillus|s__Lactobacillus paracollinoides	1	1	0	1	0	1	0	0	28	54	8	13	3	39	0	0	0	0	0	0	0	0	0	0	0	0	0	0	0	0	0	0	1	0	1	2	1	0	0	0	0	1
d__Bacteria|p__Firmicutes|c__Bacilli|o__Lactobacillales|f__Lactobacillaceae|g__Lactobacillus|s__Lactobacillus parabuchneri	1	0	0	0	0	0	1	0	4	10	2	52	1	16	0	0	0	0	0	0	0	0	0	0	0	0	0	0	0	2	6	0	2	0	3	0	1	0	0	0	0	1
d__Bacteria|p__Firmicutes|c__Bacilli|o__Lactobacillales|f__Lactobacillaceae|g__Lactobacillus|s__Lactobacillus rhamnosus	34	0	0	2	0	0	0	0	3	0	0	1	0	0	0	0	0	0	0	0	0	0	0	0	0	0	0	0	0	0	0	0	0	0	0	0	1	0	0	0	0	1
d__Bacteria|p__Firmicutes|c__Bacilli|o__Lactobacillales|f__Lactobacillaceae|g__Lactobacillus|s__Lactobacillus sanfranciscensis	0	0	0	0	0	0	0	0	3	0	1	1	0	1	0	0	0	0	0	0	0	2	0	0	0	0	0	0	0	1	0	0	0	0	0	0	0	1	1	4	0	8
d__Bacteria|p__Firmicutes|c__Bacilli|o__Lactobacillales|f__Lactobacillaceae|g__Lactobacillus|s__Lactobacillus pentosus	0	0	0	1	0	0	0	1	2	1	2	0	0	1	0	0	0	0	0	0	0	0	0	0	0	0	0	0	0	0	0	0	0	0	0	0	0	0	0	2	0	0
d__Bacteria|p__Firmicutes|c__Bacilli|o__Lactobacillales|f__Lactobacillaceae|g__Lactobacillus|s__Lactobacillus gasseri	2	1	4	2	0	0	2	0	2	2	0	0	0	2	0	0	0	0	0	0	0	0	0	0	0	0	0	0	0	7	2	1	1	0	4	1	0	0	0	2	0	0
d__Bacteria|p__Firmicutes|c__Bacilli|o__Lactobacillales|f__Lactobacillaceae|g__Lactobacillus|s__Lactobacillus agilis	0	0	0	0	0	1	2	0	2	2	2	0	0	1	0	0	0	0	0	0	0	0	1	0	0	1	0	0	0	8	0	0	1	0	1	1	0	0	0	0	0	0
d__Bacteria|p__Firmicutes|c__Bacilli|o__Lactobacillales|f__Lactobacillaceae|g__Lactobacillus|s__Lactobacillus fermentum	1	1	2	1	0	1	0	0	2	0	1	0	0	3	0	0	0	0	0	1	0	0	1	0	0	0	0	0	0	4	0	0	1	0	0	1	0	0	0	0	0	0
d__Bacteria|p__Firmicutes|c__Bacilli|o__Lactobacillales|f__Lactobacillaceae|g__Lactobacillus|s__Lactobacillus zymae	0	0	0	0	0	0	0	0	1	1	0	3	0	0	0	0	0	0	0	1	0	0	1	0	0	0	0	0	0	3	0	0	0	0	0	0	0	0	0	0	0	0
d__Bacteria|p__Firmicutes|c__Bacilli|o__Lactobacillales|f__Lactobacillaceae|g__Lactobacillus|s__Lactobacillus kullabergensis	0	0	0	0	0	0	0	0	1	0	0	0	1	0	0	0	0	0	0	0	0	0	0	0	0	0	0	0	0	1	0	0	2	0	1	0	0	0	0	0	0	0
d__Bacteria|p__Firmicutes|c__Bacilli|o__Lactobacillales|f__Lactobacillaceae|g__Lactobacillus|s__Lactobacillus heilongjiangensis	0	0	1	0	0	0	0	1	1	0	0	2	0	2	0	0	0	0	0	0	0	0	0	0	0	0	0	0	0	1	0	0	0	1	3	0	0	0	0	0	0	0
d__Bacteria|p__Firmicutes|c__Bacilli|o__Lactobacillales|f__Lactobacillaceae|g__Lactobacillus|s__Lactobacillus plantarum	2	0	0	1	0	0	0	0	1	0	2	2	0	0	0	0	0	0	0	0	0	0	0	0	0	0	0	0	0	1	0	0	0	0	0	1	0	0	0	0	0	0
d__Bacteria|p__Firmicutes|c__Bacilli|o__Lactobacillales|f__Lactobacillaceae|g__Lactobacillus|s__Lactobacillus koreensis	2	1	2	0	0	1	0	1	1	0	0	2	0	0	0	0	0	0	0	0	0	0	0	0	0	0	0	0	0	0	0	0	0	1	0	0	0	0	0	0	0	0
d__Bacteria|p__Firmicutes|c__Bacilli|o__Lactobacillales|f__Lactobacillaceae|g__Lactobacillus|s__Lactobacillus backii	2	0	0	0	0	0	3	0	1	0	1	2	0	0	0	0	0	0	0	0	0	0	0	0	0	0	0	0	0	1	0	0	0	0	0	0	0	0	0	0	0	0
d__Bacteria|p__Firmicutes|c__Bacilli|o__Lactobacillales|f__Lactobacillaceae|g__Lactobacillus|s__Lactobacillus bombi	0	0	0	0	0	0	1	1	1	1	1	0	0	2	0	0	1	0	0	0	0	0	0	0	0	1	0	0	0	0	1	0	0	0	0	0	0	0	0	0	0	0
d__Bacteria|p__Firmicutes|c__Bacilli|o__Lactobacillales|f__Lactobacillaceae|g__Lactobacillus|s__Lactobacillus helveticus	0	0	0	1	0	0	0	0	1	1	1	1	0	2	0	0	0	0	0	0	0	0	0	0	0	1	0	0	0	0	0	0	0	0	0	0	0	0	0	0	0	0
d__Bacteria|p__Firmicutes|c__Bacilli|o__Lactobacillales|f__Lactobacillaceae|g__Lactobacillus|s__Lactobacillus allii	0	0	0	2	0	0	2	0	1	0	0	0	0	1	0	0	0	0	0	0	0	0	0	0	0	0	0	0	0	2	0	1	1	0	0	3	0	0	0	1	0	4
d__Bacteria|p__Firmicutes|c__Bacilli|o__Lactobacillales|f__Lactobacillaceae|g__Lactobacillus|s__Lactobacillus amylovorus	2	1	0	2	0	1	1	0	0	2	0	2	0	3	0	0	0	0	0	0	0	0	0	0	0	0	0	0	0	1	0	0	0	0	1	2	0	0	0	0	0	0
d__Bacteria|p__Firmicutes|c__Bacilli|o__Lactobacillales|f__Lactobacillaceae|g__Lactobacillus|s__Lactobacillus coryniformis	0	1	0	1	0	0	0	0	0	1	1	1	0	2	0	0	0	0	0	0	0	0	0	0	0	0	0	0	0	0	1	0	0	0	1	2	0	0	0	0	0	0
d__Bacteria|p__Firmicutes|c__Bacilli|o__Lactobacillales|f__Lactobacillaceae|g__Lactobacillus|s__Lactobacillus kunkeei	0	0	0	2	1	1	0	0	0	0	0	1	0	0	0	0	0	0	0	0	0	0	0	0	0	0	0	2	0	5	0	0	0	0	1	0	0	0	0	0	0	0
d__Bacteria|p__Firmicutes|c__Bacilli|o__Lactobacillales|f__Lactobacillaceae|g__Lactobacillus|s__Lactobacillus mucosae	1	0	0	1	0	0	0	0	0	0	0	1	0	0	0	0	0	0	0	0	0	0	0	0	0	0	0	2	0	24	0	1	0	0	0	1	0	0	0	0	0	0
d__Bacteria|p__Firmicutes|c__Bacilli|o__Lactobacillales|f__Lactobacillaceae|g__Lactobacillus|s__Lactobacillus acidipiscis	1	0	0	1	0	2	0	0	0	1	0	1	0	0	0	0	0	0	0	0	0	0	0	0	0	0	0	2	0	2	2	0	1	0	4	1	0	0	0	0	0	0
d__Bacteria|p__Firmicutes|c__Bacilli|o__Lactobacillales|f__Lactobacillaceae|g__Lactobacillus|s__Lactobacillus acidophilus	1	0	0	1	0	0	1	0	0	1	0	0	0	0	0	0	0	0	1	1	0	0	0	0	0	0	0	0	0	1	1	5	2	0	5	2	0	0	0	0	0	0
d__Bacteria|p__Firmicutes|c__Bacilli|o__Lactobacillales|f__Lactobacillaceae|g__Lactobacillus|s__Lactobacillus sp. HBUAS52074	0	0	0	0	0	0	1	0	0	1	0	2	0	2	0	0	0	0	0	0	0	0	0	0	0	0	0	0	0	4	1	0	0	0	0	0	0	0	0	0	0	0
d__Bacteria|p__Firmicutes|c__Bacilli|o__Lactobacillales|f__Lactobacillaceae|g__Lactobacillus|s__Lactobacillus sp. CBA3605	0	0	0	0	0	0	0	0	0	0	0	1	0	3	0	1	3	2	0	3	0	1	0	0	0	0	0	0	0	1	0	0	0	0	1	4	0	0	0	1	0	1
d__Bacteria|p__Firmicutes|c__Bacilli|o__Lactobacillales|f__Lactobacillaceae|g__Lactobacillus|s__Lactobacillus sp. CBA3606	1	0	0	1	0	0	0	0	0	0	0	2	0	1	0	1	3	2	0	3	0	1	0	0	0	0	0	0	0	0	0	0	0	0	0	0	0	0	0	0	0	0
d__Bacteria|p__Firmicutes|c__Bacilli|o__Lactobacillales|f__Lactobacillaceae|g__Lactobacillus|s__Lactobacillus helsingborgensis	0	0	0	0	0	0	0	0	0	2	0	1	0	0	0	0	0	2	0	0	0	0	0	0	0	0	0	0	0	3	0	1	0	0	2	1	0	0	0	0	0	0
d__Bacteria|p__Firmicutes|c__Bacilli|o__Lactobacillales|f__Lactobacillaceae|g__Lactobacillus|s__Lactobacillus sp. D1501	0	0	0	0	0	0	0	0	0	0	0	0	0	0	0	0	0	0	0	0	0	0	0	0	0	0	0	0	0	3	0	0	0	0	2	0	0	0	0	0	0	3
d__Bacteria|p__Firmicutes|c__Bacilli|o__Lactobacillales|f__Lactobacillaceae|g__Lactobacillus|s__Lactobacillus gallinarum	0	0	0	0	0	1	0	0	0	0	0	2	1	0	0	0	0	0	0	0	0	0	0	0	0	0	0	0	0	0	1	0	0	0	0	0	0	1	0	0	0	0
d__Bacteria|p__Firmicutes|c__Bacilli|o__Lactobacillales|f__Lactobacillaceae|g__Lactobacillus|s__Lactobacillus curvatus	0	0	1	0	0	0	1	0	0	0	0	3	2	2	0	0	0	0	0	0	0	0	0	0	0	0	0	1	0	22	6	1	4	0	12	0	0	1	0	0	0	0
d__Bacteria|p__Firmicutes|c__Bacilli|o__Lactobacillales|f__Lactobacillaceae|g__Lactobacillus|s__Lactobacillus curieae	2	0	0	0	0	0	1	0	0	0	0	0	0	0	0	0	0	0	0	0	0	0	0	0	0	0	0	1	0	1	0	0	0	0	0	0	0	0	0	0	0	0
d__Bacteria|p__Firmicutes|c__Bacilli|o__Lactobacillales|f__Lactobacillaceae|g__Lactobacillus|s__Lactobacillus ginsenosidimutans	1	1	0	0	0	0	1	1	0	1	0	0	0	2	0	0	0	0	0	0	0	1	0	0	0	0	0	0	0	1	1	0	0	0	4	0	0	0	0	0	0	0
d__Bacteria|p__Firmicutes|c__Bacilli|o__Lactobacillales|f__Lactobacillaceae|g__Lactobacillus|s__Lactobacillus crispatus	0	0	0	0	0	0	0	0	0	0	0	0	1	2	0	0	0	0	0	0	0	0	0	0	0	0	0	0	0	0	0	0	0	0	0	0	0	0	0	0	0	0
d__Bacteria|p__Firmicutes|c__Bacilli|o__Lactobacillales|f__Lactobacillaceae|g__Lactobacillus|s__Lactobacillus amylophilus	0	0	0	0	0	0	0	0	0	0	1	0	0	1	0	0	0	0	0	0	0	0	0	0	0	0	0	0	0	0	0	0	0	0	0	0	0	0	0	1	0	0
d__Bacteria|p__Firmicutes|c__Bacilli|o__Lactobacillales|f__Lactobacillaceae|g__Lactobacillus|s__Lactobacillus kefiranofaciens	0	0	0	1	0	1	0	0	5	1	0	1	1	3	0	0	0	0	0	1	0	0	0	0	0	0	0	1	0	0	0	0	1	0	0	0	0	0	0	1	0	0
d__Bacteria|p__Firmicutes|c__Bacilli|o__Lactobacillales|f__Lactobacillaceae|g__Lactobacillus|s__Lactobacillus fuchuensis	0	0	0	1	0	1	0	0	5	1	0	1	1	3	0	0	0	0	0	0	0	0	0	0	0	0	0	0	0	3	0	0	0	0	5	0	0	0	0	0	0	0
d__Bacteria|p__Firmicutes|c__Bacilli|o__Lactobacillales|f__Lactobacillaceae|g__Lactobacillus|s__Lactobacillus jensenii	1	1	0	0	1	0	0	0	3	1	2	6	0	1	0	0	1	0	0	0	0	0	0	0	0	0	0	0	0	1	0	0	0	0	3	1	0	0	1	0	0	1
d__Bacteria|p__Firmicutes|c__Bacilli|o__Lactobacillales|f__Lactobacillaceae|g__Lactobacillus|s__Lactobacillus paraplantarum	0	0	1	0	0	0	0	0	2	1	0	2	0	0	0	0	0	0	0	1	0	0	0	0	0	0	0	0	0	1	0	1	0	0	0	2	0	0	1	0	0	1
d__Bacteria|p__Firmicutes|c__Bacilli|o__Lactobacillales|f__Lactobacillaceae|g__Lactobacillus|s__Lactobacillus lindneri	0	0	0	1	0	0	0	0	1	0	1	2	0	0	0	0	0	0	0	0	0	0	10	1	0	7	1	8	0	1	0	0	1	0	1	0	0	0	0	0	0	1
d__Bacteria|p__Firmicutes|c__Bacilli|o__Lactobacillales|f__Lactobacillaceae|g__Pediococcus	0	0	1	4	1	0	2	3	0	0	1	2	0	1	0	0	0	0	0	1	0	0	4	0	0	3	0	1	0	11	0	0	1	0	9	1	0	0	0	0	0	1
d__Bacteria|p__Firmicutes|c__Bacilli|o__Lactobacillales|f__Lactobacillaceae|g__Pediococcus|s__Pediococcus pentosaceus	0	0	1	0	0	0	1	1	0	0	2	3	0	2	0	0	0	0	0	0	0	0	4	0	0	3	0	1	0	3	0	0	0	0	1	0	0	0	0	0	0	2
d__Bacteria|p__Firmicutes|c__Bacilli|o__Lactobacillales|f__Lactobacillaceae|g__Pediococcus|s__Pediococcus acidilactici	0	0	0	3	0	0	1	2	0	0	2	3	0	2	0	0	0	0	0	0	0	0	1	0	0	0	0	0	0	2	0	0	1	0	0	0	0	0	0	0	0	2
d__Bacteria|p__Firmicutes|c__Bacilli|o__Lactobacillales|f__Lactobacillaceae|g__Pediococcus|s__Pediococcus damnosus	0	0	0	1	0	0	0	0	0	1	0	1	0	1	0	0	1	0	0	0	0	0	1	0	0	0	0	0	0	1	0	0	0	0	3	1	0	2	7	3	0	3
d__Bacteria|p__Firmicutes|c__Bacilli|o__Lactobacillales|f__Lactobacillaceae|g__Pediococcus|s__Pediococcus inopinatus	0	0	0	0	1	0	0	0	0	1	0	1	0	1	0	0	0	0	0	0	0	0	0	0	0	0	0	0	0	1	0	0	0	0	1	0	0	2	7	3	0	3
d__Bacteria|p__Firmicutes|c__Bacilli|o__Lactobacillales|f__Lactobacillaceae|g__Pediococcus|s__Pediococcus claussenii	0	0	0	0	0	0	0	0	41	26	28	54	11	30	0	0	0	0	0	0	0	0	0	0	0	0	0	0	0	4	0	0	0	0	1	0	0	0	0	0	0	0
d__Bacteria|p__Firmicutes|c__Bacilli|o__Lactobacillales|f__Enterococcaceae	84	53	18	105	32	40	84	19	15	13	11	26	6	18	0	0	0	0	0	0	0	0	0	0	0	0	0	0	21	137	49	18	25	4	97	43	0	0	0	0	0	0
d__Bacteria|p__Firmicutes|c__Bacilli|o__Lactobacillales|f__Enterococcaceae|g__Enterococcus	78	51	17	102	32	39	80	17	3	0	0	4	1	2	0	0	0	0	0	0	0	0	0	0	0	0	0	0	19	127	44	15	22	0	89	40	0	0	0	0	0	1
d__Bacteria|p__Firmicutes|c__Bacilli|o__Lactobacillales|f__Enterococcaceae|g__Enterococcus|s__Enterococcus faecium	62	41	9	81	31	33	73	13	3	6	3	7	1	4	0	0	0	0	0	0	0	0	0	0	0	0	0	0	17	82	30	11	11	0	58	25	0	1	0	0	0	0
d__Bacteria|p__Firmicutes|c__Bacilli|o__Lactobacillales|f__Enterococcaceae|g__Enterococcus|s__Enterococcus cecorum	5	0	0	3	1	3	1	1	2	0	1	2	1	2	0	1	0	0	0	0	0	0	0	0	0	1	0	0	0	8	1	1	4	0	6	2	0	0	0	0	0	0
d__Bacteria|p__Firmicutes|c__Bacilli|o__Lactobacillales|f__Enterococcaceae|g__Enterococcus|s__Enterococcus wangshanyuanii	0	3	1	4	0	2	1	0	2	1	2	1	0	2	0	0	0	0	0	0	0	0	0	0	0	0	0	0	0	4	1	0	2	0	2	2	0	0	0	0	0	0
d__Bacteria|p__Firmicutes|c__Bacilli|o__Lactobacillales|f__Enterococcaceae|g__Enterococcus|s__Enterococcus faecalis	3	1	0	5	0	0	1	0	1	1	0	4	0	0	0	0	1	0	0	0	0	0	0	0	0	0	0	0	0	0	0	0	1	0	0	1	0	0	1	0	0	0
d__Bacteria|p__Firmicutes|c__Bacilli|o__Lactobacillales|f__Enterococcaceae|g__Enterococcus|s__Enterococcus durans	2	2	1	4	0	0	0	1	1	2	2	2	2	3	0	0	0	0	0	1	0	0	0	0	0	0	0	0	0	11	3	0	1	0	8	2	0	0	0	0	0	1
d__Bacteria|p__Firmicutes|c__Bacilli|o__Lactobacillales|f__Enterococcaceae|g__Enterococcus|s__Enterococcus mundtii	1	0	2	3	0	0	0	1	1	0	0	1	0	1	0	0	0	0	0	1	0	0	0	0	0	0	0	0	0	3	1	1	2	0	5	3	0	0	1	0	0	0
d__Bacteria|p__Firmicutes|c__Bacilli|o__Lactobacillales|f__Enterococcaceae|g__Enterococcus|s__Enterococcus gilvus	1	1	2	0	0	0	1	0	1	0	0	0	1	0	0	0	0	0	0	0	0	0	0	0	0	0	0	0	0	2	1	0	1	0	2	0	0	0	0	0	0	0
d__Bacteria|p__Firmicutes|c__Bacilli|o__Lactobacillales|f__Enterococcaceae|g__Enterococcus|s__Enterococcus thailandicus	1	1	0	0	0	0	1	0	0	0	0	0	0	0	0	0	0	0	0	1	0	0	0	0	0	0	0	0	0	2	2	0	0	0	2	0	0	0	0	0	0	0
d__Bacteria|p__Firmicutes|c__Bacilli|o__Lactobacillales|f__Enterococcaceae|g__Enterococcus|s__Enterococcus sp. FDAARGOS_375	0	0	0	0	0	0	0	1	0	0	0	0	0	0	0	1	0	0	0	0	0	0	0	0	0	0	0	0	0	1	0	0	0	0	0	1	0	0	0	0	0	0
d__Bacteria|p__Firmicutes|c__Bacilli|o__Lactobacillales|f__Enterococcaceae|g__Enterococcus|s__Enterococcus hirae	1	1	1	0	0	0	2	0	0	2	1	0	0	1	0	1	0	0	0	0	0	0	0	0	0	0	0	0	0	5	2	1	0	0	1	2	0	0	0	0	0	0
d__Bacteria|p__Firmicutes|c__Bacilli|o__Lactobacillales|f__Enterococcaceae|g__Enterococcus|s__Enterococcus casseliflavus	0	1	1	0	0	0	0	0	10	4	8	16	3	6	0	1	0	0	0	0	0	0	0	0	0	0	0	0	0	0	0	0	0	0	0	0	0	0	0	0	0	0
d__Bacteria|p__Firmicutes|c__Bacilli|o__Lactobacillales|f__Enterococcaceae|g__Enterococcus|s__Enterococcus sp. FDAARGOS_163	0	0	0	1	0	0	0	0	3	2	4	6	1	3	0	0	0	0	0	0	0	0	0	0	0	0	0	0	0	0	0	0	0	0	0	0	0	0	0	0	0	0
d__Bacteria|p__Firmicutes|c__Bacilli|o__Lactobacillales|f__Enterococcaceae|g__Enterococcus|s__Enterococcus sp. CR-Ec1	0	0	0	0	0	0	0	0	2	1	0	6	1	3	0	0	0	0	0	0	0	0	0	0	0	0	0	0	0	2	2	0	0	0	1	1	0	0	0	1	0	0
d__Bacteria|p__Firmicutes|c__Bacilli|o__Lactobacillales|f__Enterococcaceae|g__Tetragenococcus	3	1	0	1	0	0	1	1	1	0	3	1	0	0	0	0	0	0	0	0	0	0	0	0	0	0	0	0	1	5	1	2	0	0	6	0	0	0	0	0	0	0
d__Bacteria|p__Firmicutes|c__Bacilli|o__Lactobacillales|f__Enterococcaceae|g__Tetragenococcus|s__Tetragenococcus halophilus	3	1	0	1	0	0	1	1	0	0	0	1	0	0	0	0	0	0	0	0	0	0	0	0	0	0	0	0	1	3	1	2	0	0	2	0	0	0	0	1	0	0
d__Bacteria|p__Firmicutes|c__Bacilli|o__Lactobacillales|f__Enterococcaceae|g__Vagococcus	1	1	1	2	0	0	1	1	0	0	0	0	0	0	0	0	0	0	0	0	0	0	0	0	0	0	0	0	0	2	0	0	0	0	4	0	0	0	0	0	0	0
d__Bacteria|p__Firmicutes|c__Bacilli|o__Lactobacillales|f__Enterococcaceae|g__Vagococcus|s__Vagococcus penaei	0	1	0	1	0	0	0	1	6	3	3	6	2	2	0	0	0	0	0	0	0	0	0	0	0	1	0	0	1	3	3	1	1	4	1	3	0	0	0	0	0	0
d__Bacteria|p__Firmicutes|c__Bacilli|o__Lactobacillales|f__Enterococcaceae|g__Vagococcus|s__Vagococcus teuberi	1	0	1	1	0	0	0	0	5	3	3	4	1	1	0	0	0	0	0	0	0	0	0	0	0	0	0	0	1	3	3	1	1	4	1	3	0	0	2	0	0	0
d__Bacteria|p__Firmicutes|c__Bacilli|o__Lactobacillales|f__Enterococcaceae|g__Melissococcus	2	0	0	0	0	0	2	0	1	0	0	2	1	1	0	0	0	0	0	0	0	0	0	0	0	0	0	0	0	2	1	0	2	0	1	0	0	0	0	0	0	0
d__Bacteria|p__Firmicutes|c__Bacilli|o__Lactobacillales|f__Enterococcaceae|g__Melissococcus|s__Melissococcus plutonius	2	0	0	0	0	0	2	0	5	5	2	3	0	3	0	0	0	0	0	0	0	0	2	0	0	0	0	2	0	2	1	0	2	0	1	0	0	0	0	1	0	0
d__Bacteria|p__Firmicutes|c__Bacilli|o__Lactobacillales|f__Carnobacteriaceae	4	8	1	7	1	3	14	4	5	5	2	3	0	3	0	0	0	0	0	0	0	0	2	0	0	0	0	1	5	14	8	5	8	0	21	5	0	0	1	0	0	0
d__Bacteria|p__Firmicutes|c__Bacilli|o__Lactobacillales|f__Carnobacteriaceae|g__Carnobacterium	4	6	0	4	1	3	10	3	3	0	0	2	0	1	0	0	0	0	0	0	0	0	1	0	0	0	0	0	4	8	3	4	3	0	15	4	0	0	0	0	0	0
d__Bacteria|p__Firmicutes|c__Bacilli|o__Lactobacillales|f__Carnobacteriaceae|g__Carnobacterium|s__Carnobacterium sp. CP1	0	1	0	2	0	0	2	1	3	0	0	2	0	1	2	7	1	1	9	3	5	4	1	0	0	0	0	0	2	2	1	1	1	0	3	1	0	0	1	0	1	0
d__Bacteria|p__Firmicutes|c__Bacilli|o__Lactobacillales|f__Carnobacteriaceae|g__Carnobacterium|s__Carnobacterium maltaromaticum	0	3	0	1	0	0	1	0	1	0	2	0	0	0	2	7	1	1	9	3	5	4	0	0	0	0	0	0	1	1	1	1	0	0	5	3	0	0	1	0	1	0
d__Bacteria|p__Firmicutes|c__Bacilli|o__Lactobacillales|f__Carnobacteriaceae|g__Carnobacterium|s__Carnobacterium sp. 17-4	1	1	0	0	0	1	0	0	1	0	2	0	0	0	2	5	1	1	5	0	5	2	0	0	0	0	0	0	1	2	1	1	1	0	2	0	0	0	0	0	0	0
d__Bacteria|p__Firmicutes|c__Bacilli|o__Lactobacillales|f__Carnobacteriaceae|g__Carnobacterium|s__Carnobacterium inhibens	0	1	0	0	0	1	3	0	1	1	2	0	0	0	1	0	0	0	0	0	0	0	0	0	0	0	0	0	0	1	0	0	1	0	2	0	0	0	0	0	0	0
d__Bacteria|p__Firmicutes|c__Bacilli|o__Lactobacillales|f__Carnobacteriaceae|g__Carnobacterium|s__Carnobacterium divergens	3	0	0	1	0	1	2	1	1	1	2	0	0	0	1	0	0	0	0	0	0	0	0	0	0	0	0	0	0	2	0	1	0	0	3	0	0	0	0	0	0	0
d__Bacteria|p__Firmicutes|c__Bacilli|o__Lactobacillales|f__Carnobacteriaceae|g__Jeotgalibaca	0	0	1	3	0	0	1	0	16	9	6	15	2	18	0	0	0	0	0	0	0	0	0	0	0	0	0	0	1	1	2	0	3	0	6	0	0	0	1	0	0	0
d__Bacteria|p__Firmicutes|c__Bacilli|o__Lactobacillales|f__Carnobacteriaceae|g__Jeotgalibaca|s__Jeotgalibaca dankookensis	0	0	0	2	0	0	0	0	15	9	6	14	2	18	0	0	0	0	0	0	0	0	0	0	0	0	0	1	1	1	2	0	3	0	6	0	0	0	0	0	0	0
d__Bacteria|p__Firmicutes|c__Bacilli|o__Lactobacillales|f__Carnobacteriaceae|g__Jeotgalibaca|s__Jeotgalibaca sp. PTS2502	0	0	1	1	0	0	1	0	9	6	3	6	1	10	0	0	0	0	0	0	0	0	0	0	0	0	0	0	0	5	3	1	2	0	0	1	0	0	0	0	1	0
d__Bacteria|p__Firmicutes|c__Bacilli|o__Lactobacillales|f__Carnobacteriaceae|g__Marinilactibacillus	0	2	0	0	0	0	3	1	2	0	1	0	1	2	0	0	0	0	0	0	0	0	0	0	0	0	0	0	0	4	3	1	1	0	0	0	0	0	0	0	0	0
d__Bacteria|p__Firmicutes|c__Bacilli|o__Lactobacillales|f__Carnobacteriaceae|g__Marinilactibacillus|s__Marinilactibacillus sp. 15R	0	2	0	0	0	0	3	1	1	0	1	3	0	0	0	1	0	0	0	0	0	0	0	0	0	0	0	0	0	1	0	0	1	0	0	1	0	0	0	0	0	0
d__Bacteria|p__Firmicutes|c__Bacilli|o__Lactobacillales|f__Aerococcaceae	4	3	2	8	2	1	4	3	0	1	1	1	0	3	0	0	0	0	0	0	0	0	0	0	0	0	0	0	1	27	6	2	3	2	9	6	0	3	2	7	1	6
d__Bacteria|p__Firmicutes|c__Bacilli|o__Lactobacillales|f__Aerococcaceae|g__Aerococcus	4	3	1	7	2	1	4	3	0	1	0	0	0	2	0	0	0	0	0	0	0	1	0	0	0	0	0	0	1	7	2	1	2	2	3	1	0	3	2	7	1	6
d__Bacteria|p__Firmicutes|c__Bacilli|o__Lactobacillales|f__Aerococcaceae|g__Aerococcus|s__Aerococcus viridans	1	1	0	1	0	0	0	0	1	0	0	1	0	0	0	0	0	0	0	0	0	0	0	0	0	0	0	0	1	0	1	0	0	0	1	0	0	0	0	0	0	0
d__Bacteria|p__Firmicutes|c__Bacilli|o__Lactobacillales|f__Aerococcaceae|g__Aerococcus|s__Aerococcus urinaehominis	1	0	0	1	1	0	2	0	1	0	0	1	0	0	0	0	1	0	0	0	2	0	0	0	0	0	0	0	0	1	0	0	0	0	0	0	0	0	0	0	0	0
d__Bacteria|p__Firmicutes|c__Bacilli|o__Lactobacillales|f__Aerococcaceae|g__Aerococcus|s__Aerococcus urinaeequi	0	1	0	1	0	1	2	0	5	8	5	8	3	11	0	1	0	0	0	0	0	0	0	0	0	0	0	0	0	1	0	0	1	0	0	0	0	1	0	0	0	0
d__Bacteria|p__Firmicutes|c__Bacilli|o__Lactobacillales|f__Aerococcaceae|g__Aerococcus|s__Aerococcus christensenii	0	0	0	2	1	0	0	0	2	2	4	4	2	4	0	0	0	0	0	0	0	0	0	0	0	0	0	0	0	4	1	0	1	1	1	1	0	0	0	0	0	2
d__Bacteria|p__Firmicutes|c__Bacilli|o__Lactobacillales|f__Aerococcaceae|g__Aerococcus|s__Aerococcus urinae	1	0	0	1	0	0	0	0	2	1	0	0	1	2	0	0	0	0	0	0	0	0	0	0	0	0	0	0	0	0	0	1	0	1	0	0	0	0	0	0	0	0
d__Bacteria|p__Firmicutes|c__Bacilli|o__Lactobacillales|f__Aerococcaceae|g__Aerococcus|s__Aerococcus sanguinicola	1	1	1	1	0	0	0	3	0	1	3	4	1	2	0	0	0	0	0	0	0	0	0	0	0	0	0	0	0	1	0	0	0	0	0	0	0	0	0	1	0	0
d__Bacteria|p__Firmicutes|c__Bacilli|o__Lactobacillales|f__Aerococcaceae|s__Aerococcaceae bacterium ZY16052	0	0	1	1	0	0	0	0	2	1	0	2	0	0	0	1	0	0	0	0	0	0	0	0	0	0	0	0	0	0	0	0	0	0	0	0	0	0	0	0	0	0
d__Bacteria|p__Firmicutes|c__Bacilli|o__Lactobacillales|f__Leuconostocaceae	5	10	3	11	1	4	7	9	0	0	0	0	0	0	0	0	0	0	0	0	0	0	0	0	0	0	0	0	0	15	2	0	1	0	4	4	0	0	0	0	0	0
d__Bacteria|p__Firmicutes|c__Bacilli|o__Lactobacillales|f__Leuconostocaceae|g__Leuconostoc	1	6	0	9	0	2	3	5	0	0	0	0	0	0	0	0	0	1	0	0	1	0	0	0	0	0	0	0	0	3	0	0	0	0	1	0	0	0	0	0	1	0
d__Bacteria|p__Firmicutes|c__Bacilli|o__Lactobacillales|f__Leuconostocaceae|g__Leuconostoc|s__Leuconostoc mesenteroides	0	3	0	6	0	1	2	2	1	5	1	2	1	7	0	0	0	0	0	0	0	0	0	0	0	0	0	0	0	2	1	0	0	0	2	2	0	0	0	0	0	0
d__Bacteria|p__Firmicutes|c__Bacilli|o__Lactobacillales|f__Leuconostocaceae|g__Leuconostoc|s__Leuconostoc gelidum	0	1	0	1	0	0	1	0	1	5	1	2	1	7	0	0	0	0	0	0	0	0	0	0	0	0	0	0	0	0	0	0	0	0	0	1	0	1	0	0	0	1
d__Bacteria|p__Firmicutes|c__Bacilli|o__Lactobacillales|f__Leuconostocaceae|g__Leuconostoc|s__Leuconostoc carnosum	0	1	0	0	0	0	0	0	3	5	4	5	0	0	0	0	0	0	0	0	0	0	0	0	0	0	0	0	0	3	0	0	0	0	0	0	0	0	0	0	0	0
d__Bacteria|p__Firmicutes|c__Bacilli|o__Lactobacillales|f__Leuconostocaceae|g__Leuconostoc|s__Leuconostoc citreum	1	0	0	2	0	1	0	0	2	2	2	2	0	0	0	0	0	0	0	0	0	0	0	0	0	0	0	0	0	2	0	0	0	0	0	0	0	0	1	0	0	0
d__Bacteria|p__Firmicutes|c__Bacilli|o__Lactobacillales|f__Leuconostocaceae|g__Leuconostoc|s__Leuconostoc lactis	0	0	0	0	0	0	0	0	0	0	0	1	0	0	0	0	0	0	0	0	0	0	0	0	0	0	0	0	0	1	0	0	0	0	0	0	0	0	0	0	0	1
d__Bacteria|p__Firmicutes|c__Bacilli|o__Lactobacillales|f__Leuconostocaceae|g__Leuconostoc|s__Leuconostoc kimchii	0	0	0	0	0	0	0	0	0	1	0	1	0	0	0	0	0	0	0	0	0	0	0	0	0	0	0	0	0	1	0	0	0	0	0	0	0	0	0	0	0	0
d__Bacteria|p__Firmicutes|c__Bacilli|o__Lactobacillales|f__Leuconostocaceae|g__Leuconostoc|s__Leuconostoc garlicum	0	1	0	0	0	0	0	0	2	3	7	3	1	14	0	0	0	0	0	0	0	0	0	0	0	0	0	0	0	0	0	0	0	0	0	0	0	0	0	0	0	0
d__Bacteria|p__Firmicutes|c__Bacilli|o__Lactobacillales|f__Leuconostocaceae|g__Leuconostoc|s__Leuconostoc sp. C2	0	0	0	0	0	0	0	0	1	0	1	2	1	5	0	0	0	0	1	0	1	0	0	0	0	0	0	0	0	0	0	0	0	0	0	1	0	0	1	0	0	0
d__Bacteria|p__Firmicutes|c__Bacilli|o__Lactobacillales|f__Leuconostocaceae|g__Leuconostoc|s__Leuconostoc suionicum	0	0	0	0	0	0	0	0	1	2	2	1	0	4	0	0	0	0	2	0	0	0	0	0	0	0	0	0	0	5	2	1	0	0	2	1	0	0	0	5	0	0
d__Bacteria|p__Firmicutes|c__Bacilli|o__Lactobacillales|f__Leuconostocaceae|g__Weissella	2	1	1	2	0	1	1	1	0	0	0	0	0	2	0	0	0	0	0	0	1	0	0	0	0	0	0	0	0	4	0	0	0	0	0	0	0	0	0	0	0	0
d__Bacteria|p__Firmicutes|c__Bacilli|o__Lactobacillales|f__Leuconostocaceae|g__Weissella|s__Weissella cibaria	0	0	0	0	0	0	0	0	0	1	2	0	0	0	0	0	0	0	0	0	0	0	0	0	0	0	0	0	0	1	2	1	0	0	1	1	0	0	0	0	0	0
d__Bacteria|p__Firmicutes|c__Bacilli|o__Lactobacillales|f__Leuconostocaceae|g__Weissella|s__Weissella soli	1	0	1	1	0	0	0	0	0	0	0	0	0	1	0	0	0	0	0	0	0	0	0	0	0	0	0	0	0	15	3	4	2	1	10	2	0	0	0	0	0	0
d__Bacteria|p__Firmicutes|c__Bacilli|o__Lactobacillales|f__Leuconostocaceae|g__Weissella|s__Weissella koreensis	0	0	0	1	0	0	0	0	0	0	0	0	0	1	0	0	0	0	0	0	0	0	0	0	0	0	0	0	0	13	3	4	2	1	8	2	0	0	0	0	0	0
d__Bacteria|p__Firmicutes|c__Bacilli|o__Lactobacillales|f__Leuconostocaceae|g__Weissella|s__Weissella jogaejeotgali	0	1	0	0	0	0	0	0	0	0	1	0	0	0	0	0	0	0	0	0	0	0	0	0	0	0	0	1	0	0	0	3	1	1	1	0	0	0	0	0	0	0
d__Bacteria|p__Firmicutes|c__Bacilli|o__Lactobacillales|f__Leuconostocaceae|g__Weissella|s__Weissella paramesenteroides	0	0	0	0	0	0	0	0	1	1	2	2	0	2	0	0	0	0	0	0	0	0	0	0	0	0	0	1	0	3	0	0	0	0	0	0	0	0	0	0	0	0
d__Bacteria|p__Firmicutes|c__Bacilli|o__Lactobacillales|f__Leuconostocaceae|g__Weissella|s__Weissella viridescens	0	0	0	0	0	1	1	0	1	1	2	2	0	2	0	0	0	0	0	0	0	0	2	0	0	3	1	3	0	2	1	1	0	0	0	1	0	0	0	0	0	0
d__Bacteria|p__Firmicutes|c__Bacilli|o__Lactobacillales|f__Leuconostocaceae|g__Weissella|s__Weissella ceti	1	0	0	0	0	0	0	0	1	1	1	3	0	0	0	0	0	0	1	0	0	0	2	0	0	3	1	3	0	4	1	0	1	0	3	0	0	0	0	1	1	0
d__Bacteria|p__Firmicutes|c__Bacilli|o__Lactobacillales|f__Leuconostocaceae|g__Oenococcus	1	3	2	0	1	1	3	2	1	0	0	2	0	0	0	2	0	0	0	0	0	1	1	0	0	0	0	0	0	0	0	0	0	0	0	1	0	0	0	1	1	0
d__Bacteria|p__Firmicutes|c__Bacilli|o__Lactobacillales|f__Leuconostocaceae|g__Oenococcus|s__Oenococcus oeni	0	2	1	0	0	1	1	1	1	0	0	2	0	0	0	1	0	0	4	0	0	1	1	0	0	0	0	0	0	4	1	0	0	0	2	0	0	0	0	1	1	0
d__Bacteria|p__Firmicutes|c__Bacilli|o__Lactobacillales|f__Leuconostocaceae|g__Oenococcus|s__Oenococcus kitaharae	1	1	1	0	1	0	2	1	0	1	1	1	0	0	0	0	0	0	4	0	0	0	0	0	0	0	0	0	0	2	0	0	0	0	2	0	0	0	0	0	0	0
d__Bacteria|p__Firmicutes|c__Bacilli|o__Lactobacillales|s__Lactobacillales bacterium	0	0	0	1	0	3	0	0	0	1	1	1	0	0	0	1	0	0	0	0	0	1	0	0	0	0	0	0	0	1	1	0	1	0	2	0	0	0	0	0	0	2
d__Bacteria|p__Firmicutes|c__Negativicutes	80	45	30	118	41	74	102	75	568	328	183	447	48	713	0	0	0	0	0	0	0	0	0	0	0	0	0	0	170	973	351	154	196	0	606	191	0	0	0	0	0	2
d__Bacteria|p__Firmicutes|c__Negativicutes|o__Selenomonadales	30	17	7	38	9	17	28	23	568	328	183	447	48	713	0	0	0	0	0	0	0	0	0	0	0	0	0	0	170	973	351	154	196	0	606	191	0	0	0	0	0	0
d__Bacteria|p__Firmicutes|c__Negativicutes|o__Selenomonadales|f__Selenomonadaceae	24	15	7	35	7	14	26	21	568	328	183	447	48	713	0	0	0	0	0	0	0	0	0	0	0	1	0	2	170	973	351	154	196	0	606	191	0	0	0	0	0	0
d__Bacteria|p__Firmicutes|c__Negativicutes|o__Selenomonadales|f__Selenomonadaceae|g__Megamonas	4	2	0	3	0	2	5	2	415	178	77	194	18	479	0	0	0	0	0	0	0	0	0	0	0	0	0	0	105	546	42	101	55	0	202	74	0	0	0	0	0	0
d__Bacteria|p__Firmicutes|c__Negativicutes|o__Selenomonadales|f__Selenomonadaceae|g__Megamonas|s__Megamonas hypermegale	4	2	0	3	0	2	5	2	0	0	1	0	0	1	0	0	0	0	0	0	0	0	0	0	0	0	0	0	105	546	42	101	55	0	202	74	0	0	0	0	0	2
d__Bacteria|p__Firmicutes|c__Negativicutes|o__Selenomonadales|f__Selenomonadaceae|g__Selenomonas	20	13	7	32	7	12	21	19	104	89	83	91	23	126	0	1	0	0	0	1	0	0	0	0	0	0	0	0	27	170	96	30	101	0	301	75	0	0	0	0	0	0
d__Bacteria|p__Firmicutes|c__Negativicutes|o__Selenomonadales|f__Selenomonadaceae|g__Selenomonas|s__Selenomonas ruminantium	4	3	3	22	3	2	6	9	104	89	83	91	23	126	0	1	0	0	0	1	0	0	0	0	0	0	0	0	0	0	0	1	0	0	0	0	0	0	0	0	0	1
d__Bacteria|p__Firmicutes|c__Negativicutes|o__Selenomonadales|f__Selenomonadaceae|g__Selenomonas|s__Selenomonas sputigena	2	3	3	4	1	2	5	2	12	8	2	121	2	53	0	0	0	0	0	0	0	0	0	0	0	0	0	0	25	170	150	2	10	0	30	4	0	0	0	0	0	1
d__Bacteria|p__Firmicutes|c__Negativicutes|o__Selenomonadales|f__Selenomonadaceae|g__Selenomonas|s__Selenomonas sp. oral taxon 920	3	1	0	1	0	2	3	0	12	8	2	121	2	53	0	0	0	0	0	0	0	0	0	0	0	0	0	0	25	170	150	2	10	0	30	4	0	0	0	0	0	1
d__Bacteria|p__Firmicutes|c__Negativicutes|o__Selenomonadales|f__Selenomonadaceae|g__Selenomonas|s__Selenomonas sp. oral taxon 126	4	0	0	1	1	2	3	1	12	10	8	7	1	13	0	0	0	0	0	2	0	1	0	0	0	0	0	0	5	32	2	5	6	0	24	12	0	0	0	0	0	0
d__Bacteria|p__Firmicutes|c__Negativicutes|o__Selenomonadales|f__Selenomonadaceae|g__Selenomonas|s__Selenomonas sp. oral taxon 478	3	1	0	0	1	2	1	3	12	10	8	7	1	13	0	0	0	0	0	2	0	1	0	0	0	2	0	0	5	32	2	5	6	0	24	12	1	0	1	3	1	0
d__Bacteria|p__Firmicutes|c__Negativicutes|o__Selenomonadales|f__Selenomonadaceae|g__Selenomonas|s__Selenomonas sp. oral taxon 136	3	3	0	1	0	0	2	1	1	2	1	7	0	9	2	1	1	1	3	0	0	0	0	0	0	0	0	0	0	1	4	1	3	0	2	5	1	0	0	1	0	0
d__Bacteria|p__Firmicutes|c__Negativicutes|o__Selenomonadales|f__Sporomusaceae	6	2	0	3	2	3	2	2	1	0	0	1	0	2	2	1	1	1	2	0	0	0	0	0	0	0	0	1	0	0	3	0	2	0	1	2	1	0	0	1	0	0
d__Bacteria|p__Firmicutes|c__Negativicutes|o__Selenomonadales|f__Sporomusaceae|g__Pelosinus	6	2	0	3	2	3	2	2	0	1	1	6	0	7	2	1	1	1	2	0	0	0	0	0	0	0	0	0	0	1	1	1	1	0	1	3	0	0	0	0	0	0
d__Bacteria|p__Firmicutes|c__Negativicutes|o__Selenomonadales|f__Sporomusaceae|g__Pelosinus|s__Pelosinus sp. UFO1	3	1	0	1	1	2	0	1	0	1	0	0	0	0	1	0	0	0	2	0	0	0	0	0	0	0	0	0	0	0	2	1	0	0	0	1	0	0	0	0	0	0
d__Bacteria|p__Firmicutes|c__Negativicutes|o__Selenomonadales|f__Sporomusaceae|g__Pelosinus|s__Pelosinus fermentans	3	1	0	2	0	1	2	1	0	1	0	0	0	0	1	0	1	0	0	0	0	0	0	0	0	0	0	0	0	0	2	1	0	0	0	1	0	0	0	0	0	0
d__Bacteria|p__Firmicutes|c__Negativicutes|o__Veillonellales	44	20	20	66	27	41	66	49	246	72	97	194	26	153	0	0	0	0	0	0	0	0	0	0	0	0	0	0	29	281	55	63	39	0	129	117	0	0	0	0	0	0
d__Bacteria|p__Firmicutes|c__Negativicutes|o__Veillonellales|f__Veillonellaceae	44	20	20	66	27	41	66	49	177	41	66	148	15	74	0	0	0	0	0	0	0	0	0	0	0	0	0	0	12	186	29	44	19	0	61	78	0	0	0	0	0	0
d__Bacteria|p__Firmicutes|c__Negativicutes|o__Veillonellales|f__Veillonellaceae|g__Dialister	18	4	3	7	2	2	21	13	177	41	66	148	15	74	0	0	0	0	0	0	0	0	0	0	0	0	0	0	12	186	29	44	19	0	61	78	0	0	0	0	0	0
d__Bacteria|p__Firmicutes|c__Negativicutes|o__Veillonellales|f__Veillonellaceae|g__Dialister|s__Dialister sp. Marseille-P5638	12	2	2	6	1	1	16	11	130	15	48	92	2	13	0	0	0	1	0	0	0	0	0	0	0	0	0	0	9	56	16	7	7	0	27	14	0	0	0	0	0	0
d__Bacteria|p__Firmicutes|c__Negativicutes|o__Veillonellales|f__Veillonellaceae|g__Dialister|s__Dialister pneumosintes	5	2	0	1	1	1	4	2	118	11	45	83	1	8	0	0	0	0	0	0	0	0	0	0	0	0	1	0	3	19	6	0	2	0	16	5	0	0	0	0	0	0
d__Bacteria|p__Firmicutes|c__Negativicutes|o__Veillonellales|f__Veillonellaceae|g__Megasphaera	15	6	9	25	9	13	18	13	11	4	3	7	1	3	0	0	0	0	0	0	0	0	1	0	0	0	0	1	3	12	3	5	3	0	5	0	0	0	0	0	0	0
d__Bacteria|p__Firmicutes|c__Negativicutes|o__Veillonellales|f__Veillonellaceae|g__Megasphaera|s__Megasphaera elsdenii	2	2	4	11	2	6	6	5	23	6	3	40	9	29	0	0	0	0	0	0	0	0	1	0	0	0	0	1	3	24	6	2	2	0	6	8	0	0	0	0	0	0
d__Bacteria|p__Firmicutes|c__Negativicutes|o__Veillonellales|f__Veillonellaceae|g__Megasphaera|s__Megasphaera hexanoica	5	1	1	6	0	2	3	3	18	5	3	26	6	21	0	0	0	0	0	0	0	0	1	0	0	0	0	1	2	115	7	28	3	0	5	28	0	0	0	0	0	0
d__Bacteria|p__Firmicutes|c__Negativicutes|o__Veillonellales|f__Veillonellaceae|g__Megasphaera|s__Megasphaera stantonii	7	3	3	8	7	4	8	5	5	1	0	14	2	7	0	0	0	0	0	0	0	0	0	0	0	0	0	0	2	111	6	20	3	0	3	23	0	0	0	0	0	0
d__Bacteria|p__Firmicutes|c__Negativicutes|o__Veillonellales|f__Veillonellaceae|g__Veillonella	9	9	7	29	15	26	24	23	22	17	15	14	3	28	0	0	0	0	0	0	0	0	1	0	0	0	0	0	0	4	1	6	0	0	2	4	0	0	0	0	0	0
d__Bacteria|p__Firmicutes|c__Negativicutes|o__Veillonellales|f__Veillonellaceae|g__Veillonella|s__Veillonella parvula	6	9	5	24	14	23	21	19	8	4	6	8	1	14	0	0	0	0	0	0	0	0	1	0	0	0	0	0	1	12	3	8	9	0	24	32	0	0	0	0	0	0
d__Bacteria|p__Firmicutes|c__Negativicutes|o__Veillonellales|f__Veillonellaceae|g__Veillonella|s__Veillonella rodentium	3	0	2	4	0	2	3	2	7	6	5	5	1	5	0	0	0	0	0	0	0	0	1	0	0	0	0	0	1	7	3	5	8	0	20	29	0	0	0	0	0	0
d__Bacteria|p__Firmicutes|c__Negativicutes|o__Veillonellales|f__Veillonellaceae|g__Negativicoccus	2	1	1	5	0	0	3	0	5	7	4	1	1	9	0	0	0	0	0	0	0	0	0	0	0	0	0	0	0	5	0	3	0	0	4	2	0	0	0	0	0	0
d__Bacteria|p__Firmicutes|c__Negativicutes|o__Veillonellales|f__Veillonellaceae|g__Negativicoccus|s__Negativicoccus massiliensis	2	1	1	5	0	0	3	0	2	3	0	2	1	4	0	0	0	0	0	0	0	0	0	1	0	1	0	0	0	3	3	1	0	0	4	3	0	0	0	0	0	0
d__Bacteria|p__Firmicutes|c__Negativicutes|o__Acidaminococcales	6	8	1	13	5	15	6	3	2	3	0	2	1	4	0	0	0	0	1	0	0	0	0	0	0	1	0	0	0	3	3	1	0	0	4	3	0	0	0	0	1	0
d__Bacteria|p__Firmicutes|c__Negativicutes|o__Acidaminococcales|f__Acidaminococcaceae	6	8	1	13	5	15	6	3	52	19	19	36	8	59	0	0	0	0	0	0	0	0	0	0	0	1	0	0	10	69	24	14	16	0	38	28	0	0	0	0	0	0
d__Bacteria|p__Firmicutes|c__Negativicutes|o__Acidaminococcales|f__Acidaminococcaceae|g__Acidaminococcus	6	8	1	13	5	15	6	3	44	17	17	33	7	52	0	0	0	0	0	0	0	0	0	0	0	0	0	0	9	56	23	13	16	0	31	26	0	0	0	0	0	0
d__Bacteria|p__Firmicutes|c__Negativicutes|o__Acidaminococcales|f__Acidaminococcaceae|g__Acidaminococcus|s__Acidaminococcus intestini	3	1	1	5	3	5	2	0	35	17	14	31	6	45	0	0	0	0	0	0	0	0	0	0	0	0	0	0	6	43	23	13	14	0	28	24	0	0	0	0	0	0
d__Bacteria|p__Firmicutes|c__Negativicutes|o__Acidaminococcales|f__Acidaminococcaceae|g__Acidaminococcus|s__Acidaminococcus fermentans	3	7	0	8	2	7	3	3	9	7	5	9	0	18	0	0	0	0	0	0	0	0	0	0	0	0	0	0	2	6	4	2	0	0	3	3	0	0	0	0	0	0
d__Bacteria|p__Firmicutes|c__Erysipelotrichia	222	113	91	373	76	206	269	118	7	1	3	7	1	6	0	0	0	0	0	0	0	0	0	0	0	0	0	0	1	12	6	5	8	0	8	6	0	0	0	0	0	0
d__Bacteria|p__Firmicutes|c__Erysipelotrichia|o__Erysipelotrichales	222	113	91	373	76	206	269	118	5	4	5	6	4	10	2	0	0	0	0	0	0	1	0	0	0	0	0	0	1	9	5	4	1	0	5	6	0	0	0	0	0	0
d__Bacteria|p__Firmicutes|c__Erysipelotrichia|o__Erysipelotrichales|f__Erysipelotrichaceae	222	113	91	373	76	206	269	118	4	2	0	4	0	5	0	0	0	0	0	0	0	0	0	1	0	0	0	0	1	5	3	1	1	0	2	3	0	0	0	0	0	0
d__Bacteria|p__Firmicutes|c__Erysipelotrichia|o__Erysipelotrichales|f__Erysipelotrichaceae|g__Faecalitalea	59	51	39	145	43	65	59	55	3	2	0	0	0	2	0	0	1	0	0	0	0	0	0	1	0	0	0	0	0	2	0	0	1	0	3	1	0	0	0	0	0	0
d__Bacteria|p__Firmicutes|c__Erysipelotrichia|o__Erysipelotrichales|f__Erysipelotrichaceae|g__Faecalitalea|s__Faecalitalea cylindroides	59	51	39	145	43	65	59	55	3	0	0	1	0	1	0	0	0	0	0	0	0	0	0	0	0	0	0	0	0	3	1	0	1	0	3	3	0	0	0	0	0	0
d__Bacteria|p__Firmicutes|c__Erysipelotrichia|o__Erysipelotrichales|f__Erysipelotrichaceae|s__Erysipelotrichaceae bacterium GAM147	128	45	30	177	22	108	166	42	9	0	3	2	1	7	0	0	0	0	0	0	0	0	0	0	0	0	0	0	3	13	0	0	2	0	3	2	0	0	0	0	0	0
d__Bacteria|p__Firmicutes|c__Erysipelotrichia|o__Erysipelotrichales|f__Erysipelotrichaceae|s__Erysipelotrichaceae bacterium I46	0	0	0	0	0	0	0	0	9	0	3	2	1	7	0	0	0	0	0	0	0	0	0	0	0	0	0	0	3	13	0	0	2	0	3	2	0	0	0	0	0	0
d__Bacteria|p__Firmicutes|c__Erysipelotrichia|o__Erysipelotrichales|f__Erysipelotrichaceae|g__Faecalibaculum	5	6	8	17	1	4	5	4	8	2	2	3	1	7	0	0	0	0	0	0	0	0	0	0	0	0	0	0	1	13	1	1	0	0	7	2	0	0	0	0	1	0
d__Bacteria|p__Firmicutes|c__Erysipelotrichia|o__Erysipelotrichales|f__Erysipelotrichaceae|g__Faecalibaculum|s__Faecalibaculum rodentium	5	6	8	17	1	4	5	4	8	2	2	3	1	7	0	0	0	0	0	0	0	0	0	0	0	0	0	0	1	13	1	1	0	0	7	2	0	0	0	0	1	0
d__Bacteria|p__Firmicutes|c__Erysipelotrichia|o__Erysipelotrichales|f__Erysipelotrichaceae|g__Turicibacter	7	4	4	4	2	5	18	3	5	1	0	3	1	2	0	0	0	0	0	0	2	0	0	0	0	0	0	0	1	7	0	1	0	0	4	1	0	0	0	0	0	0
d__Bacteria|p__Firmicutes|c__Erysipelotrichia|o__Erysipelotrichales|f__Erysipelotrichaceae|g__Turicibacter|s__Turicibacter sp. H121	7	4	4	4	2	5	18	3	3	1	2	0	0	4	0	0	1	0	0	0	0	0	0	0	0	0	0	0	0	6	0	0	0	0	2	1	0	0	1	2	0	0
d__Bacteria|p__Firmicutes|c__Erysipelotrichia|o__Erysipelotrichales|f__Erysipelotrichaceae|g__Erysipelothrix	5	1	0	1	0	1	4	1	15	11	12	10	2	18	0	0	1	0	0	0	0	0	0	0	0	0	0	0	7	25	2	5	4	0	30	10	0	0	1	0	0	0
d__Bacteria|p__Firmicutes|c__Erysipelotrichia|o__Erysipelotrichales|f__Erysipelotrichaceae|g__Erysipelothrix|s__Erysipelothrix rhusiopathiae	3	0	0	1	0	1	1	0	15	11	12	10	2	18	0	0	0	0	0	0	0	0	0	0	0	0	0	0	7	25	2	5	4	0	30	10	0	0	1	0	0	0
d__Bacteria|p__Firmicutes|c__Erysipelotrichia|o__Erysipelotrichales|f__Erysipelotrichaceae|g__Erysipelothrix|s__Erysipelothrix larvae	2	1	0	0	0	0	3	1	15	11	12	10	2	18	0	0	0	0	0	0	0	0	0	0	0	0	0	0	7	25	2	5	4	0	30	10	0	0	0	2	0	0
d__Bacteria|p__Firmicutes|c__Erysipelotrichia|o__Erysipelotrichales|f__Erysipelotrichaceae|g__Erysipelatoclostridium	0	0	0	0	0	0	0	0	9	3	4	3	0	6	0	0	0	0	0	0	0	0	1	0	0	0	0	1	4	20	2	2	4	0	16	5	0	0	0	2	0	0
d__Bacteria|p__Firmicutes|c__Erysipelotrichia|o__Erysipelotrichales|f__Erysipelotrichaceae|g__Erysipelatoclostridium|s__[Clostridium] innocuum	0	0	0	0	0	0	0	0	5	6	7	6	2	12	0	0	0	0	0	0	0	0	1	0	0	0	0	0	3	5	0	2	0	0	12	5	1	0	4	6	1	3
d__Bacteria|p__Firmicutes|c__Tissierellia	13	12	6	24	7	10	21	10	17	20	13	48	5	28	0	0	0	0	0	0	0	0	1	0	0	0	0	0	11	52	26	14	17	0	37	10	1	0	4	6	0	2
d__Bacteria|p__Firmicutes|c__Tissierellia|o__Tissierellales	12	11	6	22	6	10	19	10	17	18	12	47	4	27	0	0	1	0	0	0	0	0	0	0	0	0	0	0	11	49	26	14	15	0	36	10	0	0	4	4	0	2
d__Bacteria|p__Firmicutes|c__Tissierellia|o__Tissierellales|f__Peptoniphilaceae	8	7	5	19	3	8	14	6	10	14	9	34	2	20	0	0	1	0	0	0	0	0	2	0	0	0	0	0	8	35	19	10	10	0	21	8	0	0	3	3	0	0
d__Bacteria|p__Firmicutes|c__Tissierellia|o__Tissierellales|f__Peptoniphilaceae|g__Finegoldia	2	1	1	5	1	1	6	0	4	1	0	8	0	2	0	0	0	0	0	0	0	0	2	0	0	0	0	0	3	4	5	2	0	0	6	0	0	0	0	0	0	1
d__Bacteria|p__Firmicutes|c__Tissierellia|o__Tissierellales|f__Peptoniphilaceae|g__Finegoldia|s__Finegoldia magna	2	1	1	5	1	1	6	0	4	1	0	8	0	2	0	0	0	0	0	0	0	0	1	0	0	0	0	0	2	3	3	0	0	0	1	0	0	0	0	0	0	0
d__Bacteria|p__Firmicutes|c__Tissierellia|o__Tissierellales|f__Peptoniphilaceae|g__Murdochiella	3	1	1	3	1	3	2	2	3	5	3	9	0	2	0	0	0	0	0	0	0	0	1	0	0	0	0	0	1	1	0	2	0	0	5	0	0	0	0	1	0	0
d__Bacteria|p__Firmicutes|c__Tissierellia|o__Tissierellales|f__Peptoniphilaceae|g__Murdochiella|s__Murdochiella vaginalis	3	1	1	3	1	3	2	2	3	5	3	9	0	2	0	0	0	0	0	0	0	0	1	0	0	0	0	0	3	6	3	3	4	0	7	2	0	0	0	0	0	0
d__Bacteria|p__Firmicutes|c__Tissierellia|o__Tissierellales|f__Peptoniphilaceae|g__Peptoniphilus	0	1	0	1	0	2	0	1	2	4	2	6	1	10	1	1	1	5	9	13	2	4	1	0	0	0	0	0	3	6	3	3	4	0	7	2	0	0	0	0	0	0
d__Bacteria|p__Firmicutes|c__Tissierellia|o__Tissierellales|f__Peptoniphilaceae|g__Peptoniphilus|s__Peptoniphilus sp. ING2-D1G	0	1	0	1	0	2	0	1	2	4	2	6	1	10	1	0	0	4	0	0	0	0	1	0	0	0	0	0	2	4	3	2	2	0	1	1	0	0	0	0	0	0
d__Bacteria|p__Firmicutes|c__Tissierellia|o__Tissierellales|f__Peptoniphilaceae|g__Parvimonas	1	0	1	4	1	2	2	3	1	4	4	7	1	4	1	0	0	0	0	0	0	0	1	0	0	0	0	0	2	4	3	2	2	0	1	1	0	0	0	0	0	0
d__Bacteria|p__Firmicutes|c__Tissierellia|o__Tissierellales|f__Peptoniphilaceae|g__Parvimonas|s__Parvimonas micra	1	0	1	4	1	2	2	3	1	3	4	5	1	4	1	0	0	0	0	0	0	0	1	0	0	0	0	1	0	13	6	2	2	0	3	4	0	0	1	0	0	0
d__Bacteria|p__Firmicutes|c__Tissierellia|o__Tissierellales|f__Peptoniphilaceae|g__Anaerococcus	2	4	2	6	0	0	4	0	0	0	0	2	0	0	0	0	0	0	0	0	0	0	1	0	0	0	0	1	0	13	6	2	2	0	3	4	0	0	0	0	0	0
d__Bacteria|p__Firmicutes|c__Tissierellia|o__Tissierellales|f__Peptoniphilaceae|g__Anaerococcus|s__Anaerococcus mediterraneensis	0	4	2	1	0	0	2	0	0	0	0	4	0	2	0	0	0	0	0	0	0	0	0	0	3	0	0	0	0	8	2	1	2	0	4	1	0	0	0	0	0	1
d__Bacteria|p__Firmicutes|c__Tissierellia|o__Tissierellales|f__Peptoniphilaceae|g__Anaerococcus|s__Anaerococcus prevotii	2	0	0	5	0	0	2	0	0	0	0	4	0	2	0	0	0	0	0	0	0	0	0	0	0	0	0	0	0	8	2	1	2	0	4	1	0	0	0	0	0	0
d__Bacteria|p__Firmicutes|c__Tissierellia|o__Tissierellales|f__Gottschalkiaceae	3	3	1	3	1	1	3	3	4	0	2	6	2	2	0	0	0	0	0	0	0	0	0	0	0	0	0	0	2	6	4	2	4	0	9	2	0	0	0	0	0	0
d__Bacteria|p__Firmicutes|c__Tissierellia|o__Tissierellales|f__Gottschalkiaceae|g__Gottschalkia	3	3	1	3	1	1	3	3	4	0	2	6	2	2	0	0	0	0	0	0	0	0	0	0	0	0	0	0	2	6	4	2	4	0	9	2	0	0	0	0	0	0
d__Bacteria|p__Firmicutes|c__Tissierellia|o__Tissierellales|f__Gottschalkiaceae|g__Gottschalkia|s__Gottschalkia acidurici	3	3	1	3	1	1	3	3	3	4	1	7	0	5	0	0	0	0	0	0	0	0	0	0	0	1	0	0	2	6	4	2	4	0	9	2	0	0	0	2	0	0
d__Bacteria|p__Firmicutes|c__Tissierellia|o__Tissierellales|f__Tissierellaceae	1	1	0	0	2	1	2	1	3	4	1	7	0	5	0	0	0	0	0	0	0	0	0	0	0	0	0	0	1	8	3	2	1	0	6	0	0	0	0	2	0	0
d__Bacteria|p__Firmicutes|c__Tissierellia|o__Tissierellales|f__Tissierellaceae|s__[Clostridium] ultunense	1	1	0	0	2	1	2	1	3	4	1	7	0	5	0	0	0	4	0	0	0	0	0	0	0	0	0	0	1	8	3	2	1	0	6	0	0	0	0	0	1	1
d__Bacteria|p__Firmicutes|c__Tissierellia|g__Ezakiella	1	1	0	2	1	0	2	0	0	2	1	1	1	1	0	0	0	4	0	0	0	0	0	0	0	0	0	0	0	3	0	0	2	0	1	0	0	0	0	0	0	0
d__Bacteria|p__Firmicutes|c__Tissierellia|g__Ezakiella|s__Ezakiella massiliensis	1	1	0	2	1	0	2	0	0	2	1	1	1	1	0	0	0	0	0	0	0	0	7	0	0	12	0	4	0	3	0	0	2	0	1	0	0	0	0	0	0	0
d__Bacteria|p__Firmicutes|s__endosymbiont 'TC1' of Trimyema compressum	2	1	0	0	0	1	1	2	3	1	0	4	0	2	0	0	0	0	0	0	0	0	7	0	0	12	0	4	1	3	3	0	0	0	4	1	0	0	0	0	0	0
d__Bacteria|p__Firmicutes|g__Ndongobacter	0	0	0	6	1	4	1	1	3	1	0	4	0	2	0	0	0	0	7	7	2	2	7	0	0	10	0	4	1	3	3	0	0	0	4	1	0	0	0	0	0	0
d__Bacteria|p__Firmicutes|g__Ndongobacter|s__Ndongobacter massiliensis	0	0	0	6	1	4	1	1	3	1	0	4	0	2	0	0	0	0	6	5	0	1	1	0	0	0	0	2	0	6	0	0	1	0	3	1	0	0	0	0	0	1
d__Bacteria|p__Firmicutes|c__Limnochordia	0	0	0	4	3	1	1	0	3	1	0	4	0	2	0	0	0	0	0	1	0	0	1	0	0	0	0	0	0	4	3	3	2	0	1	2	0	0	6	1	4	8
d__Bacteria|p__Firmicutes|c__Limnochordia|o__Limnochordales	0	0	0	4	3	1	1	0	3	1	0	4	0	2	0	0	0	0	0	3	0	0	0	0	0	1	0	0	0	4	3	3	2	0	1	2	0	0	1	1	1	4
d__Bacteria|p__Firmicutes|c__Limnochordia|o__Limnochordales|f__Limnochordaceae	0	0	0	4	3	1	1	0	2	1	1	3	0	0	0	0	0	0	0	0	0	0	0	0	0	1	0	0	0	4	3	3	2	0	1	2	0	0	1	1	1	0
d__Bacteria|p__Firmicutes|c__Limnochordia|o__Limnochordales|f__Limnochordaceae|g__Limnochorda	0	0	0	4	3	1	1	0	0	1	3	1	0	5	0	0	0	0	0	0	0	0	0	0	0	0	0	0	0	4	3	3	2	0	1	2	0	0	0	0	0	0
d__Bacteria|p__Firmicutes|c__Limnochordia|o__Limnochordales|f__Limnochordaceae|g__Limnochorda|s__Limnochorda pilosa	0	0	0	4	3	1	1	0	0	1	3	1	0	5	0	0	0	0	0	0	0	0	0	0	0	0	0	0	0	4	3	3	2	0	1	2	0	0	0	1	1	0
d__Bacteria|p__Actinobacteria	1504	2534	617	2403	1721	1955	1734	532	4520	1783	2156	1644	934	2467	0	0	0	0	0	0	0	0	0	0	0	0	0	0	851	16977	1036	2151	1142	39	1451	2091	0	0	1	0	0	0
d__Bacteria|p__Actinobacteria|c__Actinobacteria	1100	1839	400	1323	1154	1282	1145	323	2888	694	1736	962	733	1552	0	0	0	0	0	0	0	0	0	0	0	0	0	0	541	4069	473	977	506	3	742	680	0	0	0	0	0	0
d__Bacteria|p__Actinobacteria|c__Actinobacteria|o__Bifidobacteriales	786	1645	274	702	1014	1046	852	105	2358	315	1472	596	607	915	0	0	0	0	0	0	0	0	0	0	0	1	0	0	321	3002	153	699	240	3	490	433	0	0	0	0	0	0
d__Bacteria|p__Actinobacteria|c__Actinobacteria|o__Bifidobacteriales|f__Bifidobacteriaceae	786	1645	274	702	1014	1046	852	105	2358	315	1472	596	607	915	0	0	0	0	0	0	0	1	0	0	0	0	0	0	298	2864	115	650	219	2	452	380	0	0	0	0	0	0
d__Bacteria|p__Actinobacteria|c__Actinobacteria|o__Bifidobacteriales|f__Bifidobacteriaceae|g__Bifidobacterium	785	1644	274	697	1012	1046	852	100	2355	314	1472	588	605	909	0	0	0	0	2	0	0	0	0	0	0	0	0	0	297	2837	108	644	212	2	446	371	0	0	0	0	0	0
d__Bacteria|p__Actinobacteria|c__Actinobacteria|o__Bifidobacteriales|f__Bifidobacteriaceae|g__Bifidobacterium|s__Bifidobacterium adolescentis	315	830	161	155	533	505	289	34	815	183	380	146	37	182	0	0	0	0	0	0	0	0	1	0	0	0	0	0	297	2837	108	644	212	2	446	371	0	0	0	0	0	0
d__Bacteria|p__Actinobacteria|c__Actinobacteria|o__Bifidobacteriales|f__Bifidobacteriaceae|g__Bifidobacterium|s__Bifidobacterium longum	155	574	60	159	304	356	118	20	497	2	23	56	20	111	0	0	0	0	0	0	0	0	1	0	0	0	0	0	1	19	5	3	3	0	1	5	0	0	0	0	0	4
d__Bacteria|p__Actinobacteria|c__Actinobacteria|o__Bifidobacteriales|f__Bifidobacteriaceae|g__Bifidobacterium|s__Bifidobacterium breve	6	21	3	13	8	19	8	2	372	43	926	178	101	358	0	0	0	0	0	0	0	0	1	0	0	0	0	0	0	7	2	3	3	0	5	3	0	0	0	0	0	4
d__Bacteria|p__Actinobacteria|c__Actinobacteria|o__Bifidobacteriales|f__Bifidobacteriaceae|g__Bifidobacterium|s__Bifidobacterium bifidum	6	19	11	12	10	5	4	2	196	21	27	4	1	11	0	0	0	0	0	0	0	0	0	0	0	0	0	0	0	7	2	3	3	0	5	3	0	0	0	0	0	0
d__Bacteria|p__Actinobacteria|c__Actinobacteria|o__Bifidobacteriales|f__Bifidobacteriaceae|g__Bifidobacterium|s__Bifidobacterium pseudocatenulatum	7	43	8	12	16	11	6	5	175	8	21	12	5	37	0	0	0	0	0	0	0	0	0	0	0	0	0	1	22	130	38	46	20	1	35	53	0	0	0	0	0	0
d__Bacteria|p__Actinobacteria|c__Actinobacteria|o__Bifidobacteriales|f__Bifidobacteriaceae|g__Bifidobacterium|s__Bifidobacterium catenulatum	109	45	5	16	15	27	86	6	63	12	13	9	1	17	0	0	0	0	0	1	0	0	0	0	0	0	0	1	17	78	28	29	13	1	16	36	0	0	0	0	0	0
d__Bacteria|p__Actinobacteria|c__Actinobacteria|o__Bifidobacteriales|f__Bifidobacteriaceae|g__Bifidobacterium|s__Bifidobacterium dentium	2	3	0	3	2	1	2	0	18	2	13	0	1	11	0	0	0	0	0	0	0	0	0	0	0	0	0	0	5	6	3	3	0	1	0	2	0	0	0	0	0	0
d__Bacteria|p__Actinobacteria|c__Actinobacteria|o__Bifidobacteriales|f__Bifidobacteriaceae|g__Bifidobacterium|s__Bifidobacterium kashiwanohense	36	24	5	9	9	11	15	0	18	2	9	2	1	11	0	0	0	0	0	0	0	0	0	0	0	0	0	0	5	26	9	8	6	0	2	12	0	0	0	0	0	0
d__Bacteria|p__Actinobacteria|c__Actinobacteria|o__Bifidobacteriales|f__Bifidobacteriaceae|g__Bifidobacterium|s__Bifidobacterium animalis	106	3	1	268	7	3	270	22	6	2	1	0	0	1	0	0	0	0	0	0	0	0	0	0	0	0	0	0	3	14	7	10	4	0	7	10	0	0	0	0	0	0
d__Bacteria|p__Actinobacteria|c__Actinobacteria|o__Bifidobacteriales|f__Bifidobacteriaceae|g__Bifidobacterium|s__Bifidobacterium scardovii	2	1	1	2	2	5	5	2	4	1	2	0	2	1	0	0	0	0	0	0	0	0	0	0	0	0	0	0	2	16	3	3	1	0	4	8	0	0	4	0	3	4
d__Bacteria|p__Actinobacteria|c__Actinobacteria|o__Bifidobacteriales|f__Bifidobacteriaceae|g__Bifidobacterium|s__Bifidobacterium thermophilum	1	8	0	4	4	3	0	0	3	3	0	2	1	3	0	0	0	0	0	0	0	0	0	0	0	0	0	0	1	12	3	5	1	0	3	4	0	0	1	0	0	0
d__Bacteria|p__Actinobacteria|c__Actinobacteria|o__Bifidobacteriales|f__Bifidobacteriaceae|g__Bifidobacterium|s__Bifidobacterium actinocoloniiforme	0	1	0	1	1	0	1	0	3	1	1	1	0	2	0	0	0	0	1	0	0	0	0	0	0	0	0	0	5	42	4	11	6	0	14	10	0	0	1	0	0	0
d__Bacteria|p__Actinobacteria|c__Actinobacteria|o__Bifidobacteriales|f__Bifidobacteriaceae|g__Bifidobacterium|s__Bifidobacterium pseudolongum	2	2	1	5	0	4	0	0	1	3	3	151	428	127	0	0	0	0	0	0	0	0	0	0	0	0	0	0	5	42	4	11	6	0	14	10	0	0	1	0	0	0
d__Bacteria|p__Actinobacteria|c__Actinobacteria|o__Bifidobacteriales|f__Bifidobacteriaceae|g__Bifidobacterium|s__Bifidobacterium angulatum	3	6	2	7	5	6	6	2	1	0	0	1	0	1	0	0	0	0	0	0	2	1	0	0	0	0	0	0	0	5	3	3	0	0	2	2	0	0	1	0	0	0
d__Bacteria|p__Actinobacteria|c__Actinobacteria|o__Bifidobacteriales|f__Bifidobacteriaceae|g__Bifidobacterium|s__Bifidobacterium asteroides	1	0	0	3	0	1	2	0	1	1	1	1	0	1	0	0	0	0	0	0	2	1	0	0	0	0	0	0	0	5	3	3	0	0	2	2	0	0	0	0	0	0
d__Bacteria|p__Actinobacteria|c__Actinobacteria|o__Bifidobacteriales|f__Bifidobacteriaceae|g__Bifidobacterium|s__Bifidobacterium choerinum	0	0	0	1	0	1	1	0	0	0	0	0	0	2	0	0	0	0	1	0	0	0	0	0	0	0	0	0	212	1046	315	278	264	0	247	245	0	0	0	0	1	1
d__Bacteria|p__Actinobacteria|c__Actinobacteria|o__Bifidobacteriales|f__Bifidobacteriaceae|g__Bifidobacterium|s__Bifidobacterium indicum	0	0	0	0	0	1	0	0	0	0	0	0	0	0	0	0	0	0	1	0	0	0	0	0	0	0	0	0	212	1046	315	278	264	0	247	245	0	0	0	0	0	1
d__Bacteria|p__Actinobacteria|c__Actinobacteria|o__Bifidobacteriales|f__Bifidobacteriaceae|g__Bifidobacterium|s__Bifidobacterium coryneforme	0	0	0	0	0	0	0	0	0	0	0	0	0	0	0	0	0	0	0	0	0	0	0	0	0	0	0	0	124	420	138	51	100	0	110	150	0	0	0	0	0	0
d__Bacteria|p__Actinobacteria|c__Actinobacteria|o__Bifidobacteriales|f__Bifidobacteriaceae|g__Gardnerella	1	0	0	1	1	0	0	3	1	1	0	3	0	2	0	0	0	0	0	0	0	0	0	0	0	0	0	0	124	420	138	51	100	0	110	150	0	0	0	0	0	0
d__Bacteria|p__Actinobacteria|c__Actinobacteria|o__Bifidobacteriales|f__Bifidobacteriaceae|g__Gardnerella|s__Gardnerella vaginalis	1	0	0	1	1	0	0	3	1	1	0	3	0	2	0	0	0	0	0	0	0	0	0	0	0	0	0	0	54	273	86	173	82	0	60	40	0	0	0	0	0	0
d__Bacteria|p__Actinobacteria|c__Actinobacteria|o__Bifidobacteriales|f__Bifidobacteriaceae|g__Scardovia	0	1	0	2	0	0	0	0	1	0	0	1	0	3	0	0	0	0	0	0	0	0	0	0	0	0	0	0	26	38	9	57	1	0	9	8	0	0	0	0	1	0
d__Bacteria|p__Actinobacteria|c__Actinobacteria|o__Bifidobacteriales|f__Bifidobacteriaceae|g__Scardovia|s__Scardovia inopinata	0	1	0	2	0	0	0	0	1	0	0	1	0	3	0	0	0	0	0	0	0	0	0	0	0	0	0	0	15	79	57	86	73	0	10	14	0	0	0	0	0	0
d__Bacteria|p__Actinobacteria|c__Actinobacteria|o__Bifidobacteriales|f__Bifidobacteriaceae|g__Parascardovia	0	0	0	2	0	0	0	2	0	0	0	3	2	1	0	0	0	0	0	0	0	0	0	0	0	1	0	0	9	111	13	26	4	0	36	13	0	0	0	0	0	0
d__Bacteria|p__Actinobacteria|c__Actinobacteria|o__Bifidobacteriales|f__Bifidobacteriaceae|g__Parascardovia|s__Parascardovia denticolens	0	0	0	2	0	0	0	2	0	0	0	3	2	1	0	0	0	0	0	0	0	0	0	0	0	3	0	0	16	189	45	32	49	0	21	17	0	0	1	0	0	1
d__Bacteria|p__Actinobacteria|c__Actinobacteria|o__Streptomycetales	106	46	39	163	34	67	71	81	164	120	78	106	38	171	0	0	0	0	0	0	0	0	0	0	0	1	0	0	14	133	34	23	49	0	17	16	0	0	0	0	0	0
d__Bacteria|p__Actinobacteria|c__Actinobacteria|o__Streptomycetales|f__Streptomycetaceae	106	46	39	163	34	67	71	81	164	120	78	106	38	171	0	0	0	0	0	0	0	0	0	0	0	0	0	0	2	52	11	9	0	0	4	1	0	0	1	0	0	1
d__Bacteria|p__Actinobacteria|c__Actinobacteria|o__Streptomycetales|f__Streptomycetaceae|g__Streptomyces	105	43	35	152	32	64	68	77	158	112	75	104	36	166	0	0	0	0	0	0	0	0	0	0	0	0	0	0	3	22	10	4	4	0	4	2	0	0	1	0	2	2
d__Bacteria|p__Actinobacteria|c__Actinobacteria|o__Streptomycetales|f__Streptomycetaceae|g__Streptomyces|s__Streptomyces sp. ICC1	15	3	15	12	8	13	18	23	52	27	25	25	12	37	0	0	0	0	0	0	0	0	0	0	0	0	0	0	3	22	10	4	4	0	4	2	0	0	1	0	1	1
d__Bacteria|p__Actinobacteria|c__Actinobacteria|o__Streptomycetales|f__Streptomycetaceae|g__Streptomyces|s__Streptomyces sp. ICC4	27	1	4	12	4	9	12	7	13	15	4	15	4	20	0	0	0	0	0	0	0	0	0	0	0	0	0	0	3	39	7	3	5	0	12	11	0	0	0	0	1	1
d__Bacteria|p__Actinobacteria|c__Actinobacteria|o__Streptomycetales|f__Streptomycetaceae|g__Streptomyces|s__Streptomyces sp. CdTB01	0	1	0	0	1	0	0	0	3	0	1	0	0	1	0	0	0	0	0	2	0	0	0	0	0	2	0	0	3	39	7	3	5	0	12	11	0	0	1	0	0	0
d__Bacteria|p__Actinobacteria|c__Actinobacteria|o__Streptomycetales|f__Streptomycetaceae|g__Streptomyces|s__Streptomyces parvulus	0	1	0	0	0	2	0	1	3	1	1	0	0	0	0	0	0	0	0	2	0	0	0	0	0	2	0	0	2	35	18	4	15	0	28	15	0	0	1	0	0	0
d__Bacteria|p__Actinobacteria|c__Actinobacteria|o__Streptomycetales|f__Streptomycetaceae|g__Streptomyces|s__Streptomyces cattleya	0	1	0	2	0	0	1	0	2	0	0	0	0	1	0	0	0	0	0	0	0	0	0	0	0	0	0	0	2	35	18	4	15	0	28	15	0	0	1	0	0	0
d__Bacteria|p__Actinobacteria|c__Actinobacteria|o__Streptomycetales|f__Streptomycetaceae|g__Streptomyces|s__Streptomyces griseochromogenes	0	0	1	2	0	1	0	0	2	0	0	0	0	3	0	1	0	0	0	0	0	0	0	0	0	0	0	0	1	8	3	2	2	0	1	0	0	0	0	0	0	0
d__Bacteria|p__Actinobacteria|c__Actinobacteria|o__Streptomycetales|f__Streptomycetaceae|g__Streptomyces|s__Streptomyces sp. P3	0	0	0	2	0	0	1	2	2	0	0	0	0	0	0	1	0	0	0	0	0	0	0	0	0	0	0	0	1	8	3	2	2	0	1	0	0	0	0	0	0	0
d__Bacteria|p__Actinobacteria|c__Actinobacteria|o__Streptomycetales|f__Streptomycetaceae|g__Streptomyces|s__Streptomyces sp. ZFG47	1	1	1	1	1	0	1	0	2	1	0	1	1	1	0	1	0	0	0	0	0	0	0	0	0	0	0	0	302	12877	553	1167	630	36	691	1395	0	0	0	0	0	0
d__Bacteria|p__Actinobacteria|c__Actinobacteria|o__Streptomycetales|f__Streptomycetaceae|g__Streptomyces|s__Streptomyces atratus	1	0	2	2	0	0	2	0	2	0	0	0	0	1	0	0	0	1	2	1	0	0	0	0	0	0	0	0	111	11994	274	903	369	0	127	971	0	0	0	0	0	0
d__Bacteria|p__Actinobacteria|c__Actinobacteria|o__Streptomycetales|f__Streptomycetaceae|g__Streptomyces|s__Streptomyces sp. ETH9427	0	0	0	0	0	0	0	0	2	1	0	0	0	0	0	0	0	1	0	1	0	0	0	0	0	0	0	0	111	11994	274	903	369	0	127	971	0	0	0	0	0	0
d__Bacteria|p__Actinobacteria|c__Actinobacteria|o__Streptomycetales|f__Streptomycetaceae|g__Streptomyces|s__Streptomyces albulus	1	1	0	0	0	0	1	0	2	3	0	0	0	0	0	0	0	0	0	0	0	0	0	0	0	0	0	0	111	11987	271	899	366	0	122	967	0	0	0	0	0	0
d__Bacteria|p__Actinobacteria|c__Actinobacteria|o__Streptomycetales|f__Streptomycetaceae|g__Streptomyces|s__Streptomyces clavuligerus	0	0	0	0	0	0	0	1	1	0	0	0	0	0	0	0	0	1	0	1	0	0	0	0	0	0	0	0	52	183	189	113	72	0	19	397	0	0	0	0	0	0
d__Bacteria|p__Actinobacteria|c__Actinobacteria|o__Streptomycetales|f__Streptomycetaceae|g__Streptomyces|s__Streptomyces globosus	0	1	1	4	0	0	0	0	1	0	0	0	0	1	0	0	0	0	0	0	0	0	4	0	0	0	0	8	36	5813	17	494	145	0	8	359	0	0	0	0	0	0
d__Bacteria|p__Actinobacteria|c__Actinobacteria|o__Streptomycetales|f__Streptomycetaceae|g__Streptomyces|s__Streptomyces sp. 4F	0	0	0	0	1	1	0	0	0	0	0	0	0	0	0	0	0	0	0	0	0	0	2	0	0	0	0	1	5	52	2	5	4	0	6	5	0	0	0	0	0	0
d__Bacteria|p__Actinobacteria|c__Actinobacteria|o__Streptomycetales|f__Streptomycetaceae|g__Streptomyces|s__Streptomyces gilvosporeus	1	0	0	0	0	0	0	0	0	0	0	1	0	0	0	0	0	0	0	0	0	0	2	0	0	0	0	0	4	49	3	0	6	0	1	7	0	0	0	0	0	0
d__Bacteria|p__Actinobacteria|c__Actinobacteria|o__Streptomycetales|f__Streptomycetaceae|g__Streptomyces|s__Streptomyces lunaelactis	0	1	0	1	0	0	0	0	2	2	0	0	0	1	0	0	0	0	0	0	0	0	2	0	0	0	0	0	3	66	8	8	4	0	20	12	0	0	0	0	0	0
d__Bacteria|p__Actinobacteria|c__Actinobacteria|o__Streptomycetales|f__Streptomycetaceae|g__Streptomyces|s__Streptomyces nodosus	1	1	0	1	0	1	0	0	2	0	0	1	0	5	0	0	0	0	2	0	0	0	0	0	0	0	0	0	1	45	0	5	5	0	0	4	0	0	0	0	0	0
d__Bacteria|p__Actinobacteria|c__Actinobacteria|o__Streptomycetales|f__Streptomycetaceae|g__Streptomyces|s__Streptomyces bacillaris	0	0	0	0	0	0	0	0	2	2	1	1	1	0	0	0	0	0	2	0	0	0	0	0	0	0	0	0	1	33	7	0	69	0	3	121	0	0	0	0	0	0
d__Bacteria|p__Actinobacteria|c__Actinobacteria|o__Streptomycetales|f__Streptomycetaceae|g__Streptomyces|s__Streptomyces globisporus	0	0	0	1	0	0	1	1	2	0	0	1	0	0	0	0	0	0	0	0	0	0	0	0	0	0	0	0	1	5	0	1	0	0	3	0	0	0	0	0	0	0
d__Bacteria|p__Actinobacteria|c__Actinobacteria|o__Streptomycetales|f__Streptomycetaceae|g__Streptomyces|s__Streptomyces anulatus	0	0	0	1	0	0	0	0	2	0	1	0	0	3	0	0	0	0	0	0	0	0	0	0	0	0	0	0	0	1	0	0	1	0	0	0	0	0	0	3	2	3
d__Bacteria|p__Actinobacteria|c__Actinobacteria|o__Streptomycetales|f__Streptomycetaceae|g__Streptomyces|s__Streptomyces griseus	0	1	0	0	0	0	0	0	1	1	1	0	1	0	0	0	0	0	0	0	0	0	0	0	0	0	0	0	0	51	1	5	17	0	5	27	0	0	0	3	2	3
d__Bacteria|p__Actinobacteria|c__Actinobacteria|o__Streptomycetales|f__Streptomycetaceae|g__Streptomyces|s__Streptomyces xinghaiensis	0	0	0	0	0	1	0	1	1	2	1	0	0	1	0	0	0	0	0	1	0	2	0	0	0	0	0	0	0	19	0	1	0	0	3	1	0	0	0	0	0	1
d__Bacteria|p__Actinobacteria|c__Actinobacteria|o__Streptomycetales|f__Streptomycetaceae|g__Streptomyces|s__Streptomyces sp. SM18	0	0	0	1	0	0	0	0	1	0	0	0	0	1	0	0	0	0	0	1	0	2	0	0	0	0	0	1	0	5	0	0	1	0	1	0	0	0	0	0	0	1
d__Bacteria|p__Actinobacteria|c__Actinobacteria|o__Streptomycetales|f__Streptomycetaceae|g__Streptomyces|s__Streptomyces formicae	0	0	0	2	0	0	0	0	1	0	0	0	0	0	0	0	0	0	0	1	0	2	0	0	0	0	0	0	0	5246	15	227	2	0	3	1	0	0	0	3	0	0
d__Bacteria|p__Actinobacteria|c__Actinobacteria|o__Streptomycetales|f__Streptomycetaceae|g__Streptomyces|s__Streptomyces sp. TLI_053	2	0	0	1	0	1	0	1	1	0	0	0	0	0	0	0	0	0	0	0	0	0	0	0	0	0	0	0	0	4	1	0	2	0	2	0	0	0	0	3	0	0
d__Bacteria|p__Actinobacteria|c__Actinobacteria|o__Streptomycetales|f__Streptomycetaceae|g__Streptomyces|s__Streptomyces dengpaensis	0	0	0	0	1	0	0	0	1	0	0	0	0	0	0	0	0	0	0	0	0	0	0	0	0	0	0	0	0	0	0	0	0	0	0	0	0	0	0	0	0	0
d__Bacteria|p__Actinobacteria|c__Actinobacteria|o__Streptomycetales|f__Streptomycetaceae|g__Streptomyces|s__Streptomyces sp. CMB-StM0423	0	1	0	1	0	1	0	1	1	0	1	0	0	0	0	0	0	0	0	0	0	0	0	0	0	0	0	0	0	74	8	0	5	0	40	3	0	0	0	0	0	0
d__Bacteria|p__Actinobacteria|c__Actinobacteria|o__Streptomycetales|f__Streptomycetaceae|g__Streptomyces|s__Streptomyces sp. TN58	0	0	0	2	0	1	0	0	1	0	0	0	0	1	0	0	0	0	0	0	0	0	0	0	0	0	0	0	0	0	1	0	0	0	0	0	0	0	0	0	0	0
d__Bacteria|p__Actinobacteria|c__Actinobacteria|o__Streptomycetales|f__Streptomycetaceae|g__Streptomyces|s__Streptomyces albireticuli	1	0	0	2	0	0	0	0	1	1	0	2	0	2	0	0	0	0	0	4	0	0	0	0	0	0	0	0	0	11	0	1	1	0	0	1	0	0	0	0	2	2
d__Bacteria|p__Actinobacteria|c__Actinobacteria|o__Streptomycetales|f__Streptomycetaceae|g__Streptomyces|s__Streptomyces violaceoruber	0	0	0	0	0	0	0	1	1	0	0	0	0	3	0	0	0	0	0	4	0	0	0	0	0	0	0	0	0	2	2	2	2	0	3	1	0	0	0	0	2	2
d__Bacteria|p__Actinobacteria|c__Actinobacteria|o__Streptomycetales|f__Streptomycetaceae|g__Streptomyces|s__Streptomyces reticuli	0	1	1	0	0	1	0	1	1	1	1	0	0	2	0	0	0	0	0	1	0	0	0	0	0	0	0	0	0	2	2	2	2	0	3	1	0	0	0	0	0	0
d__Bacteria|p__Actinobacteria|c__Actinobacteria|o__Streptomycetales|f__Streptomycetaceae|g__Streptomyces|s__Streptomyces lincolnensis	1	0	0	1	0	0	0	0	1	0	1	0	1	1	0	0	0	0	0	2	0	0	2	0	0	0	0	3	0	1	0	0	1	0	1	2	0	0	0	0	0	0
d__Bacteria|p__Actinobacteria|c__Actinobacteria|o__Streptomycetales|f__Streptomycetaceae|g__Streptomyces|s__Streptomyces lavendulae	1	0	0	1	0	0	0	0	1	0	0	0	0	1	0	0	0	0	0	1	0	0	2	0	0	0	0	0	0	1	0	0	1	0	1	2	0	0	0	0	0	0
d__Bacteria|p__Actinobacteria|c__Actinobacteria|o__Streptomycetales|f__Streptomycetaceae|g__Streptomyces|s__Streptomyces xiamenensis	1	0	0	1	0	0	0	1	1	0	1	0	0	1	0	0	0	0	0	0	0	0	2	0	0	0	0	0	0	1	1	1	0	0	1	1	0	0	0	0	0	0
d__Bacteria|p__Actinobacteria|c__Actinobacteria|o__Streptomycetales|f__Streptomycetaceae|g__Streptomyces|s__Streptomyces sp. Mg1	1	1	0	0	2	0	1	1	1	1	0	0	0	0	0	0	1	0	0	0	0	0	0	0	0	0	0	0	0	1	1	1	0	0	1	1	0	0	0	0	0	0
d__Bacteria|p__Actinobacteria|c__Actinobacteria|o__Streptomycetales|f__Streptomycetaceae|g__Streptomyces|s__Streptomyces sp. CNQ-509	0	0	0	0	0	0	0	0	1	0	2	0	0	0	0	0	1	0	0	0	0	0	0	0	0	0	0	0	54	227	82	65	80	26	182	94	0	0	0	0	0	0
d__Bacteria|p__Actinobacteria|c__Actinobacteria|o__Streptomycetales|f__Streptomycetaceae|g__Streptomyces|s__Streptomyces sp. SCSIO 03032	0	0	0	1	1	1	0	1	1	1	0	0	0	0	0	0	1	0	0	0	0	0	0	0	0	0	0	0	54	227	82	65	80	26	182	94	0	0	0	2	0	0
d__Bacteria|p__Actinobacteria|c__Actinobacteria|o__Streptomycetales|f__Streptomycetaceae|g__Streptomyces|s__Streptomyces bingchenggensis	1	1	0	4	0	0	2	0	1	0	0	0	0	0	1	0	3	0	0	5	0	1	0	0	0	0	0	0	53	223	75	63	78	25	177	90	0	0	0	0	0	0
d__Bacteria|p__Actinobacteria|c__Actinobacteria|o__Streptomycetales|f__Streptomycetaceae|g__Streptomyces|s__Streptomyces sp. 11-1-2	0	0	0	0	0	0	0	1	1	0	2	1	0	0	1	0	0	0	0	0	0	0	0	0	0	0	0	0	10	47	14	15	25	7	33	9	0	0	0	0	0	0
d__Bacteria|p__Actinobacteria|c__Actinobacteria|o__Streptomycetales|f__Streptomycetaceae|g__Streptomyces|s__Streptomyces spongiicola	0	0	1	1	0	3	1	0	1	0	0	2	0	1	1	0	0	0	0	0	0	0	0	0	0	0	0	0	9	32	11	10	7	5	47	1	0	0	2	0	0	0
d__Bacteria|p__Actinobacteria|c__Actinobacteria|o__Streptomycetales|f__Streptomycetaceae|g__Streptomyces|s__Streptomyces qaidamensis	0	0	1	2	0	0	0	0	1	0	1	0	0	1	1	0	0	0	0	0	0	0	0	0	0	0	0	2	3	3	0	0	0	1	1	1	0	0	0	0	0	0
d__Bacteria|p__Actinobacteria|c__Actinobacteria|o__Streptomycetales|f__Streptomycetaceae|g__Streptomyces|s__Streptomyces sp. fd1-xmd	2	1	0	0	0	2	1	0	1	0	4	1	0	1	0	0	0	0	0	0	0	0	0	0	0	0	0	0	2	0	1	0	1	0	1	2	0	0	0	0	0	0
d__Bacteria|p__Actinobacteria|c__Actinobacteria|o__Streptomycetales|f__Streptomycetaceae|g__Streptomyces|s__Streptomyces nigra	0	1	0	1	0	1	1	0	1	0	0	1	0	1	0	0	0	0	0	0	0	0	0	0	0	0	0	0	1	4	1	0	1	0	0	0	0	0	1	0	0	0
d__Bacteria|p__Actinobacteria|c__Actinobacteria|o__Streptomycetales|f__Streptomycetaceae|g__Streptomyces|s__Streptomyces sp. SAT1	0	0	0	2	0	0	0	0	1	0	0	0	0	2	0	0	0	0	0	0	0	0	0	0	0	0	0	0	1	0	1	1	1	0	0	2	0	0	0	1	0	0
d__Bacteria|p__Actinobacteria|c__Actinobacteria|o__Streptomycetales|f__Streptomycetaceae|g__Streptomyces|s__Streptomyces sp. CC0208	0	0	0	0	0	0	0	0	1	1	0	1	1	0	0	0	2	0	0	0	0	1	0	0	0	0	0	0	1	1	0	0	0	0	0	0	0	0	0	0	0	1
d__Bacteria|p__Actinobacteria|c__Actinobacteria|o__Streptomycetales|f__Streptomycetaceae|g__Streptomyces|s__Streptomyces albus	2	1	0	1	0	0	0	0	1	2	1	6	0	2	0	0	1	0	0	0	0	1	0	0	0	0	0	2	1	0	0	0	0	0	0	0	0	0	0	0	0	1
d__Bacteria|p__Actinobacteria|c__Actinobacteria|o__Streptomycetales|f__Streptomycetaceae|g__Streptomyces|s__Streptomyces sp. 3214.6	0	0	0	1	0	0	1	1	1	0	0	0	0	2	0	0	1	0	0	0	0	0	0	0	0	0	0	0	1	2	0	0	0	0	1	1	0	0	0	0	0	0
d__Bacteria|p__Actinobacteria|c__Actinobacteria|o__Streptomycetales|f__Streptomycetaceae|g__Streptomyces|s__Streptomyces sp. WAC00288	0	0	0	1	0	0	1	0	1	0	0	0	0	0	0	0	0	0	0	0	0	0	0	0	0	0	0	0	1	1	2	0	0	0	0	1	0	0	0	0	0	0
d__Bacteria|p__Actinobacteria|c__Actinobacteria|o__Streptomycetales|f__Streptomycetaceae|g__Streptomyces|s__Streptomyces sp. NEAU-S7GS2	1	0	0	0	0	0	0	2	1	2	2	2	0	1	0	0	0	0	0	0	0	1	0	0	0	0	0	1	1	1	3	0	2	1	1	3	0	0	0	0	0	0
d__Bacteria|p__Actinobacteria|c__Actinobacteria|o__Streptomycetales|f__Streptomycetaceae|g__Streptomyces|s__Streptomyces sp. GSSD-12	2	0	0	8	0	0	0	1	1	1	1	1	0	1	0	0	0	0	0	0	0	0	0	0	0	0	0	0	1	5	0	0	0	0	1	0	0	0	0	0	0	0
d__Bacteria|p__Actinobacteria|c__Actinobacteria|o__Streptomycetales|f__Streptomycetaceae|g__Streptomyces|s__Streptomyces hygroscopicus	2	0	0	1	0	0	1	1	1	1	1	0	0	0	0	0	0	0	0	0	0	0	0	0	0	0	0	1	1	0	0	0	1	0	0	0	0	0	0	0	0	0
d__Bacteria|p__Actinobacteria|c__Actinobacteria|o__Streptomycetales|f__Streptomycetaceae|g__Streptomyces|s__Streptomyces pactum	2	0	0	1	0	0	1	0	0	0	0	0	0	0	0	0	1	0	0	0	0	0	0	0	0	0	0	4	1	2	2	0	0	0	0	2	0	0	0	0	0	0
d__Bacteria|p__Actinobacteria|c__Actinobacteria|o__Streptomycetales|f__Streptomycetaceae|g__Streptomyces|s__Streptomyces avermitilis	1	0	0	1	1	0	0	0	0	2	1	1	0	1	0	0	1	0	0	0	0	0	0	0	0	0	0	4	1	0	0	1	1	0	0	0	0	0	0	0	0	0
d__Bacteria|p__Actinobacteria|c__Actinobacteria|o__Streptomycetales|f__Streptomycetaceae|g__Streptomyces|s__Streptomyces pristinaespiralis	0	1	0	1	1	0	0	1	0	1	0	0	0	0	0	0	0	0	0	0	0	0	0	0	0	0	0	0	1	1	0	0	0	0	0	0	0	0	0	0	0	0
d__Bacteria|p__Actinobacteria|c__Actinobacteria|o__Streptomycetales|f__Streptomycetaceae|g__Streptomyces|s__Streptomyces noursei	0	1	0	0	0	0	0	0	0	0	0	0	0	0	0	0	0	0	0	0	0	0	0	0	0	0	0	4	1	3	0	0	0	0	2	1	0	0	0	0	0	0
d__Bacteria|p__Actinobacteria|c__Actinobacteria|o__Streptomycetales|f__Streptomycetaceae|g__Streptomyces|s__Streptomyces chartreusis	2	0	0	1	0	0	0	0	0	0	0	0	0	0	0	0	0	0	0	0	0	0	0	0	0	0	0	0	1	1	0	0	0	0	2	0	0	0	0	0	0	0
d__Bacteria|p__Actinobacteria|c__Actinobacteria|o__Streptomycetales|f__Streptomycetaceae|g__Streptomyces|s__Streptomyces olivoreticuli	0	2	0	0	0	0	0	1	0	0	1	4	0	0	0	0	0	0	0	0	0	0	0	0	0	0	0	0	1	2	0	0	1	0	3	0	0	0	0	0	0	0
d__Bacteria|p__Actinobacteria|c__Actinobacteria|o__Streptomycetales|f__Streptomycetaceae|g__Streptomyces|s__Streptomyces collinus	1	0	0	2	0	0	1	0	0	0	0	1	0	0	0	0	0	0	0	2	0	0	0	0	0	0	0	0	1	0	1	0	1	0	0	0	0	4	6	21	1	18
d__Bacteria|p__Actinobacteria|c__Actinobacteria|o__Streptomycetales|f__Streptomycetaceae|g__Streptomyces|s__Streptomyces fulvissimus	0	0	0	0	0	0	0	0	0	0	1	0	0	0	0	0	0	0	0	2	0	0	0	0	0	0	0	0	1	1	0	0	0	0	0	2	0	4	6	21	1	18
d__Bacteria|p__Actinobacteria|c__Actinobacteria|o__Streptomycetales|f__Streptomycetaceae|g__Streptomyces|s__Streptomyces scabiei	0	0	0	1	0	0	0	0	0	2	1	1	0	1	0	0	0	0	0	1	0	0	0	0	0	0	0	0	0	0	1	0	0	0	0	1	0	0	1	1	0	0
d__Bacteria|p__Actinobacteria|c__Actinobacteria|o__Streptomycetales|f__Streptomycetaceae|g__Streptomyces|s__Streptomyces lydicus	2	1	0	4	0	0	3	0	0	0	0	1	0	2	0	0	0	0	0	0	0	0	0	0	0	0	0	0	0	0	1	0	0	0	0	0	0	0	1	1	0	0
d__Bacteria|p__Actinobacteria|c__Actinobacteria|o__Streptomycetales|f__Streptomycetaceae|g__Streptomyces|s__Streptomyces venezuelae	1	0	1	3	0	4	2	1	0	0	0	0	0	1	0	0	0	0	0	0	0	0	0	0	0	0	0	0	0	1	0	0	0	1	1	3	0	0	0	0	0	0
d__Bacteria|p__Actinobacteria|c__Actinobacteria|o__Streptomycetales|f__Streptomycetaceae|g__Streptomyces|s__Streptomyces puniciscabiei	2	0	0	0	0	0	2	1	0	0	2	0	0	1	0	0	0	0	0	1	0	0	0	0	0	0	0	0	0	4	1	0	0	0	1	1	0	0	0	0	0	0
d__Bacteria|p__Actinobacteria|c__Actinobacteria|o__Streptomycetales|f__Streptomycetaceae|g__Streptomyces|s__Streptomyces glaucescens	0	0	0	0	0	0	0	0	0	0	3	1	0	3	0	0	1	0	0	3	0	0	0	0	0	0	0	0	0	0	0	0	0	0	3	1	0	4	4	17	1	18
d__Bacteria|p__Actinobacteria|c__Actinobacteria|o__Streptomycetales|f__Streptomycetaceae|g__Streptomyces|s__Streptomyces koyangensis	1	0	0	0	0	0	0	0	0	3	0	1	0	3	0	0	0	0	0	1	0	0	3	0	0	2	0	0	0	0	0	0	0	0	0	0	0	0	0	0	0	2
d__Bacteria|p__Actinobacteria|c__Actinobacteria|o__Streptomycetales|f__Streptomycetaceae|g__Streptomyces|s__Streptomyces niveus	2	1	0	0	0	0	2	1	0	1	0	1	0	1	0	0	0	0	0	1	0	0	3	0	0	2	0	0	0	1	0	0	0	0	1	0	0	0	0	0	0	0
d__Bacteria|p__Actinobacteria|c__Actinobacteria|o__Streptomycetales|f__Streptomycetaceae|g__Streptomyces|s__Streptomyces roseochromogenus	0	0	0	0	0	0	0	0	0	0	0	0	0	0	0	0	1	0	0	1	0	0	2	0	0	2	0	0	0	1	1	0	0	0	0	1	0	0	0	0	0	0
d__Bacteria|p__Actinobacteria|c__Actinobacteria|o__Streptomycetales|f__Streptomycetaceae|g__Streptomyces|s__Streptomyces rubrolavendulae	0	0	0	1	0	0	0	1	0	0	0	0	0	0	0	0	1	0	0	1	0	0	1	0	0	1	0	0	0	0	0	1	0	0	0	0	0	0	0	0	0	0
d__Bacteria|p__Actinobacteria|c__Actinobacteria|o__Streptomycetales|f__Streptomycetaceae|g__Streptomyces|s__Streptomyces antibioticus	0	0	0	2	0	0	0	0	0	1	0	1	1	1	0	0	0	0	0	1	0	0	1	0	0	0	0	0	0	1	0	0	0	0	0	0	0	0	1	0	0	0
d__Bacteria|p__Actinobacteria|c__Actinobacteria|o__Streptomycetales|f__Streptomycetaceae|g__Streptomyces|s__Streptomyces ambofaciens	0	0	0	0	0	0	0	0	0	0	0	0	0	0	0	0	0	0	0	1	0	0	0	0	0	0	0	0	0	0	0	1	0	0	0	0	0	0	0	0	0	1
d__Bacteria|p__Actinobacteria|c__Actinobacteria|o__Streptomycetales|f__Streptomycetaceae|g__Streptomyces|s__Streptomyces sp. S8	1	0	0	1	0	0	0	0	0	1	1	0	0	1	0	2	2	0	3	1	0	3	0	0	0	0	0	0	0	0	0	0	0	0	1	0	0	0	0	0	0	1
d__Bacteria|p__Actinobacteria|c__Actinobacteria|o__Streptomycetales|f__Streptomycetaceae|g__Streptomyces|s__Streptomyces sp. RTd22	1	0	0	0	0	0	0	1	0	0	0	0	0	0	0	0	1	0	0	0	0	1	0	0	0	1	0	0	0	0	0	0	0	0	0	0	0	0	0	0	0	0
d__Bacteria|p__Actinobacteria|c__Actinobacteria|o__Streptomycetales|f__Streptomycetaceae|g__Streptomyces|s__Streptomyces sp. 2114.2	0	0	0	0	0	0	0	0	0	0	0	0	0	0	0	0	0	0	0	0	0	0	0	0	0	0	0	0	0	1	2	0	0	0	1	1	0	0	0	4	0	1
d__Bacteria|p__Actinobacteria|c__Actinobacteria|o__Streptomycetales|f__Streptomycetaceae|g__Streptomyces|s__Streptomyces actuosus	1	1	0	0	0	0	1	0	0	1	0	0	0	0	0	0	0	0	0	0	0	0	0	0	0	0	0	0	0	1	0	0	1	0	1	0	0	0	0	0	0	1
d__Bacteria|p__Actinobacteria|c__Actinobacteria|o__Streptomycetales|f__Streptomycetaceae|g__Streptomyces|s__Streptomyces sp. 2323.1	0	1	0	0	0	0	0	0	0	0	0	0	0	1	0	0	0	0	0	0	0	0	0	0	0	0	0	0	0	0	0	0	0	0	0	0	0	3	1	4	0	3
d__Bacteria|p__Actinobacteria|c__Actinobacteria|o__Streptomycetales|f__Streptomycetaceae|g__Streptomyces|s__Streptomyces sp. MOE7	0	0	1	0	0	0	0	0	0	0	0	0	0	1	0	0	0	0	0	0	0	0	0	0	0	0	0	0	0	1	0	0	0	0	1	0	0	0	0	0	0	3
d__Bacteria|p__Actinobacteria|c__Actinobacteria|o__Streptomycetales|f__Streptomycetaceae|g__Streptomyces|s__Streptomyces sp. 3211	0	1	0	0	0	0	0	0	0	0	0	0	0	1	0	0	1	0	0	0	0	0	0	0	0	0	0	0	0	0	0	0	0	0	0	0	0	0	0	0	0	1
d__Bacteria|p__Actinobacteria|c__Actinobacteria|o__Streptomycetales|f__Streptomycetaceae|g__Streptomyces|s__Streptomyces sp. Sge12	0	0	0	0	0	0	0	0	0	0	0	0	0	0	0	0	1	0	0	0	0	0	0	0	0	0	0	0	0	0	0	0	0	0	0	0	0	0	0	0	0	0
d__Bacteria|p__Actinobacteria|c__Actinobacteria|o__Streptomycetales|f__Streptomycetaceae|g__Streptomyces|s__Streptomyces sp. CLI2509	0	0	0	0	0	0	0	0	0	0	0	0	0	0	0	0	0	0	0	0	0	0	0	0	0	0	0	0	0	0	0	0	0	0	0	0	0	0	0	0	0	0
d__Bacteria|p__Actinobacteria|c__Actinobacteria|o__Streptomycetales|f__Streptomycetaceae|g__Streptomyces|s__Streptomyces sp. Go-475	1	0	0	1	0	1	0	1	0	0	0	0	0	1	0	0	0	0	0	0	0	0	1	0	0	0	0	0	0	0	0	0	1	0	0	0	0	0	0	0	0	0
d__Bacteria|p__Actinobacteria|c__Actinobacteria|o__Streptomycetales|f__Streptomycetaceae|g__Streptomyces|s__Streptomyces sp. CB09001	1	1	0	0	0	0	0	0	0	0	0	0	0	0	0	0	0	0	0	0	0	1	1	0	0	0	0	0	0	0	0	0	0	0	0	0	0	0	0	1	0	0
d__Bacteria|p__Actinobacteria|c__Actinobacteria|o__Streptomycetales|f__Streptomycetaceae|g__Streptomyces|s__Streptomyces peucetius	1	0	0	1	0	0	0	0	0	1	0	0	0	2	0	0	0	0	0	0	0	0	0	0	0	0	0	0	0	0	0	0	0	1	0	0	0	0	0	0	0	0
d__Bacteria|p__Actinobacteria|c__Actinobacteria|o__Streptomycetales|f__Streptomycetaceae|g__Streptomyces|s__Streptomyces lividans	0	0	0	0	0	0	0	0	0	1	1	1	0	0	0	0	0	0	0	0	0	0	0	0	0	0	0	0	0	0	0	0	0	0	0	0	0	0	0	0	0	0
d__Bacteria|p__Actinobacteria|c__Actinobacteria|o__Streptomycetales|f__Streptomycetaceae|g__Streptomyces|s__Streptomyces sp. HNM0039	0	0	0	1	1	0	0	1	0	1	0	1	0	1	0	0	0	0	0	0	0	0	0	0	0	0	0	0	0	0	0	0	0	0	0	0	0	0	0	0	0	0
d__Bacteria|p__Actinobacteria|c__Actinobacteria|o__Streptomycetales|f__Streptomycetaceae|g__Streptomyces|s__Streptomyces fradiae	0	0	0	0	0	0	0	0	0	1	0	2	1	1	0	0	0	0	0	0	0	0	0	0	0	0	0	0	0	0	2	1	0	0	1	0	0	0	0	0	0	0
d__Bacteria|p__Actinobacteria|c__Actinobacteria|o__Streptomycetales|f__Streptomycetaceae|g__Streptomyces|s__Streptomyces sviceus	0	0	0	0	0	0	0	0	0	1	0	2	0	2	0	0	0	0	0	0	0	0	0	0	0	0	0	0	0	1	0	0	0	1	0	0	0	0	0	1	0	2
d__Bacteria|p__Actinobacteria|c__Actinobacteria|o__Streptomycetales|f__Streptomycetaceae|g__Streptomyces|s__Streptomyces pluripotens	0	0	0	1	0	0	0	0	0	0	0	0	0	0	0	0	0	0	0	0	0	0	0	0	0	0	0	0	0	0	0	0	1	0	1	0	0	0	0	1	0	0
d__Bacteria|p__Actinobacteria|c__Actinobacteria|o__Streptomycetales|f__Streptomycetaceae|g__Streptomyces|s__Streptomyces davaonensis	1	1	1	0	0	0	1	0	0	0	1	1	0	1	0	0	0	0	0	0	0	0	0	0	0	0	0	0	0	0	0	1	1	0	0	0	0	0	0	0	0	2
d__Bacteria|p__Actinobacteria|c__Actinobacteria|o__Streptomycetales|f__Streptomycetaceae|g__Streptomyces|s__Streptomyces sp. Tu6071	0	0	0	0	0	0	0	0	0	2	0	0	0	1	0	0	0	0	0	0	0	0	0	0	0	0	0	0	0	0	0	0	0	0	3	0	0	0	0	0	0	0
d__Bacteria|p__Actinobacteria|c__Actinobacteria|o__Streptomycetales|f__Streptomycetaceae|g__Streptomyces|s__Streptomyces vietnamensis	0	0	0	2	0	1	0	0	0	0	0	0	0	1	0	2	0	0	0	1	0	2	3	0	0	0	0	1	0	0	0	0	0	0	0	0	0	0	0	0	1	0
d__Bacteria|p__Actinobacteria|c__Actinobacteria|o__Streptomycetales|f__Streptomycetaceae|g__Streptomyces|s__Streptomyces sp. FR-008	0	0	0	0	0	0	0	0	0	0	0	0	0	0	0	0	0	0	0	0	0	0	3	0	0	0	0	1	0	0	0	0	1	0	1	0	0	0	0	1	0	0
d__Bacteria|p__Actinobacteria|c__Actinobacteria|o__Streptomycetales|f__Streptomycetaceae|g__Streptomyces|s__Streptomyces sp. SM17	0	0	0	0	0	0	0	0	0	1	0	0	1	1	0	0	0	0	0	0	0	0	3	0	0	0	0	1	0	6	0	0	0	0	0	0	0	0	0	0	0	0
d__Bacteria|p__Actinobacteria|c__Actinobacteria|o__Streptomycetales|f__Streptomycetaceae|g__Streptomyces|s__Streptomyces sp. SirexAA-E	0	2	0	3	0	0	0	0	0	0	0	0	0	0	0	0	0	0	0	0	0	0	3	0	0	0	0	1	0	0	1	0	0	0	0	0	0	0	0	3	0	1
d__Bacteria|p__Actinobacteria|c__Actinobacteria|o__Streptomycetales|f__Streptomycetaceae|g__Streptomyces|s__Streptomyces malaysiensis	0	0	0	0	0	0	0	0	0	1	0	0	0	1	0	0	0	0	0	0	0	0	0	0	0	0	0	0	0	1	0	0	0	0	1	1	0	0	0	0	0	0
d__Bacteria|p__Actinobacteria|c__Actinobacteria|o__Streptomycetales|f__Streptomycetaceae|g__Streptomyces|s__Streptomyces autolyticus	0	0	0	1	0	0	1	0	0	0	0	0	0	0	0	0	0	0	0	0	0	0	0	0	0	0	0	0	0	1	1	1	0	0	2	1	0	0	0	0	0	0
d__Bacteria|p__Actinobacteria|c__Actinobacteria|o__Streptomycetales|f__Streptomycetaceae|g__Streptomyces|s__Streptomyces pratensis	0	0	0	0	0	1	0	0	0	0	0	0	1	0	0	1	0	0	0	1	0	1	2	0	0	0	2	9	0	0	1	0	1	0	0	0	0	0	0	1	0	0
d__Bacteria|p__Actinobacteria|c__Actinobacteria|o__Streptomycetales|f__Streptomycetaceae|g__Streptomyces|s__Streptomyces sp. GBA 94-10	0	0	0	0	0	0	0	0	0	0	0	0	0	0	0	0	0	0	0	1	0	0	2	0	0	0	2	9	0	0	1	0	0	0	0	1	0	0	0	0	0	0
d__Bacteria|p__Actinobacteria|c__Actinobacteria|o__Streptomycetales|f__Streptomycetaceae|g__Streptomyces|s__Streptomyces sp. PVA 94-07	0	0	0	1	0	0	0	0	0	0	0	0	0	0	0	0	0	0	0	0	0	1	2	0	0	0	1	8	0	0	1	2	0	0	3	2	0	1	0	0	0	0
d__Bacteria|p__Actinobacteria|c__Actinobacteria|o__Streptomycetales|f__Streptomycetaceae|g__Streptomyces|s__Streptomyces sp. 769	1	0	0	1	1	0	0	2	0	0	0	1	0	0	0	0	0	0	0	0	0	0	1	0	0	0	0	0	0	1	1	2	0	0	1	1	0	0	0	1	0	0
d__Bacteria|p__Actinobacteria|c__Actinobacteria|o__Streptomycetales|f__Streptomycetaceae|g__Streptomyces|s__Streptomyces sp. PAMC 26508	0	0	0	0	0	0	0	0	0	1	1	0	0	0	0	0	0	0	0	0	0	0	0	0	0	0	0	0	0	0	0	0	2	0	2	0	0	0	1	0	0	0
d__Bacteria|p__Actinobacteria|c__Actinobacteria|o__Streptomycetales|f__Streptomycetaceae|g__Streptomyces|s__Streptomyces cavourensis	0	0	0	1	0	1	1	0	0	0	0	0	0	0	0	1	0	0	0	0	0	0	0	0	0	0	0	0	0	2	0	0	1	0	1	1	0	0	1	1	0	0
d__Bacteria|p__Actinobacteria|c__Actinobacteria|o__Streptomycetales|f__Streptomycetaceae|g__Streptomyces|s__Streptomyces leeuwenhoekii	0	1	0	0	0	0	0	0	0	0	0	0	0	0	0	0	0	0	0	0	0	0	0	0	0	0	0	0	0	0	0	0	0	0	0	1	0	0	1	1	0	0
d__Bacteria|p__Actinobacteria|c__Actinobacteria|o__Streptomycetales|f__Streptomycetaceae|g__Streptomyces|s__Streptomyces coelicolor	0	0	0	0	0	0	0	1	0	0	0	0	0	0	0	0	0	0	0	0	0	0	0	0	0	0	0	0	0	1	0	1	0	0	0	0	0	0	0	0	0	0
d__Bacteria|p__Actinobacteria|c__Actinobacteria|o__Streptomycetales|f__Streptomycetaceae|g__Streptomyces|s__Streptomyces sampsonii	0	0	0	0	0	0	0	0	0	0	0	0	0	0	0	0	0	0	0	0	0	1	0	0	0	0	0	0	0	1	0	0	0	0	1	1	0	0	0	0	0	0
d__Bacteria|p__Actinobacteria|c__Actinobacteria|o__Streptomycetales|f__Streptomycetaceae|g__Streptomyces|s__Streptomyces sp. M56	0	0	0	0	0	0	0	0	0	1	0	2	0	1	0	0	0	0	0	0	0	1	0	0	0	0	0	0	0	1	0	0	0	0	0	1	0	0	0	2	0	0
d__Bacteria|p__Actinobacteria|c__Actinobacteria|o__Streptomycetales|f__Streptomycetaceae|g__Streptomyces|s__Streptomyces violaceusniger	0	1	0	0	1	0	0	0	0	0	0	0	0	0	0	0	0	0	0	0	0	0	0	0	0	0	0	0	0	0	0	0	2	0	1	2	0	0	0	2	0	0
d__Bacteria|p__Actinobacteria|c__Actinobacteria|o__Streptomycetales|f__Streptomycetaceae|g__Streptomyces|s__Streptomyces sp. CCM_MD2014	1	0	0	0	0	1	0	0	0	0	1	1	0	1	0	1	0	0	0	0	0	0	0	0	0	0	1	0	0	0	2	1	0	0	0	0	0	0	0	0	0	0
d__Bacteria|p__Actinobacteria|c__Actinobacteria|o__Streptomycetales|f__Streptomycetaceae|g__Streptomyces|s__Streptomyces alfalfae	0	0	0	1	0	0	0	0	0	0	0	0	0	0	0	1	0	0	0	0	0	0	0	0	0	0	0	2	0	2	0	0	1	0	0	0	0	0	0	0	0	0
d__Bacteria|p__Actinobacteria|c__Actinobacteria|o__Streptomycetales|f__Streptomycetaceae|g__Streptomyces|s__Streptomyces sp. CFMR 7	0	0	0	0	0	0	0	0	0	0	0	0	0	0	0	0	0	0	0	0	0	0	0	0	0	0	0	0	0	4	0	1	0	0	1	1	0	0	0	0	0	0
d__Bacteria|p__Actinobacteria|c__Actinobacteria|o__Streptomycetales|f__Streptomycetaceae|g__Streptomyces|s__Streptomyces sp. Tue 6075	0	0	0	1	0	1	0	0	0	1	0	0	0	1	0	0	0	0	3	0	0	0	0	0	0	0	0	0	0	0	0	0	1	0	0	0	0	0	0	0	0	0
d__Bacteria|p__Actinobacteria|c__Actinobacteria|o__Streptomycetales|f__Streptomycetaceae|g__Streptomyces|s__Streptomyces katrae	0	0	0	2	1	0	0	0	0	0	1	1	1	0	0	0	0	0	3	0	0	0	0	0	0	0	0	3	0	0	0	0	0	0	1	2	0	1	2	1	2	10
d__Bacteria|p__Actinobacteria|c__Actinobacteria|o__Streptomycetales|f__Streptomycetaceae|g__Streptomyces|s__Streptomyces cyaneogriseus	0	0	0	0	0	1	0	0	0	0	0	1	0	0	0	0	0	0	1	0	0	0	0	0	0	0	0	2	0	2	1	0	0	0	2	2	0	1	2	1	2	10
d__Bacteria|p__Actinobacteria|c__Actinobacteria|o__Streptomycetales|f__Streptomycetaceae|g__Streptomyces|s__Streptomyces griseorubiginosus	0	0	0	1	0	0	0	0	0	0	0	0	0	1	0	0	0	0	2	0	0	0	0	0	0	0	0	0	0	1	0	0	1	0	1	3	0	1	2	0	1	9
d__Bacteria|p__Actinobacteria|c__Actinobacteria|o__Streptomycetales|f__Streptomycetaceae|g__Streptomyces|s__Streptomyces alboflavus	1	1	0	3	0	0	1	1	0	1	0	2	1	2	0	0	0	0	0	0	0	0	0	0	0	0	0	0	0	4	1	0	1	0	2	0	0	0	0	0	0	0
d__Bacteria|p__Actinobacteria|c__Actinobacteria|o__Streptomycetales|f__Streptomycetaceae|g__Kitasatospora	0	3	1	7	1	1	2	2	4	7	2	2	2	2	0	0	0	0	0	0	0	0	0	0	0	0	0	1	0	2	2	1	0	0	1	1	0	0	0	0	0	0
d__Bacteria|p__Actinobacteria|c__Actinobacteria|o__Streptomycetales|f__Streptomycetaceae|g__Kitasatospora|s__Kitasatospora aureofaciens	0	1	0	0	1	0	0	0	1	4	2	0	2	1	0	0	0	0	0	0	0	0	0	0	0	0	1	0	0	4	0	0	0	0	1	0	0	0	0	0	0	0
d__Bacteria|p__Actinobacteria|c__Actinobacteria|o__Streptomycetales|f__Streptomycetaceae|g__Kitasatospora|s__Kitasatospora setae	0	0	0	0	0	1	0	2	1	2	0	0	0	1	0	0	0	0	0	0	0	0	0	0	0	0	1	0	0	0	0	1	1	0	1	0	0	0	0	0	0	1
d__Bacteria|p__Actinobacteria|c__Actinobacteria|o__Streptomycetales|f__Streptomycetaceae|g__Kitasatospora|s__Kitasatospora albolonga	0	1	1	4	0	0	0	0	1	0	0	0	0	0	0	0	0	0	0	0	0	0	0	0	0	0	0	0	0	1	0	0	0	0	0	1	0	0	0	0	0	0
d__Bacteria|p__Actinobacteria|c__Actinobacteria|o__Streptomycetales|f__Streptomycetaceae|g__Kitasatospora|s__Kitasatospora sp. MMS16-BH015	0	1	0	3	0	0	1	0	0	1	0	2	0	0	0	0	0	0	0	0	0	0	0	0	0	0	0	0	0	1	0	1	0	0	1	0	0	0	0	0	0	0
d__Bacteria|p__Actinobacteria|c__Actinobacteria|o__Streptomycetales|f__Streptomycetaceae|g__Streptacidiphilus	0	0	0	1	0	0	0	1	1	0	0	0	0	2	0	0	1	0	0	0	0	0	0	0	0	0	0	0	0	0	0	0	0	0	0	0	0	0	0	0	0	0
d__Bacteria|p__Actinobacteria|c__Actinobacteria|o__Streptomycetales|f__Streptomycetaceae|g__Streptacidiphilus|s__Streptacidiphilus sp. DSM 106435	0	0	0	1	0	0	0	1	1	0	0	0	0	2	0	0	1	0	0	0	0	0	0	0	0	0	0	0	0	0	1	0	0	1	0	1	0	0	0	0	0	0
d__Bacteria|p__Actinobacteria|c__Actinobacteria|o__Corynebacteriales	65	37	24	114	21	49	54	47	84	77	54	71	24	147	0	0	1	0	0	0	0	0	0	0	0	0	0	0	0	0	0	0	0	0	0	0	0	0	0	0	0	0
d__Bacteria|p__Actinobacteria|c__Actinobacteria|o__Corynebacteriales|f__Corynebacteriaceae	30	11	10	41	7	18	19	23	28	28	22	20	7	51	0	0	0	0	0	0	0	0	0	0	0	0	0	1	0	2	1	1	0	1	2	1	0	1	1	0	0	0
d__Bacteria|p__Actinobacteria|c__Actinobacteria|o__Corynebacteriales|f__Corynebacteriaceae|g__Corynebacterium	30	11	10	41	7	18	19	23	28	28	22	20	7	51	0	0	0	0	0	0	0	0	0	0	0	0	0	1	0	2	0	0	0	0	1	1	0	0	0	0	0	0
d__Bacteria|p__Actinobacteria|c__Actinobacteria|o__Corynebacteriales|f__Corynebacteriaceae|g__Corynebacterium|s__Corynebacterium uterequi	1	0	0	1	0	2	0	0	3	0	1	0	0	2	0	0	0	0	0	0	0	0	2	0	0	0	0	2	0	1	0	0	0	0	0	1	0	0	0	0	0	0
d__Bacteria|p__Actinobacteria|c__Actinobacteria|o__Corynebacteriales|f__Corynebacteriaceae|g__Corynebacterium|s__Corynebacterium kroppenstedtii	0	0	0	0	0	0	1	1	2	0	0	0	0	0	0	0	0	0	0	0	0	0	1	0	0	0	0	1	0	0	0	0	0	0	0	0	0	0	1	0	0	2
d__Bacteria|p__Actinobacteria|c__Actinobacteria|o__Corynebacteriales|f__Corynebacteriaceae|g__Corynebacterium|s__Corynebacterium glutamicum	1	0	1	3	0	2	0	0	2	2	0	1	1	1	0	0	0	0	1	2	0	1	1	0	0	0	0	1	0	1	0	0	0	0	0	0	0	0	0	0	1	1
d__Bacteria|p__Actinobacteria|c__Actinobacteria|o__Corynebacteriales|f__Corynebacteriaceae|g__Corynebacterium|s__Corynebacterium riegelii	1	0	0	2	0	1	0	0	2	0	0	0	0	0	0	0	0	0	1	2	0	1	1	0	0	0	0	0	0	1	0	0	0	0	0	0	0	0	0	0	0	0
d__Bacteria|p__Actinobacteria|c__Actinobacteria|o__Corynebacteriales|f__Corynebacteriaceae|g__Corynebacterium|s__Corynebacterium stationis	2	0	0	1	0	0	1	1	1	3	1	0	1	1	0	0	0	0	1	0	0	0	0	0	0	0	0	1	0	0	0	0	0	0	0	0	0	0	0	0	0	0
d__Bacteria|p__Actinobacteria|c__Actinobacteria|o__Corynebacteriales|f__Corynebacteriaceae|g__Corynebacterium|s__Corynebacterium deserti	0	0	0	0	0	0	0	0	1	1	0	1	0	0	0	0	0	0	1	0	0	0	0	0	0	0	0	0	0	0	0	0	0	0	0	0	0	0	0	0	0	0
d__Bacteria|p__Actinobacteria|c__Actinobacteria|o__Corynebacteriales|f__Corynebacteriaceae|g__Corynebacterium|s__Corynebacterium maris	0	0	0	2	0	0	0	1	1	0	0	0	0	3	0	0	0	0	0	1	0	0	0	0	0	0	0	0	0	0	0	0	0	0	0	0	0	0	0	0	0	0
d__Bacteria|p__Actinobacteria|c__Actinobacteria|o__Corynebacteriales|f__Corynebacteriaceae|g__Corynebacterium|s__Corynebacterium ureicelerivorans	1	0	1	0	0	0	0	0	1	1	0	0	0	0	0	0	0	0	0	1	0	0	0	0	0	0	0	0	0	0	1	0	0	0	0	0	0	0	0	0	0	0
d__Bacteria|p__Actinobacteria|c__Actinobacteria|o__Corynebacteriales|f__Corynebacteriaceae|g__Corynebacterium|s__Corynebacterium halotolerans	0	0	1	1	0	0	0	1	1	1	1	1	0	0	0	0	0	0	0	0	0	0	0	0	0	0	0	0	0	2	0	0	0	0	0	2	0	0	0	0	0	1
d__Bacteria|p__Actinobacteria|c__Actinobacteria|o__Corynebacteriales|f__Corynebacteriaceae|g__Corynebacterium|s__Corynebacterium striatum	1	0	0	0	0	1	1	1	1	0	0	0	0	4	0	0	0	0	0	0	0	0	0	0	0	0	0	0	0	1	0	0	0	0	3	0	0	0	0	0	0	1
d__Bacteria|p__Actinobacteria|c__Actinobacteria|o__Corynebacteriales|f__Corynebacteriaceae|g__Corynebacterium|s__Corynebacterium genitalium	2	0	0	0	0	0	1	0	1	0	0	0	0	1	0	0	0	0	0	0	0	0	0	0	0	0	0	0	0	0	1	0	0	0	0	0	0	0	0	1	0	0
d__Bacteria|p__Actinobacteria|c__Actinobacteria|o__Corynebacteriales|f__Corynebacteriaceae|g__Corynebacterium|s__Corynebacterium flavescens	0	0	0	1	0	0	0	0	1	0	0	0	0	1	0	0	0	0	0	1	0	1	0	0	0	0	0	0	0	2	0	0	1	1	0	0	0	0	0	1	0	0
d__Bacteria|p__Actinobacteria|c__Actinobacteria|o__Corynebacteriales|f__Corynebacteriaceae|g__Corynebacterium|s__Corynebacterium marinum	1	0	0	2	0	0	0	0	1	0	0	0	0	0	0	0	0	0	0	1	0	1	0	0	0	0	0	0	0	2	0	0	1	0	1	1	0	0	0	0	0	0
d__Bacteria|p__Actinobacteria|c__Actinobacteria|o__Corynebacteriales|f__Corynebacteriaceae|g__Corynebacterium|s__Corynebacterium timonense	0	1	0	0	0	0	0	0	1	1	0	0	0	0	0	0	0	0	0	0	0	0	0	0	0	0	0	0	0	1	1	1	1	0	4	0	0	0	0	0	1	0
d__Bacteria|p__Actinobacteria|c__Actinobacteria|o__Corynebacteriales|f__Corynebacteriaceae|g__Corynebacterium|s__Corynebacterium aquilae	1	0	0	0	0	0	0	1	1	0	1	0	1	0	0	0	0	0	0	0	0	0	1	0	0	0	0	0	0	2	0	0	0	0	0	0	0	0	0	0	1	0
d__Bacteria|p__Actinobacteria|c__Actinobacteria|o__Corynebacteriales|f__Corynebacteriaceae|g__Corynebacterium|s__Corynebacterium sp. NML98-0116	0	1	0	0	1	1	0	0	1	0	0	0	1	3	0	0	0	0	0	0	0	0	1	0	0	0	0	0	0	0	0	0	0	0	1	0	0	267	264	16	35	323
d__Bacteria|p__Actinobacteria|c__Actinobacteria|o__Corynebacteriales|f__Corynebacteriaceae|g__Corynebacterium|s__Corynebacterium glaucum	0	0	0	1	0	1	0	0	1	0	1	2	0	0	0	0	0	0	0	0	0	0	1	0	0	0	0	0	0	1	0	0	0	0	1	0	0	267	264	16	35	323
d__Bacteria|p__Actinobacteria|c__Actinobacteria|o__Corynebacteriales|f__Corynebacteriaceae|g__Corynebacterium|s__Corynebacterium diphtheriae	0	0	1	0	1	1	0	0	1	0	0	1	0	2	0	0	0	0	0	0	0	0	0	0	0	0	0	0	0	0	0	0	0	0	1	1	0	1	2	1	0	1
d__Bacteria|p__Actinobacteria|c__Actinobacteria|o__Corynebacteriales|f__Corynebacteriaceae|g__Corynebacterium|s__Corynebacterium doosanense	0	0	0	1	0	0	0	0	1	1	0	1	0	0	0	0	2	0	1	1	0	0	0	0	0	0	0	0	0	1	1	0	0	0	0	0	0	1	0	0	0	0
d__Bacteria|p__Actinobacteria|c__Actinobacteria|o__Corynebacteriales|f__Corynebacteriaceae|g__Corynebacterium|s__Corynebacterium phocae	1	0	0	0	0	0	0	0	0	2	2	1	0	1	0	0	2	0	0	0	0	0	0	0	0	0	0	0	0	1	0	0	0	0	2	1	0	0	0	0	0	1
d__Bacteria|p__Actinobacteria|c__Actinobacteria|o__Corynebacteriales|f__Corynebacteriaceae|g__Corynebacterium|s__Corynebacterium variabile	0	0	0	0	1	0	0	2	0	0	0	0	0	0	0	0	2	0	0	0	0	0	0	0	0	0	0	0	0	2	0	1	0	0	1	0	0	0	0	0	0	0
d__Bacteria|p__Actinobacteria|c__Actinobacteria|o__Corynebacteriales|f__Corynebacteriaceae|g__Corynebacterium|s__Corynebacterium casei	0	0	0	0	0	0	0	1	0	0	0	0	0	0	0	0	0	0	0	0	0	0	0	0	0	0	0	0	0	1	0	0	0	0	1	1	0	0	1	1	0	0
d__Bacteria|p__Actinobacteria|c__Actinobacteria|o__Corynebacteriales|f__Corynebacteriaceae|g__Corynebacterium|s__Corynebacterium efficiens	0	1	0	0	0	0	1	0	0	0	0	0	0	1	0	0	0	0	0	0	0	0	0	0	0	0	0	0	0	1	1	0	0	1	0	2	0	0	0	0	0	0
d__Bacteria|p__Actinobacteria|c__Actinobacteria|o__Corynebacteriales|f__Corynebacteriaceae|g__Corynebacterium|s__Corynebacterium simulans	0	0	0	2	0	1	0	0	0	0	0	1	0	1	0	0	0	0	0	0	0	0	0	0	0	0	0	0	0	1	1	0	0	0	0	0	0	2	241	1	32	3
d__Bacteria|p__Actinobacteria|c__Actinobacteria|o__Corynebacteriales|f__Corynebacteriaceae|g__Corynebacterium|s__Corynebacterium jeikeium	0	1	0	1	1	0	0	0	0	0	0	0	0	0	0	0	0	0	0	0	0	0	0	0	0	0	0	0	0	0	0	0	0	0	0	0	0	0	7	0	1	0
d__Bacteria|p__Actinobacteria|c__Actinobacteria|o__Corynebacteriales|f__Corynebacteriaceae|g__Corynebacterium|s__Corynebacterium cystitidis	0	0	0	1	0	0	0	0	0	0	0	2	0	1	0	0	1	0	0	0	0	0	0	0	0	0	0	0	0	1	0	0	0	0	0	0	0	0	5	0	1	3
d__Bacteria|p__Actinobacteria|c__Actinobacteria|o__Corynebacteriales|f__Corynebacteriaceae|g__Corynebacterium|s__Corynebacterium glyciniphilum	0	1	0	1	0	1	0	0	0	0	0	0	0	0	0	0	0	0	0	0	0	0	0	0	0	0	0	0	0	0	1	1	2	0	0	0	0	1	216	1	28	0
d__Bacteria|p__Actinobacteria|c__Actinobacteria|o__Corynebacteriales|f__Corynebacteriaceae|g__Corynebacterium|s__Corynebacterium ulcerans	1	0	0	0	0	0	0	1	0	0	0	0	0	0	0	0	1	0	0	0	0	0	0	0	0	0	0	1	0	0	0	0	0	0	0	0	0	1	0	0	0	0
d__Bacteria|p__Actinobacteria|c__Actinobacteria|o__Corynebacteriales|f__Corynebacteriaceae|g__Corynebacterium|s__Corynebacterium argentoratense	0	0	0	0	0	0	2	0	0	1	0	0	0	1	0	0	0	0	0	0	0	0	0	0	0	0	0	1	1	1	3	1	1	0	1	1	0	0	0	0	0	0
d__Bacteria|p__Actinobacteria|c__Actinobacteria|o__Corynebacteriales|f__Corynebacteriaceae|g__Corynebacterium|s__Corynebacterium crudilactis	0	0	0	1	0	0	0	0	0	2	0	0	1	1	0	0	0	0	0	0	0	0	0	0	0	0	0	0	1	1	3	1	1	0	1	1	0	0	5	0	0	0
d__Bacteria|p__Actinobacteria|c__Actinobacteria|o__Corynebacteriales|f__Corynebacteriaceae|g__Corynebacterium|s__Corynebacterium mustelae	0	0	0	0	0	0	0	0	0	0	0	0	0	2	0	0	0	0	0	0	0	0	0	0	0	0	0	1	0	3	2	1	0	1	3	2	0	0	2	0	2	0
d__Bacteria|p__Actinobacteria|c__Actinobacteria|o__Corynebacteriales|f__Corynebacteriaceae|g__Corynebacterium|s__Corynebacterium sp. 2184	0	0	0	0	0	0	0	1	0	0	0	0	0	1	0	0	0	0	0	0	0	0	0	0	0	0	0	0	0	1	0	1	0	0	0	1	0	263	5	6	1	318
d__Bacteria|p__Actinobacteria|c__Actinobacteria|o__Corynebacteriales|f__Corynebacteriaceae|g__Corynebacterium|s__Corynebacterium pseudotuberculosis	0	0	0	1	0	0	0	2	0	0	0	0	0	0	0	0	0	0	0	0	0	0	0	0	0	0	0	0	0	1	1	0	0	0	3	0	0	263	5	2	0	318
d__Bacteria|p__Actinobacteria|c__Actinobacteria|o__Corynebacteriales|f__Corynebacteriaceae|g__Corynebacterium|s__Corynebacterium provencense	0	0	0	0	0	0	0	1	0	0	1	0	0	1	0	0	0	0	0	0	0	0	0	0	0	0	0	1	0	1	0	0	0	1	0	1	0	0	0	4	1	0
d__Bacteria|p__Actinobacteria|c__Actinobacteria|o__Corynebacteriales|f__Corynebacteriaceae|g__Corynebacterium|s__Corynebacterium epidermidicanis	2	1	0	0	0	0	1	0	0	0	0	1	0	0	0	0	0	0	0	0	0	0	0	0	0	0	0	1	0	0	1	0	0	0	0	0	0	1	1	1	0	0
d__Bacteria|p__Actinobacteria|c__Actinobacteria|o__Corynebacteriales|f__Corynebacteriaceae|g__Corynebacterium|s__Corynebacterium frankenforstense	0	0	0	0	0	1	0	0	0	0	0	1	0	0	0	0	0	0	0	0	0	0	0	0	0	0	0	1	38	133	44	44	28	2	104	72	0	0	1	0	0	0
d__Bacteria|p__Actinobacteria|c__Actinobacteria|o__Corynebacteriales|f__Corynebacteriaceae|g__Corynebacterium|s__Corynebacterium sp. ATCC 6931	1	0	0	0	0	0	0	0	0	1	1	0	0	1	0	0	0	0	0	0	0	0	0	0	0	0	0	1	14	45	12	16	14	2	43	26	0	0	0	1	0	0
d__Bacteria|p__Actinobacteria|c__Actinobacteria|o__Corynebacteriales|f__Corynebacteriaceae|g__Corynebacterium|s__Corynebacterium ammoniagenes	0	0	0	1	0	0	0	0	0	1	0	0	0	1	0	0	0	0	0	0	0	0	0	0	0	0	0	7	3	2	1	0	0	0	2	1	0	1	0	0	0	0
d__Bacteria|p__Actinobacteria|c__Actinobacteria|o__Corynebacteriales|f__Corynebacteriaceae|g__Corynebacterium|s__Corynebacterium humireducens	1	0	0	1	0	0	0	0	0	1	1	0	0	0	0	0	0	0	1	1	0	0	0	0	0	0	0	7	2	1	0	0	0	0	0	0	0	0	0	0	0	0
d__Bacteria|p__Actinobacteria|c__Actinobacteria|o__Corynebacteriales|f__Corynebacteriaceae|g__Corynebacterium|s__Corynebacterium sp. 2183	0	0	0	0	0	0	0	1	0	1	0	0	0	1	0	0	0	0	1	0	0	0	0	0	0	0	0	1	1	1	1	0	0	0	0	0	0	0	0	0	0	0
d__Bacteria|p__Actinobacteria|c__Actinobacteria|o__Corynebacteriales|f__Corynebacteriaceae|g__Corynebacterium|s__Corynebacterium lactis	0	0	0	2	0	0	0	1	0	0	0	0	0	1	0	0	0	0	0	0	0	0	0	0	0	0	0	1	0	0	0	0	0	0	1	1	0	0	0	0	0	0
d__Bacteria|p__Actinobacteria|c__Actinobacteria|o__Corynebacteriales|f__Corynebacteriaceae|g__Corynebacterium|s__Corynebacterium testudinoris	1	0	0	0	0	1	1	0	0	3	1	0	0	0	0	0	0	0	1	0	0	0	0	0	0	0	0	1	3	4	0	1	0	0	5	0	0	0	0	0	0	0
d__Bacteria|p__Actinobacteria|c__Actinobacteria|o__Corynebacteriales|f__Corynebacteriaceae|g__Corynebacterium|s__Corynebacterium minutissimum	0	1	0	0	0	0	0	0	0	0	0	1	0	1	0	0	0	0	0	0	0	0	0	0	0	0	0	1	3	4	0	1	0	0	5	0	0	0	10	0	1	1
d__Bacteria|p__Actinobacteria|c__Actinobacteria|o__Corynebacteriales|f__Corynebacteriaceae|g__Corynebacterium|s__Corynebacterium mycetoides	0	0	0	0	0	0	0	1	0	0	0	0	0	0	0	0	0	0	0	0	0	0	0	0	0	0	0	0	3	12	6	4	5	1	14	9	0	0	0	0	0	0
d__Bacteria|p__Actinobacteria|c__Actinobacteria|o__Corynebacteriales|f__Corynebacteriaceae|g__Corynebacterium|s__Corynebacterium vitaeruminis	1	0	1	3	1	2	3	0	0	0	0	1	1	0	0	0	0	0	0	0	0	0	0	0	0	0	0	0	1	1	0	0	0	0	0	0	0	0	8	0	0	1
d__Bacteria|p__Actinobacteria|c__Actinobacteria|o__Corynebacteriales|f__Corynebacteriaceae|g__Corynebacterium|s__Corynebacterium kutscheri	0	0	0	0	0	1	0	1	0	0	0	0	0	1	0	0	0	0	0	0	0	0	0	0	0	0	0	0	0	1	0	1	0	0	1	0	0	0	1	0	1	0
d__Bacteria|p__Actinobacteria|c__Actinobacteria|o__Corynebacteriales|f__Corynebacteriaceae|g__Corynebacterium|s__Corynebacterium urealyticum	1	0	1	0	0	0	0	0	0	0	0	0	0	0	0	0	0	0	0	0	0	0	0	0	0	0	0	3	0	0	0	0	1	0	0	0	0	0	0	3	0	0
d__Bacteria|p__Actinobacteria|c__Actinobacteria|o__Corynebacteriales|f__Corynebacteriaceae|g__Corynebacterium|s__Corynebacterium terpenotabidum	0	0	0	0	0	0	0	0	0	0	0	0	0	0	0	0	0	0	0	0	0	0	0	0	0	0	0	3	0	4	0	0	0	0	2	1	0	0	0	3	0	0
d__Bacteria|p__Actinobacteria|c__Actinobacteria|o__Corynebacteriales|f__Corynebacteriaceae|g__Corynebacterium|s__[Brevibacterium] flavum	0	0	0	0	0	0	0	0	0	0	0	0	0	1	0	0	0	0	0	0	0	0	0	0	0	0	0	0	0	0	0	0	0	0	0	0	0	0	0	0	0	0
d__Bacteria|p__Actinobacteria|c__Actinobacteria|o__Corynebacteriales|f__Corynebacteriaceae|g__Corynebacterium|s__Corynebacterium falsenii	0	1	0	0	1	0	0	0	0	1	1	0	0	0	0	0	0	0	0	0	0	0	0	0	0	0	0	2	0	0	0	0	0	1	0	0	0	0	0	0	0	0
d__Bacteria|p__Actinobacteria|c__Actinobacteria|o__Corynebacteriales|f__Corynebacteriaceae|g__Corynebacterium|s__Corynebacterium callunae	0	0	0	1	0	0	0	0	0	0	1	0	0	1	0	0	0	0	0	1	0	0	0	0	0	0	0	2	0	0	0	0	0	0	2	1	0	0	0	0	0	0
d__Bacteria|p__Actinobacteria|c__Actinobacteria|o__Corynebacteriales|f__Corynebacteriaceae|g__Corynebacterium|s__Corynebacterium imitans	3	0	0	1	0	1	0	0	0	0	0	0	0	0	0	0	0	0	0	1	0	0	0	0	0	0	0	0	0	1	0	0	0	0	0	0	0	0	1	0	0	0
d__Bacteria|p__Actinobacteria|c__Actinobacteria|o__Corynebacteriales|f__Corynebacteriaceae|g__Corynebacterium|s__Corynebacterium camporealensis	0	0	0	1	0	0	0	0	0	0	0	0	0	0	0	0	0	0	0	0	0	0	0	0	0	0	0	0	0	1	1	1	0	0	1	1	0	0	0	0	0	0
d__Bacteria|p__Actinobacteria|c__Actinobacteria|o__Corynebacteriales|f__Corynebacteriaceae|g__Corynebacterium|s__Corynebacterium singulare	0	0	0	0	0	0	0	0	0	1	1	0	0	2	0	0	0	0	0	0	0	0	0	0	0	1	1	0	0	0	0	0	0	0	0	1	0	0	1	0	0	0
d__Bacteria|p__Actinobacteria|c__Actinobacteria|o__Corynebacteriales|f__Corynebacteriaceae|g__Corynebacterium|s__Corynebacterium aurimucosum	0	0	0	0	0	0	0	1	0	0	1	0	0	1	0	0	0	0	0	0	0	0	0	0	0	0	1	0	0	0	0	0	0	0	0	0	0	0	0	0	1	0
d__Bacteria|p__Actinobacteria|c__Actinobacteria|o__Corynebacteriales|f__Corynebacteriaceae|g__Corynebacterium|s__Corynebacterium sphenisci	1	0	0	0	0	0	0	0	0	0	1	1	0	0	0	0	0	0	0	0	0	0	0	0	0	0	1	0	0	1	1	0	1	0	3	2	0	0	0	0	1	0
d__Bacteria|p__Actinobacteria|c__Actinobacteria|o__Corynebacteriales|f__Corynebacteriaceae|g__Corynebacterium|s__Corynebacterium atypicum	1	0	0	1	0	0	1	0	0	0	0	1	1	3	0	0	0	0	0	0	0	0	0	0	0	0	0	0	0	2	0	0	0	0	1	0	0	0	0	0	1	0
d__Bacteria|p__Actinobacteria|c__Actinobacteria|o__Corynebacteriales|f__Corynebacteriaceae|g__Corynebacterium|s__Corynebacterium renale	0	0	0	3	0	0	0	0	0	0	1	0	0	0	0	0	0	0	0	0	0	0	0	0	0	0	0	0	0	1	0	0	0	0	0	0	0	0	0	0	1	0
d__Bacteria|p__Actinobacteria|c__Actinobacteria|o__Corynebacteriales|f__Corynebacteriaceae|g__Corynebacterium|s__Corynebacterium resistens	1	0	0	0	0	0	1	0	0	0	1	0	0	1	0	3	0	0	6	1	2	3	0	0	0	0	0	0	0	0	0	0	0	0	1	0	0	1	1	1	0	0
d__Bacteria|p__Actinobacteria|c__Actinobacteria|o__Corynebacteriales|f__Mycobacteriaceae	12	17	8	36	5	12	15	11	26	20	14	26	7	48	0	3	0	0	6	1	2	3	0	0	0	0	0	0	0	0	2	1	1	0	2	0	0	1	1	1	0	0
d__Bacteria|p__Actinobacteria|c__Actinobacteria|o__Corynebacteriales|f__Mycobacteriaceae|g__Mycobacterium	4	7	5	10	3	4	3	7	16	9	5	14	3	33	0	3	0	0	6	0	0	1	0	0	0	0	0	0	0	0	0	0	2	0	0	1	0	1	1	1	0	0
d__Bacteria|p__Actinobacteria|c__Actinobacteria|o__Corynebacteriales|f__Mycobacteriaceae|g__Mycobacterium|s__Mycobacterium avium	1	0	0	0	0	0	0	1	1	1	0	1	0	2	0	0	0	0	0	0	0	0	0	0	0	0	0	0	0	0	0	0	0	0	0	0	0	1	1	1	0	0
d__Bacteria|p__Actinobacteria|c__Actinobacteria|o__Corynebacteriales|f__Mycobacteriaceae|g__Mycobacterium|s__Mycobacterium intracellulare	0	1	0	0	0	0	0	0	1	1	0	1	0	1	0	0	0	0	0	0	0	0	0	0	0	0	1	0	2	3	0	1	1	0	1	1	0	0	0	0	0	0
d__Bacteria|p__Actinobacteria|c__Actinobacteria|o__Corynebacteriales|f__Mycobacteriaceae|g__Mycobacterium|s__Mycobacterium chimaera	1	2	0	0	0	0	0	0	1	0	0	1	1	2	0	0	0	0	0	0	0	0	0	0	0	0	0	0	1	2	0	0	0	0	1	0	0	0	0	0	0	0
d__Bacteria|p__Actinobacteria|c__Actinobacteria|o__Corynebacteriales|f__Mycobacteriaceae|g__Mycobacterium|s__Mycobacterium colombiense	0	0	2	0	0	0	0	0	0	0	0	1	0	0	0	0	0	0	0	0	0	0	0	0	0	0	0	0	1	1	0	1	1	0	0	1	0	0	0	0	0	1
d__Bacteria|p__Actinobacteria|c__Actinobacteria|o__Corynebacteriales|f__Mycobacteriaceae|g__Mycobacterium|s__Mycobacterium marseillense	0	0	0	0	0	0	0	2	0	0	0	0	0	1	0	0	0	0	0	0	0	0	0	0	0	0	0	0	1	2	1	4	0	0	1	0	0	0	0	0	0	1
d__Bacteria|p__Actinobacteria|c__Actinobacteria|o__Corynebacteriales|f__Mycobacteriaceae|g__Mycobacterium|s__Mycobacterium paraintracellulare	0	0	0	0	0	0	0	0	0	0	0	0	0	0	0	0	0	0	3	0	0	0	0	0	0	0	0	0	1	0	0	0	0	0	0	0	0	0	0	0	0	0
d__Bacteria|p__Actinobacteria|c__Actinobacteria|o__Corynebacteriales|f__Mycobacteriaceae|g__Mycobacterium|s__Mycobacterium sp. djl-10	0	1	0	0	0	0	0	0	2	2	0	2	0	5	0	0	0	0	1	0	0	0	0	0	0	0	0	0	0	1	1	0	0	0	1	0	0	0	0	0	0	0
d__Bacteria|p__Actinobacteria|c__Actinobacteria|o__Corynebacteriales|f__Mycobacteriaceae|g__Mycobacterium|s__Mycobacterium sp. JS623	0	0	0	2	0	1	1	1	2	0	0	0	0	1	0	0	0	0	0	0	0	0	0	0	0	0	0	0	0	1	0	1	0	0	0	0	0	0	0	0	0	0
d__Bacteria|p__Actinobacteria|c__Actinobacteria|o__Corynebacteriales|f__Mycobacteriaceae|g__Mycobacterium|s__Mycobacterium shigaense	0	0	0	0	1	0	0	0	0	0	1	0	0	1	0	0	0	0	0	0	0	0	0	0	0	0	0	0	1	1	0	0	0	0	1	1	0	0	0	0	0	0
d__Bacteria|p__Actinobacteria|c__Actinobacteria|o__Corynebacteriales|f__Mycobacteriaceae|g__Mycobacterium|s__Mycobacterium simiae	0	0	0	0	0	0	0	0	1	1	0	0	0	1	0	1	0	0	0	0	0	0	0	0	0	0	0	0	1	1	0	0	0	0	0	1	0	0	0	0	0	1
d__Bacteria|p__Actinobacteria|c__Actinobacteria|o__Corynebacteriales|f__Mycobacteriaceae|g__Mycobacterium|s__Mycobacterium tuberculosis	0	0	0	0	0	0	0	0	0	1	0	1	0	0	0	0	0	0	0	0	0	0	0	0	0	0	0	0	0	0	0	0	0	0	1	0	0	0	0	0	0	1
d__Bacteria|p__Actinobacteria|c__Actinobacteria|o__Corynebacteriales|f__Mycobacteriaceae|g__Mycobacterium|s__Mycobacterium canettii	0	0	0	0	0	0	0	0	1	0	0	0	0	1	0	0	0	0	0	0	0	0	0	0	0	0	0	0	0	0	0	0	0	0	0	0	0	0	1	2	0	3
d__Bacteria|p__Actinobacteria|c__Actinobacteria|o__Corynebacteriales|f__Mycobacteriaceae|g__Mycobacterium|s__Mycobacterium kansasii	0	1	0	1	0	0	0	0	1	0	0	0	0	0	0	0	0	0	0	0	0	0	0	0	0	0	0	0	0	0	0	0	0	0	0	0	0	0	0	2	0	2
d__Bacteria|p__Actinobacteria|c__Actinobacteria|o__Corynebacteriales|f__Mycobacteriaceae|g__Mycobacterium|s__Mycobacterium sp. EPa45	0	0	0	0	0	0	0	0	1	0	1	0	0	0	0	0	0	0	0	0	0	0	0	0	0	0	0	0	1	3	2	2	1	0	6	4	0	0	0	2	0	0
d__Bacteria|p__Actinobacteria|c__Actinobacteria|o__Corynebacteriales|f__Mycobacteriaceae|g__Mycobacterium|s__Mycobacterium dioxanotrophicus	0	0	0	3	1	0	0	0	0	0	0	0	0	1	0	0	0	0	0	0	0	0	0	0	0	0	0	0	1	0	1	2	1	0	3	0	0	0	0	0	0	0
d__Bacteria|p__Actinobacteria|c__Actinobacteria|o__Corynebacteriales|f__Mycobacteriaceae|g__Mycobacterium|s__Mycobacterium sp. PYR15	0	0	0	0	0	1	0	0	0	0	0	0	0	0	0	0	0	0	0	0	0	0	0	0	0	0	0	0	0	0	0	0	0	0	0	0	0	0	0	2	0	0
d__Bacteria|p__Actinobacteria|c__Actinobacteria|o__Corynebacteriales|f__Mycobacteriaceae|g__Mycobacterium|s__Mycobacterium sp. 3/86Rv	0	0	0	0	0	0	0	0	0	0	0	0	0	0	0	0	0	0	1	0	0	1	0	0	0	0	0	0	0	0	0	0	0	0	0	0	0	0	0	0	0	0
d__Bacteria|p__Actinobacteria|c__Actinobacteria|o__Corynebacteriales|f__Mycobacteriaceae|g__Mycobacterium|s__Mycobacterium sp. MS1601	0	0	1	2	1	1	0	1	0	0	1	0	0	2	0	0	0	0	0	0	0	0	0	0	0	0	0	0	0	0	0	0	0	0	0	0	0	0	0	0	0	1
d__Bacteria|p__Actinobacteria|c__Actinobacteria|o__Corynebacteriales|f__Mycobacteriaceae|g__Mycobacterium|s__Mycobacterium sp. WY10	0	0	0	0	0	0	0	0	0	0	0	2	0	0	0	0	0	0	0	0	0	0	0	0	0	0	0	0	0	0	0	0	0	0	0	0	0	0	0	0	0	1
d__Bacteria|p__Actinobacteria|c__Actinobacteria|o__Corynebacteriales|f__Mycobacteriaceae|g__Mycobacterium|s__Mycobacterium sp. YC-RL4	0	0	2	0	0	0	1	0	0	0	0	0	0	0	0	0	0	0	0	0	2	1	0	0	0	0	0	0	0	0	0	0	0	0	0	0	0	0	0	0	0	1
d__Bacteria|p__Actinobacteria|c__Actinobacteria|o__Corynebacteriales|f__Mycobacteriaceae|g__Mycobacterium|s__Mycobacterium sp. NRRL B-3805	0	0	0	0	0	0	0	0	0	0	0	0	0	0	0	0	0	0	0	0	2	1	0	0	0	0	0	0	0	0	0	0	0	0	0	0	0	0	0	0	0	1
d__Bacteria|p__Actinobacteria|c__Actinobacteria|o__Corynebacteriales|f__Mycobacteriaceae|g__Mycobacterium|s__Mycobacterium sp. QIA-37	0	0	0	0	0	0	0	0	0	0	0	1	0	0	0	0	0	0	0	1	0	0	0	0	0	0	0	0	0	3	0	0	0	0	1	2	0	0	0	0	0	0
d__Bacteria|p__Actinobacteria|c__Actinobacteria|o__Corynebacteriales|f__Mycobacteriaceae|g__Mycobacterium|s__Mycobacterium sp. VKM Ac-1817D	0	0	0	0	0	0	0	1	0	0	0	0	0	0	0	0	0	0	0	1	0	0	0	0	0	0	0	0	0	0	0	0	2	0	0	0	0	0	0	0	0	0
d__Bacteria|p__Actinobacteria|c__Actinobacteria|o__Corynebacteriales|f__Mycobacteriaceae|g__Mycobacterium|s__Mycobacterium sp. MOTT36Y	0	0	0	0	0	0	0	0	0	0	0	0	0	0	0	0	0	0	0	0	0	0	0	0	0	0	0	0	0	0	0	0	2	0	0	0	0	0	0	0	0	0
d__Bacteria|p__Actinobacteria|c__Actinobacteria|o__Corynebacteriales|f__Mycobacteriaceae|g__Mycobacterium|s__Mycobacterium pseudoshottsii	0	0	0	0	0	0	0	0	0	0	0	0	0	0	0	0	0	0	0	0	0	1	0	0	0	0	0	0	0	1	0	0	0	0	0	2	0	0	0	0	0	0
d__Bacteria|p__Actinobacteria|c__Actinobacteria|o__Corynebacteriales|f__Mycobacteriaceae|g__Mycobacterium|s__Mycobacterium liflandii	0	0	0	0	0	0	0	0	0	0	0	0	0	4	0	0	0	0	0	0	0	1	0	0	0	0	0	0	0	0	0	0	0	0	0	0	0	0	1	0	0	0
d__Bacteria|p__Actinobacteria|c__Actinobacteria|o__Corynebacteriales|f__Mycobacteriaceae|g__Mycobacterium|s__Mycobacterium sp. KMS	0	0	0	0	0	0	0	0	0	0	0	0	0	0	0	0	0	0	0	0	0	0	0	0	0	0	0	0	0	0	0	0	0	0	0	1	0	0	0	0	0	0
d__Bacteria|p__Actinobacteria|c__Actinobacteria|o__Corynebacteriales|f__Mycobacteriaceae|g__Mycobacterium|s__Mycobacterium sp. JLS	0	0	0	0	0	0	0	0	0	0	1	0	0	2	0	0	0	0	0	0	0	0	0	0	0	1	0	0	0	1	0	0	0	0	0	0	0	0	0	0	0	0
d__Bacteria|p__Actinobacteria|c__Actinobacteria|o__Corynebacteriales|f__Mycobacteriaceae|g__Mycobacterium|s__Mycobacterium sp. MCS	0	0	0	0	0	0	0	0	0	0	0	0	0	0	0	0	0	0	0	0	0	0	0	0	0	0	0	0	0	2	0	0	1	0	0	1	0	0	1	0	0	0
d__Bacteria|p__Actinobacteria|c__Actinobacteria|o__Corynebacteriales|f__Mycobacteriaceae|g__Mycobacterium|s__Mycobacterium haemophilum	0	1	0	0	0	0	0	0	0	1	0	0	0	1	0	0	0	0	0	0	0	0	0	0	0	0	0	0	0	2	0	0	1	0	0	1	0	0	1	0	0	0
d__Bacteria|p__Actinobacteria|c__Actinobacteria|o__Corynebacteriales|f__Mycobacteriaceae|g__Mycobacterium|s__Mycobacterium ulcerans	0	0	0	0	0	0	0	0	0	0	0	0	0	1	0	1	0	0	0	0	0	0	0	0	0	1	0	0	0	3	0	1	0	0	0	1	0	0	0	0	0	0
d__Bacteria|p__Actinobacteria|c__Actinobacteria|o__Corynebacteriales|f__Mycobacteriaceae|g__Mycobacterium|s__Mycobacterium marinum	0	0	0	0	0	0	0	0	0	1	0	1	0	1	0	1	0	0	0	0	0	0	0	0	0	1	0	0	0	3	0	1	0	0	0	1	0	0	0	0	0	1
d__Bacteria|p__Actinobacteria|c__Actinobacteria|o__Corynebacteriales|f__Mycobacteriaceae|g__Mycobacterium|s__Mycobacterium leprae	0	0	0	0	0	0	0	0	0	0	0	0	0	1	0	0	0	0	0	0	0	0	0	0	0	0	0	1	0	2	0	0	1	0	3	2	0	0	0	0	0	1
d__Bacteria|p__Actinobacteria|c__Actinobacteria|o__Corynebacteriales|f__Mycobacteriaceae|g__Mycolicibacterium	2	6	1	9	1	6	9	3	6	6	7	2	2	8	0	0	0	0	0	0	0	0	0	0	0	0	0	1	0	0	0	0	0	0	0	2	0	0	0	0	0	0
d__Bacteria|p__Actinobacteria|c__Actinobacteria|o__Corynebacteriales|f__Mycobacteriaceae|g__Mycolicibacterium|s__Mycolicibacterium rhodesiae	0	1	1	0	0	0	1	1	2	0	0	0	0	1	0	1	0	0	0	0	0	0	0	0	0	0	0	1	0	2	0	0	1	0	3	0	0	0	0	0	0	1
d__Bacteria|p__Actinobacteria|c__Actinobacteria|o__Corynebacteriales|f__Mycobacteriaceae|g__Mycolicibacterium|s__Mycolicibacterium fortuitum	0	0	0	0	0	0	0	0	2	1	1	1	0	4	0	1	0	0	0	0	0	0	0	0	0	0	0	1	0	0	0	1	0	0	0	0	0	0	0	0	0	0
d__Bacteria|p__Actinobacteria|c__Actinobacteria|o__Corynebacteriales|f__Mycobacteriaceae|g__Mycolicibacterium|s__Mycolicibacterium chubuense	0	0	0	0	0	1	0	0	1	1	0	0	1	0	0	0	0	0	0	0	0	0	0	0	0	0	0	2	0	0	0	1	0	0	0	0	0	0	0	0	0	0
d__Bacteria|p__Actinobacteria|c__Actinobacteria|o__Corynebacteriales|f__Mycobacteriaceae|g__Mycolicibacterium|s__Mycolicibacterium gilvum	0	2	0	0	0	2	0	1	1	0	0	0	0	0	0	0	0	0	0	0	0	0	0	0	0	0	0	2	0	0	0	0	0	0	1	2	0	0	0	0	0	0
d__Bacteria|p__Actinobacteria|c__Actinobacteria|o__Corynebacteriales|f__Mycobacteriaceae|g__Mycolicibacterium|s__Mycolicibacterium rutilum	0	1	0	0	0	0	2	0	0	0	0	0	0	0	0	0	0	0	0	0	0	0	0	0	0	0	0	1	0	0	0	0	0	0	1	2	0	0	0	0	0	0
d__Bacteria|p__Actinobacteria|c__Actinobacteria|o__Corynebacteriales|f__Mycobacteriaceae|g__Mycolicibacterium|s__Mycolicibacterium litorale	0	0	0	0	0	0	0	1	0	1	3	0	0	1	0	0	0	0	0	0	0	0	0	0	0	0	0	1	0	0	1	0	0	0	1	0	0	0	0	0	0	0
d__Bacteria|p__Actinobacteria|c__Actinobacteria|o__Corynebacteriales|f__Mycobacteriaceae|g__Mycolicibacterium|s__Mycolicibacterium phlei	0	0	0	1	0	0	1	0	0	0	0	0	0	0	0	0	0	0	0	0	0	0	0	0	0	0	0	0	0	0	1	0	0	0	1	0	0	0	0	0	0	0
d__Bacteria|p__Actinobacteria|c__Actinobacteria|o__Corynebacteriales|f__Mycobacteriaceae|g__Mycolicibacterium|s__Mycolicibacterium smegmatis	0	0	0	1	1	1	1	0	0	0	0	0	0	0	0	0	0	0	0	0	0	0	0	0	0	0	0	0	0	1	0	0	0	0	2	0	0	0	0	0	0	0
d__Bacteria|p__Actinobacteria|c__Actinobacteria|o__Corynebacteriales|f__Mycobacteriaceae|g__Mycolicibacterium|s__Mycolicibacterium aurum	1	0	0	1	0	1	1	0	0	0	0	0	0	1	0	0	0	0	0	0	0	0	0	0	0	0	0	1	0	1	0	0	0	0	2	0	0	0	0	0	0	0
d__Bacteria|p__Actinobacteria|c__Actinobacteria|o__Corynebacteriales|f__Mycobacteriaceae|g__Mycolicibacterium|s__Mycolicibacterium neoaurum	0	0	0	0	0	0	0	0	0	0	0	1	1	0	0	0	0	0	0	0	0	0	0	0	0	0	0	1	0	0	0	0	0	0	0	0	0	0	0	0	0	0
d__Bacteria|p__Actinobacteria|c__Actinobacteria|o__Corynebacteriales|f__Mycobacteriaceae|g__Mycolicibacterium|s__Mycolicibacterium thermoresistibile	0	0	0	2	0	0	1	0	0	0	1	0	0	0	0	0	0	0	0	0	0	0	0	0	0	0	0	0	0	0	0	0	0	0	0	0	0	0	0	0	0	0
d__Bacteria|p__Actinobacteria|c__Actinobacteria|o__Corynebacteriales|f__Mycobacteriaceae|g__Mycolicibacterium|s__Mycolicibacterium vaccae	0	1	0	2	0	0	0	0	0	2	0	0	0	1	0	0	0	0	0	0	0	0	0	0	0	0	0	0	0	3	0	0	1	0	2	0	0	0	0	0	0	0
d__Bacteria|p__Actinobacteria|c__Actinobacteria|o__Corynebacteriales|f__Mycobacteriaceae|g__Mycolicibacterium|s__Mycolicibacterium vanbaalenii	1	1	0	2	0	0	1	0	0	0	0	0	0	0	0	0	0	0	0	0	0	0	0	0	0	0	0	0	0	3	0	0	0	0	2	0	0	0	0	0	0	0
d__Bacteria|p__Actinobacteria|c__Actinobacteria|o__Corynebacteriales|f__Mycobacteriaceae|g__Mycolicibacterium|s__Mycolicibacterium goodii	0	0	0	0	0	1	1	0	0	1	2	0	0	0	0	0	0	0	0	0	0	0	0	0	0	0	0	0	0	0	0	0	1	0	0	0	0	0	0	0	0	0
d__Bacteria|p__Actinobacteria|c__Actinobacteria|o__Corynebacteriales|f__Mycobacteriaceae|g__Mycobacteroides	1	1	0	6	1	1	0	1	3	3	1	6	0	2	0	0	0	0	0	0	0	0	0	0	0	0	0	0	0	5	0	2	0	1	3	1	0	0	0	0	0	0
d__Bacteria|p__Actinobacteria|c__Actinobacteria|o__Corynebacteriales|f__Mycobacteriaceae|g__Mycobacteroides|s__Mycobacteroides immunogenum	1	0	0	2	0	0	0	0	1	1	0	1	0	0	0	0	0	0	0	0	0	0	0	0	0	0	0	0	0	2	0	1	0	0	1	1	0	0	0	0	0	0
d__Bacteria|p__Actinobacteria|c__Actinobacteria|o__Corynebacteriales|f__Mycobacteriaceae|g__Mycobacteroides|s__Mycobacteroides saopaulense	0	0	0	1	0	0	0	0	1	2	0	3	0	1	0	0	1	0	1	0	0	0	0	0	0	0	0	0	0	2	0	1	0	0	2	0	0	0	0	0	0	0
d__Bacteria|p__Actinobacteria|c__Actinobacteria|o__Corynebacteriales|f__Mycobacteriaceae|g__Mycobacteroides|s__Mycobacteroides chelonae	0	0	0	0	0	0	0	0	0	0	1	0	0	0	0	0	1	0	1	0	0	0	0	0	0	0	0	0	0	1	0	0	0	1	0	0	0	0	0	0	0	0
d__Bacteria|p__Actinobacteria|c__Actinobacteria|o__Corynebacteriales|f__Mycobacteriaceae|g__Mycobacteroides|s__Mycobacteroides abscessus	0	1	0	3	0	1	0	1	0	0	0	0	0	1	0	0	1	0	1	0	0	0	0	0	0	0	0	0	11	62	12	12	4	0	34	18	0	0	0	0	0	0
d__Bacteria|p__Actinobacteria|c__Actinobacteria|o__Corynebacteriales|f__Mycobacteriaceae|g__Mycobacteroides|s__[Mycobacterium] stephanolepidis	0	0	0	0	0	0	0	0	0	0	0	1	0	0	0	0	1	0	1	0	0	0	0	0	0	0	0	0	4	22	1	3	1	0	4	1	0	0	0	0	0	0
d__Bacteria|p__Actinobacteria|c__Actinobacteria|o__Corynebacteriales|f__Mycobacteriaceae|g__Hoyosella	0	0	1	1	0	0	0	0	0	0	0	1	0	1	12	11	35	23	52	64	6	246	175	2	11	10	46	197	4	21	1	2	1	0	2	1	9	151	175	22	65	321
d__Bacteria|p__Actinobacteria|c__Actinobacteria|o__Corynebacteriales|f__Mycobacteriaceae|g__Hoyosella|s__Hoyosella subflava	0	0	1	1	0	0	0	0	0	0	0	1	0	1	6	3	15	16	13	29	3	216	134	2	3	9	10	170	0	1	0	1	0	0	2	0	9	136	143	16	33	282
d__Bacteria|p__Actinobacteria|c__Actinobacteria|o__Corynebacteriales|f__Mycobacteriaceae|g__Mycolicibacter	2	1	0	0	0	0	0	0	0	0	1	1	1	2	3	1	0	14	2	11	0	8	89	2	3	5	6	39	3	17	0	6	2	0	12	9	5	128	17	8	13	112
d__Bacteria|p__Actinobacteria|c__Actinobacteria|o__Corynebacteriales|f__Mycobacteriaceae|g__Mycolicibacter|s__Mycolicibacter terrae	2	0	0	0	0	0	0	0	0	0	0	0	0	0	2	1	0	14	1	5	0	5	73	0	1	3	3	12	1	2	0	1	0	0	1	0	4	40	5	3	6	76
d__Bacteria|p__Actinobacteria|c__Actinobacteria|o__Corynebacteriales|f__Mycobacteriaceae|g__Mycolicibacter|s__Mycolicibacter sinensis	0	1	0	0	0	0	0	0	0	0	1	1	1	2	1	0	0	0	0	0	0	1	67	0	1	0	0	0	1	2	0	1	0	0	1	2	1	0	0	0	0	0
d__Bacteria|p__Actinobacteria|c__Actinobacteria|o__Corynebacteriales|f__Nocardiaceae	12	6	4	25	5	12	10	9	19	16	6	14	7	28	0	0	0	0	0	0	0	0	0	0	0	0	0	0	1	0	0	1	0	0	0	1	1	0	0	0	1	1
d__Bacteria|p__Actinobacteria|c__Actinobacteria|o__Corynebacteriales|f__Nocardiaceae|g__Nocardia	6	2	1	10	3	4	4	3	10	12	5	9	5	14	0	0	0	0	1	0	0	0	0	0	0	1	0	1	0	1	0	0	1	0	3	0	0	0	0	0	0	0
d__Bacteria|p__Actinobacteria|c__Actinobacteria|o__Corynebacteriales|f__Nocardiaceae|g__Nocardia|s__Nocardia brasiliensis	0	0	0	1	0	0	1	1	1	2	0	0	0	0	0	0	0	0	0	0	0	0	0	0	0	0	0	0	0	0	0	0	0	0	0	0	0	0	1	0	0	0
d__Bacteria|p__Actinobacteria|c__Actinobacteria|o__Corynebacteriales|f__Nocardiaceae|g__Nocardia|s__Nocardia soli	0	0	0	0	0	1	0	1	1	0	0	2	1	2	0	0	0	14	0	0	0	0	0	0	0	0	0	0	0	2	0	0	0	0	0	1	0	0	0	0	0	0
d__Bacteria|p__Actinobacteria|c__Actinobacteria|o__Corynebacteriales|f__Nocardiaceae|g__Nocardia|s__Nocardia nova	2	0	0	1	0	2	1	0	1	0	0	0	0	1	0	0	0	0	0	0	0	0	0	0	0	0	0	0	0	2	0	1	0	0	0	0	0	0	0	0	0	0
d__Bacteria|p__Actinobacteria|c__Actinobacteria|o__Corynebacteriales|f__Nocardiaceae|g__Nocardia|s__Nocardia farcinica	2	1	0	3	1	0	0	0	1	0	0	0	1	2	0	0	0	0	0	0	0	0	0	0	0	0	0	0	0	2	0	0	0	0	2	0	0	0	0	0	0	0
d__Bacteria|p__Actinobacteria|c__Actinobacteria|o__Corynebacteriales|f__Nocardiaceae|g__Nocardia|s__Nocardia seriolae	1	0	0	3	1	0	1	1	1	0	0	1	0	0	0	0	0	0	0	0	0	0	0	0	0	0	0	0	0	0	0	0	0	0	0	0	0	0	0	0	0	0
d__Bacteria|p__Actinobacteria|c__Actinobacteria|o__Corynebacteriales|f__Nocardiaceae|g__Nocardia|s__Nocardia cyriacigeorgica	0	0	0	1	1	1	1	0	0	0	0	0	0	0	0	0	0	0	0	0	0	0	0	0	0	0	0	0	0	0	0	0	0	0	0	0	0	0	0	0	0	0
d__Bacteria|p__Actinobacteria|c__Actinobacteria|o__Corynebacteriales|f__Nocardiaceae|g__Nocardia|s__Nocardia terpenica	1	1	1	1	0	0	0	0	0	0	0	0	0	1	0	0	0	0	0	0	0	0	0	0	0	0	0	0	0	1	0	0	0	0	1	0	0	0	0	0	0	0
d__Bacteria|p__Actinobacteria|c__Actinobacteria|o__Corynebacteriales|f__Nocardiaceae|g__Rhodococcus	6	4	3	15	2	8	6	6	0	0	1	0	0	0	0	0	0	0	0	0	0	0	0	0	0	0	0	0	0	3	0	0	0	0	1	2	0	0	0	0	1	0
d__Bacteria|p__Actinobacteria|c__Actinobacteria|o__Corynebacteriales|f__Nocardiaceae|g__Rhodococcus|s__Rhodococcus ruber	0	0	1	2	0	0	0	0	0	0	0	0	0	0	0	0	0	0	0	0	0	1	1	0	0	1	0	0	0	0	0	0	0	0	1	0	0	0	0	0	0	0
d__Bacteria|p__Actinobacteria|c__Actinobacteria|o__Corynebacteriales|f__Nocardiaceae|g__Rhodococcus|s__Rhodococcus rhodochrous	0	0	0	0	1	1	0	0	0	0	0	1	0	1	0	0	0	0	0	0	0	0	1	0	0	0	0	0	0	1	0	2	1	0	2	1	0	0	0	0	0	0
d__Bacteria|p__Actinobacteria|c__Actinobacteria|o__Corynebacteriales|f__Nocardiaceae|g__Rhodococcus|s__Rhodococcus erythropolis	0	0	0	0	0	0	0	0	0	0	0	0	0	0	0	0	0	0	0	0	0	0	0	0	0	0	0	0	1	3	2	1	0	0	3	1	0	0	0	0	0	0
d__Bacteria|p__Actinobacteria|c__Actinobacteria|o__Corynebacteriales|f__Nocardiaceae|g__Rhodococcus|s__Rhodococcus opacus	1	0	0	6	0	1	0	1	0	1	0	0	0	1	0	0	0	0	0	0	0	0	0	0	0	0	0	0	1	1	0	0	0	0	0	0	0	0	0	0	0	0
d__Bacteria|p__Actinobacteria|c__Actinobacteria|o__Corynebacteriales|f__Nocardiaceae|g__Rhodococcus|s__Rhodococcus sp. MTM3W5.2	0	0	0	1	0	0	0	0	0	0	0	0	0	0	0	1	0	0	0	1	0	1	0	0	0	0	0	0	0	2	0	0	0	0	2	0	0	0	0	0	0	0
d__Bacteria|p__Actinobacteria|c__Actinobacteria|o__Corynebacteriales|f__Nocardiaceae|g__Rhodococcus|s__Rhodococcus sp. S2-17	0	2	0	0	0	1	0	0	0	0	0	0	0	0	0	0	0	0	0	0	0	0	0	0	0	0	0	0	0	0	0	0	0	0	0	0	0	1	0	1	0	0
d__Bacteria|p__Actinobacteria|c__Actinobacteria|o__Corynebacteriales|f__Nocardiaceae|g__Rhodococcus|s__Rhodococcus fascians	0	0	0	0	0	0	1	0	0	0	0	0	0	0	0	0	0	0	0	0	0	0	0	0	0	0	0	0	0	0	0	0	0	0	0	1	0	0	1	0	0	0
d__Bacteria|p__Actinobacteria|c__Actinobacteria|o__Corynebacteriales|f__Nocardiaceae|g__Rhodococcus|s__Rhodococcus sp. BH4	0	0	0	1	0	0	0	0	0	0	0	0	0	0	0	0	0	0	0	0	0	0	0	0	0	0	0	0	0	0	1	0	0	0	1	0	0	0	0	0	0	2
d__Bacteria|p__Actinobacteria|c__Actinobacteria|o__Corynebacteriales|f__Nocardiaceae|g__Rhodococcus|s__Rhodococcus sp. H-CA8f	0	0	0	0	0	0	0	1	0	0	0	0	0	0	0	0	0	0	0	0	0	0	0	0	0	0	0	0	1	0	0	0	0	0	0	0	0	0	0	0	0	1
d__Bacteria|p__Actinobacteria|c__Actinobacteria|o__Corynebacteriales|f__Nocardiaceae|g__Rhodococcus|s__Rhodococcus sp. 008	0	0	0	0	0	0	0	0	0	0	0	0	0	0	0	0	0	0	0	0	0	1	0	0	0	0	0	0	1	0	0	0	0	0	0	0	0	0	0	0	0	0
d__Bacteria|p__Actinobacteria|c__Actinobacteria|o__Corynebacteriales|f__Nocardiaceae|g__Rhodococcus|s__Rhodococcus sp. PBTS 2	0	0	1	1	0	0	0	0	0	0	0	0	0	0	0	0	0	0	0	0	0	0	0	0	0	0	0	0	1	1	1	0	0	0	0	0	0	0	0	0	0	0
d__Bacteria|p__Actinobacteria|c__Actinobacteria|o__Corynebacteriales|f__Nocardiaceae|g__Rhodococcus|s__Rhodococcus sp. PBTS 1	1	0	0	0	0	2	0	0	0	1	0	0	0	1	0	0	0	0	0	0	0	0	0	0	0	0	0	0	1	1	1	0	0	0	0	0	0	0	0	0	0	0
d__Bacteria|p__Actinobacteria|c__Actinobacteria|o__Corynebacteriales|f__Nocardiaceae|g__Rhodococcus|s__Rhodococcus sp. 2G	0	0	0	0	0	0	0	0	0	0	0	1	0	0	0	0	0	0	0	0	0	0	0	0	0	0	0	2	1	5	2	1	0	0	6	5	1	0	0	0	0	1
d__Bacteria|p__Actinobacteria|c__Actinobacteria|o__Corynebacteriales|f__Nocardiaceae|g__Rhodococcus|s__Rhodococcus sp. B7740	0	0	0	0	0	0	0	0	0	1	0	1	0	0	0	0	0	0	0	1	0	0	0	0	0	0	0	0	1	1	1	0	0	0	2	3	1	0	0	0	0	0
d__Bacteria|p__Actinobacteria|c__Actinobacteria|o__Corynebacteriales|f__Nocardiaceae|g__Rhodococcus|s__Rhodococcus biphenylivorans	0	0	0	0	0	0	0	0	0	0	2	0	0	1	0	0	0	0	0	0	0	0	0	0	0	0	0	0	0	0	0	1	0	0	4	0	0	0	0	0	0	0
d__Bacteria|p__Actinobacteria|c__Actinobacteria|o__Corynebacteriales|f__Nocardiaceae|g__Rhodococcus|s__Rhodococcus sp. YL-1	0	0	0	0	0	0	0	0	0	0	0	1	1	0	0	0	0	0	0	0	0	0	0	0	0	0	0	0	0	0	1	0	0	0	0	0	0	0	0	1	0	1
d__Bacteria|p__Actinobacteria|c__Actinobacteria|o__Corynebacteriales|f__Nocardiaceae|g__Rhodococcus|s__Rhodococcus sp. WB1	0	0	0	0	0	0	0	0	0	0	0	0	0	0	0	0	0	0	0	1	0	0	0	0	0	0	0	0	0	3	0	0	0	0	0	1	0	0	0	0	0	0
d__Bacteria|p__Actinobacteria|c__Actinobacteria|o__Corynebacteriales|f__Nocardiaceae|g__Rhodococcus|s__Rhodococcus sp. p52	0	0	0	0	0	0	0	0	9	4	1	5	2	13	0	0	0	0	0	2	0	0	0	0	0	0	0	0	0	4	0	0	0	0	1	1	0	0	0	0	0	0
d__Bacteria|p__Actinobacteria|c__Actinobacteria|o__Corynebacteriales|f__Nocardiaceae|g__Rhodococcus|s__Rhodococcus sp. WMMA185	0	0	0	0	0	0	0	0	5	1	0	0	1	1	1	0	0	0	0	0	0	1	0	0	0	0	0	0	0	4	0	0	0	0	1	1	0	0	0	0	0	0
d__Bacteria|p__Actinobacteria|c__Actinobacteria|o__Corynebacteriales|f__Nocardiaceae|g__Rhodococcus|s__Rhodococcus qingshengii	0	0	0	0	0	0	0	0	3	1	0	1	1	1	0	0	0	0	0	0	0	0	0	0	0	0	0	0	0	0	0	0	0	0	2	0	0	0	0	0	0	0
d__Bacteria|p__Actinobacteria|c__Actinobacteria|o__Corynebacteriales|f__Nocardiaceae|g__Rhodococcus|s__Rhodococcus aetherivorans	1	0	0	0	0	0	0	1	1	1	0	0	0	2	0	0	0	0	0	0	0	0	0	0	0	0	0	0	0	0	0	0	0	0	2	0	0	0	1	0	0	1
d__Bacteria|p__Actinobacteria|c__Actinobacteria|o__Corynebacteriales|f__Nocardiaceae|g__Rhodococcus|s__Rhodococcus jostii	0	0	0	0	0	0	1	0	0	0	1	1	0	2	0	0	0	0	0	0	0	0	0	0	0	0	1	0	0	0	1	0	0	0	1	0	0	0	0	0	0	0
d__Bacteria|p__Actinobacteria|c__Actinobacteria|o__Corynebacteriales|f__Nocardiaceae|g__Rhodococcus|s__Rhodococcus pyridinivorans	0	1	0	0	0	0	0	0	0	0	0	1	0	4	0	0	0	0	0	0	0	0	0	0	0	0	0	0	0	0	1	0	0	0	1	0	0	0	0	0	0	1
d__Bacteria|p__Actinobacteria|c__Actinobacteria|o__Corynebacteriales|f__Nocardiaceae|g__Rhodococcus|s__Rhodococcus hoagii	0	0	1	2	0	1	0	1	0	1	0	1	0	2	0	0	0	0	0	0	0	0	0	0	0	0	0	0	0	5	1	0	0	0	2	0	0	0	0	0	0	0
d__Bacteria|p__Actinobacteria|c__Actinobacteria|o__Corynebacteriales|f__Nocardiaceae|g__Rhodococcus|s__Rhodococcus coprophilus	0	0	0	0	1	0	0	0	0	0	0	1	0	1	0	0	0	0	0	0	0	1	1	0	0	0	0	0	0	5	1	0	0	0	2	0	0	0	0	0	0	0
d__Bacteria|p__Actinobacteria|c__Actinobacteria|o__Corynebacteriales|f__Gordoniaceae	5	0	2	2	2	5	1	0	3	6	0	3	0	6	0	0	0	0	0	2	0	0	1	0	0	0	0	0	0	0	1	0	0	0	1	0	0	0	0	0	0	0
d__Bacteria|p__Actinobacteria|c__Actinobacteria|o__Corynebacteriales|f__Gordoniaceae|g__Gordonia	5	0	2	2	2	5	1	0	3	6	0	3	0	6	0	0	0	0	0	1	0	0	0	0	0	0	0	0	0	0	1	0	0	0	1	0	0	1	0	0	0	0
d__Bacteria|p__Actinobacteria|c__Actinobacteria|o__Corynebacteriales|f__Gordoniaceae|g__Gordonia|s__Gordonia rubripertincta	0	0	1	1	0	1	0	0	1	2	0	2	0	1	0	0	0	0	0	0	0	0	0	0	0	0	0	0	0	3	0	0	0	0	1	1	0	0	0	0	0	0
d__Bacteria|p__Actinobacteria|c__Actinobacteria|o__Corynebacteriales|f__Gordoniaceae|g__Gordonia|s__Gordonia sp. KTR9	0	0	0	0	0	0	0	0	1	0	0	0	0	0	0	0	0	0	0	1	0	0	0	0	0	0	0	0	0	3	0	0	0	0	1	1	0	0	0	0	0	1
d__Bacteria|p__Actinobacteria|c__Actinobacteria|o__Corynebacteriales|f__Gordoniaceae|g__Gordonia|s__Gordonia phthalatica	0	0	0	0	0	2	0	0	1	0	0	0	0	0	0	0	0	0	0	1	0	0	0	0	0	0	0	0	0	2	0	0	0	0	0	0	0	0	0	0	0	0
d__Bacteria|p__Actinobacteria|c__Actinobacteria|o__Corynebacteriales|f__Gordoniaceae|g__Gordonia|s__Gordonia terrae	0	0	0	0	0	0	0	0	0	1	0	1	0	0	0	0	0	0	0	1	0	0	0	0	0	0	0	0	0	2	0	0	0	0	0	0	0	0	0	0	0	0
d__Bacteria|p__Actinobacteria|c__Actinobacteria|o__Corynebacteriales|f__Gordoniaceae|g__Gordonia|s__Gordonia iterans	0	0	0	0	0	1	0	0	0	0	0	0	0	0	0	0	0	0	0	0	0	0	0	0	0	0	0	0	6	10	4	4	2	0	4	5	0	36	0	0	0	57
d__Bacteria|p__Actinobacteria|c__Actinobacteria|o__Corynebacteriales|f__Gordoniaceae|g__Gordonia|s__Gordonia sp. 1D	3	0	0	0	1	0	1	0	0	0	0	0	0	0	0	0	0	0	0	0	0	0	0	0	0	0	0	1	4	8	4	0	2	0	2	3	0	0	0	1	0	0
d__Bacteria|p__Actinobacteria|c__Actinobacteria|o__Corynebacteriales|f__Gordoniaceae|g__Gordonia|s__Gordonia bronchialis	1	0	0	0	0	1	0	0	0	1	0	0	0	1	0	0	0	0	0	0	0	0	0	0	0	0	0	0	2	2	0	0	0	0	0	0	0	0	0	0	1	0
d__Bacteria|p__Actinobacteria|c__Actinobacteria|o__Corynebacteriales|f__Gordoniaceae|g__Gordonia|s__Gordonia polyisoprenivorans	1	0	1	1	1	0	0	0	0	2	0	0	0	0	0	0	0	0	0	0	0	0	0	0	0	0	0	0	1	0	0	0	1	0	0	0	0	0	0	0	0	0
d__Bacteria|p__Actinobacteria|c__Actinobacteria|o__Corynebacteriales|f__Gordoniaceae|g__Gordonia|s__Gordonia sp. YC-JH1	0	0	0	0	0	0	0	0	0	0	0	0	0	2	0	0	0	0	0	3	0	0	0	0	0	0	0	1	1	2	0	0	0	0	0	1	0	0	0	0	0	0
d__Bacteria|p__Actinobacteria|c__Actinobacteria|o__Corynebacteriales|f__Dietziaceae	1	0	0	5	1	1	3	2	3	1	5	3	0	7	0	0	0	0	0	2	0	0	0	0	0	0	0	0	0	4	0	0	1	0	1	1	0	0	0	0	0	0
d__Bacteria|p__Actinobacteria|c__Actinobacteria|o__Corynebacteriales|f__Dietziaceae|g__Dietzia	1	0	0	5	1	1	3	2	3	1	5	3	0	7	0	0	0	0	0	0	0	0	0	0	0	0	0	0	0	0	1	0	0	0	0	0	0	0	0	0	0	0
d__Bacteria|p__Actinobacteria|c__Actinobacteria|o__Corynebacteriales|f__Dietziaceae|g__Dietzia|s__Dietzia timorensis	1	0	0	1	0	0	2	0	1	0	1	0	0	1	0	0	0	0	0	0	0	0	0	0	0	0	0	1	0	0	3	0	0	0	1	0	0	0	0	0	0	0
d__Bacteria|p__Actinobacteria|c__Actinobacteria|o__Corynebacteriales|f__Dietziaceae|g__Dietzia|s__Dietzia lutea	0	0	0	0	1	0	0	1	1	0	2	0	0	3	0	0	0	0	0	1	0	0	0	0	0	0	0	1	1	0	0	3	0	0	1	0	0	0	0	0	0	0
d__Bacteria|p__Actinobacteria|c__Actinobacteria|o__Corynebacteriales|f__Dietziaceae|g__Dietzia|s__Dietzia psychralcaliphila	0	0	0	1	0	1	0	0	1	0	0	1	0	0	0	0	0	0	0	0	0	0	0	0	0	0	0	0	1	0	0	3	0	0	1	0	0	0	0	0	0	0
d__Bacteria|p__Actinobacteria|c__Actinobacteria|o__Corynebacteriales|f__Dietziaceae|g__Dietzia|s__Dietzia sp. oral taxon 368	0	0	0	0	0	0	0	0	0	0	0	1	0	0	0	0	0	0	0	0	0	0	0	0	0	0	0	0	1	2	0	1	0	0	1	2	0	0	0	0	0	0
d__Bacteria|p__Actinobacteria|c__Actinobacteria|o__Corynebacteriales|f__Dietziaceae|g__Dietzia|s__Dietzia sp. JS16-p6b	0	0	0	2	0	0	1	1	0	1	1	1	0	1	0	0	0	0	0	0	0	0	0	0	0	0	0	0	1	2	0	1	0	0	1	2	0	0	0	0	1	3
d__Bacteria|p__Actinobacteria|c__Actinobacteria|o__Corynebacteriales|f__Tsukamurellaceae	1	0	0	1	1	0	0	2	2	2	1	3	1	2	0	0	0	0	0	0	0	0	6	0	0	0	0	8	3	5	2	2	1	0	5	4	1	0	1	0	4	8
d__Bacteria|p__Actinobacteria|c__Actinobacteria|o__Corynebacteriales|f__Tsukamurellaceae|g__Tsukamurella	1	0	0	1	1	0	0	2	2	2	1	3	1	2	0	0	0	0	0	0	0	0	2	0	0	0	0	2	3	1	2	0	1	0	2	2	1	0	0	0	0	2
d__Bacteria|p__Actinobacteria|c__Actinobacteria|o__Corynebacteriales|f__Tsukamurellaceae|g__Tsukamurella|s__Tsukamurella paurometabola	0	0	0	1	1	0	0	1	1	0	0	1	1	2	0	0	0	0	0	0	0	2	2	0	0	0	0	1	3	1	2	0	1	0	2	2	0	0	0	0	1	3
d__Bacteria|p__Actinobacteria|c__Actinobacteria|o__Corynebacteriales|f__Tsukamurellaceae|g__Tsukamurella|s__Tsukamurella tyrosinosolvens	1	0	0	0	0	0	0	1	1	2	1	2	0	0	0	0	0	0	0	0	0	2	1	0	0	0	0	0	0	0	0	0	0	0	0	0	0	0	0	0	0	0
d__Bacteria|p__Actinobacteria|c__Actinobacteria|o__Corynebacteriales|f__Segniliparaceae	0	0	0	0	0	0	1	0	0	1	0	0	0	0	1	0	0	1	0	3	0	0	1	0	0	0	0	3	0	0	0	0	0	0	0	0	0	0	0	0	1	1
d__Bacteria|p__Actinobacteria|c__Actinobacteria|o__Corynebacteriales|f__Segniliparaceae|g__Segniliparus	0	0	0	0	0	0	1	0	0	1	0	0	0	0	1	0	0	1	0	3	0	0	0	0	0	0	0	0	0	1	0	1	0	0	1	0	0	0	0	0	0	0
d__Bacteria|p__Actinobacteria|c__Actinobacteria|o__Corynebacteriales|f__Segniliparaceae|g__Segniliparus|s__Segniliparus rotundus	0	0	0	0	0	0	1	0	0	1	0	0	0	0	1	0	0	0	0	0	0	0	0	0	0	0	0	2	0	1	0	1	0	0	1	0	0	0	0	0	0	0
d__Bacteria|p__Actinobacteria|c__Actinobacteria|o__Corynebacteriales|g__Lawsonella	2	0	0	0	0	0	1	0	0	0	0	0	0	1	0	0	0	0	0	0	0	0	0	0	0	0	0	0	0	1	0	0	0	0	0	0	0	63	3	2	1	6
d__Bacteria|p__Actinobacteria|c__Actinobacteria|o__Corynebacteriales|g__Lawsonella|s__Lawsonella clevelandensis	2	0	0	0	0	0	1	0	0	0	0	0	0	1	0	0	0	0	0	0	0	0	0	0	0	0	0	0	0	1	0	0	0	0	0	0	0	0	0	0	0	0
d__Bacteria|p__Actinobacteria|c__Actinobacteria|o__Micrococcales	34	38	20	109	30	47	53	30	80	55	44	62	21	122	0	0	0	0	0	0	0	0	0	0	0	0	0	0	0	2	0	1	0	0	2	1	0	0	1	0	0	0
d__Bacteria|p__Actinobacteria|c__Actinobacteria|o__Micrococcales|f__Microbacteriaceae	15	14	6	32	9	12	19	10	27	18	10	22	8	42	0	0	0	0	0	0	0	0	0	0	0	0	0	0	0	2	0	1	0	0	2	1	0	63	2	2	1	3
d__Bacteria|p__Actinobacteria|c__Actinobacteria|o__Micrococcales|f__Microbacteriaceae|g__Microbacterium	7	5	1	9	3	2	8	5	8	7	3	7	1	15	0	0	0	0	0	0	0	0	0	0	0	0	0	0	0	0	0	0	0	0	0	1	0	0	0	0	0	0
d__Bacteria|p__Actinobacteria|c__Actinobacteria|o__Micrococcales|f__Microbacteriaceae|g__Microbacterium|s__Microbacterium paludicola	0	1	0	0	0	1	0	0	1	1	1	0	0	2	0	0	0	0	0	0	0	0	3	2	0	1	0	1	0	0	0	0	0	0	0	1	0	0	0	0	0	0
d__Bacteria|p__Actinobacteria|c__Actinobacteria|o__Micrococcales|f__Microbacteriaceae|g__Microbacterium|s__Microbacterium testaceum	2	0	0	0	1	0	0	0	1	0	0	0	0	1	0	0	0	0	0	0	0	0	2	2	0	1	0	1	2	3	1	1	1	0	2	0	0	0	0	0	0	0
d__Bacteria|p__Actinobacteria|c__Actinobacteria|o__Micrococcales|f__Microbacteriaceae|g__Microbacterium|s__Microbacterium foliorum	2	0	0	2	0	0	1	2	1	0	0	0	0	0	0	0	0	0	0	0	0	0	1	0	0	0	0	0	2	2	0	1	0	0	0	0	0	0	0	0	0	0
d__Bacteria|p__Actinobacteria|c__Actinobacteria|o__Micrococcales|f__Microbacteriaceae|g__Microbacterium|s__Microbacterium sp. No. 7	0	0	0	0	0	0	0	1	0	0	0	0	0	0	0	0	0	0	0	0	0	0	0	0	0	0	0	0	2	2	0	1	0	0	0	0	0	0	0	0	0	1
d__Bacteria|p__Actinobacteria|c__Actinobacteria|o__Micrococcales|f__Microbacteriaceae|g__Microbacterium|s__Microbacterium aurum	0	0	0	0	1	0	0	0	0	0	0	0	0	1	0	0	0	0	0	0	0	0	0	0	0	0	0	0	0	1	0	0	0	0	2	0	0	0	2	0	0	4
d__Bacteria|p__Actinobacteria|c__Actinobacteria|o__Micrococcales|f__Microbacteriaceae|g__Microbacterium|s__Microbacterium sp. PAMC 28756	0	0	0	1	0	1	0	0	0	0	1	0	0	1	0	0	0	0	0	0	0	0	0	0	0	0	0	0	0	1	0	0	0	0	2	0	0	0	0	0	0	1
d__Bacteria|p__Actinobacteria|c__Actinobacteria|o__Micrococcales|f__Microbacteriaceae|g__Microbacterium|s__Microbacterium sp. LKL04	0	0	0	0	0	0	0	0	0	0	0	1	0	2	0	0	0	1	0	1	0	0	0	0	0	0	0	0	0	0	1	0	1	0	0	0	0	0	0	0	0	0
d__Bacteria|p__Actinobacteria|c__Actinobacteria|o__Micrococcales|f__Microbacteriaceae|g__Microbacterium|s__Microbacterium sp. XT11	1	0	0	0	0	0	1	1	0	0	0	0	0	0	0	0	0	0	0	0	0	0	0	0	0	0	0	0	0	0	1	0	1	0	0	0	0	0	0	0	0	1
d__Bacteria|p__Actinobacteria|c__Actinobacteria|o__Micrococcales|f__Microbacteriaceae|g__Microbacterium|s__Microbacterium pygmaeum	0	1	0	0	0	0	0	0	0	0	0	2	0	0	0	0	0	0	0	0	0	0	0	0	0	0	0	0	1	4	2	1	0	0	2	5	0	0	0	0	0	0
d__Bacteria|p__Actinobacteria|c__Actinobacteria|o__Micrococcales|f__Microbacteriaceae|g__Microbacterium|s__Microbacterium paraoxydans	0	0	0	0	0	0	0	0	0	0	0	0	0	0	0	0	0	0	0	0	0	0	2	0	0	0	0	3	1	4	2	1	0	0	2	5	0	0	1	0	0	0
d__Bacteria|p__Actinobacteria|c__Actinobacteria|o__Micrococcales|f__Microbacteriaceae|g__Microbacterium|s__Microbacterium sp. CGR1	0	0	0	0	0	0	1	0	0	1	0	0	0	1	0	0	0	0	0	0	0	0	1	0	0	0	0	2	1	1	0	0	0	0	1	3	0	0	0	0	0	2
d__Bacteria|p__Actinobacteria|c__Actinobacteria|o__Micrococcales|f__Microbacteriaceae|g__Microbacterium|s__Microbacterium hominis	0	1	0	1	0	0	1	0	0	0	0	0	0	0	0	0	0	0	0	1	0	0	0	0	0	0	0	0	0	1	2	0	0	0	0	1	0	0	0	0	0	0
d__Bacteria|p__Actinobacteria|c__Actinobacteria|o__Micrococcales|f__Microbacteriaceae|g__Microbacterium|s__Microbacterium chocolatum	1	0	0	0	0	0	1	1	0	1	0	3	0	2	0	0	0	0	0	0	0	0	0	0	0	0	0	0	0	1	0	0	0	0	1	0	0	0	0	0	0	0
d__Bacteria|p__Actinobacteria|c__Actinobacteria|o__Micrococcales|f__Microbacteriaceae|g__Microbacterium|s__Microbacterium sp. BH-3-3-3	0	0	0	0	0	0	0	0	0	0	0	0	0	0	0	0	0	0	0	0	0	0	0	0	0	0	0	0	0	1	0	1	0	0	0	1	0	0	0	0	0	0
d__Bacteria|p__Actinobacteria|c__Actinobacteria|o__Micrococcales|f__Microbacteriaceae|g__Microbacterium|s__Microbacterium sp. 1.5R	0	0	0	0	0	0	0	0	0	0	0	0	0	0	0	0	0	0	0	0	0	0	0	0	0	0	0	0	0	0	0	0	0	0	0	0	0	0	2	2	1	8
d__Bacteria|p__Actinobacteria|c__Actinobacteria|o__Micrococcales|f__Microbacteriaceae|g__Microbacterium|s__Microbacterium sp. TPU 3598	0	0	1	0	1	0	1	0	0	1	0	0	0	1	0	0	0	0	0	0	0	0	0	0	0	0	0	0	0	0	0	0	0	0	0	0	0	0	0	0	0	0
d__Bacteria|p__Actinobacteria|c__Actinobacteria|o__Micrococcales|f__Microbacteriaceae|g__Microbacterium|s__Microbacterium sp. PM5	0	2	0	2	0	0	1	0	0	0	0	0	1	1	0	0	0	0	0	0	0	0	0	0	0	0	0	0	1	0	0	1	0	0	1	2	0	0	0	0	0	1
d__Bacteria|p__Actinobacteria|c__Actinobacteria|o__Micrococcales|f__Microbacteriaceae|g__Microbacterium|s__Microbacterium sp. str. 'China'	0	0	0	0	0	0	0	0	0	1	0	0	0	2	0	0	0	0	0	0	0	0	0	0	0	0	0	0	1	0	0	0	0	0	0	0	0	0	0	2	0	0
d__Bacteria|p__Actinobacteria|c__Actinobacteria|o__Micrococcales|f__Microbacteriaceae|g__Agromyces	1	0	2	2	0	0	2	1	6	0	1	5	0	3	0	0	0	0	0	0	0	0	0	0	0	0	0	0	1	0	0	0	0	0	0	0	0	0	0	0	0	1
d__Bacteria|p__Actinobacteria|c__Actinobacteria|o__Micrococcales|f__Microbacteriaceae|g__Agromyces|s__Agromyces aureus	0	0	0	1	0	0	2	1	6	0	1	5	0	3	1	0	0	0	0	0	0	4	1	0	1	1	2	8	0	0	0	1	0	0	1	2	0	0	0	0	0	1
d__Bacteria|p__Actinobacteria|c__Actinobacteria|o__Micrococcales|f__Microbacteriaceae|g__Agromyces|s__Agromyces sp. 30A	0	0	0	0	0	0	0	0	3	1	0	1	0	1	1	0	0	0	0	0	0	0	1	0	1	0	0	2	0	0	0	1	0	0	1	2	0	0	2	0	0	4
d__Bacteria|p__Actinobacteria|c__Actinobacteria|o__Micrococcales|f__Microbacteriaceae|g__Agromyces|s__Agromyces flavus	1	0	2	1	0	0	0	0	3	1	0	0	0	1	1	0	0	0	0	0	0	0	0	0	0	0	1	1	0	1	4	1	5	0	8	7	0	0	0	0	0	0
d__Bacteria|p__Actinobacteria|c__Actinobacteria|o__Micrococcales|f__Microbacteriaceae|g__Microterricola	0	0	0	1	0	0	0	1	0	0	0	1	0	0	0	0	0	0	0	0	0	0	0	0	0	1	0	0	0	1	1	0	3	0	3	3	0	0	0	0	0	0
d__Bacteria|p__Actinobacteria|c__Actinobacteria|o__Micrococcales|f__Microbacteriaceae|g__Microterricola|s__Microterricola viridarii	0	0	0	1	0	0	0	1	1	0	0	1	0	2	0	0	0	0	0	0	0	0	0	0	0	0	0	0	0	0	0	0	2	0	0	0	0	0	0	0	0	0
d__Bacteria|p__Actinobacteria|c__Actinobacteria|o__Micrococcales|f__Microbacteriaceae|g__Curtobacterium	1	1	0	2	0	0	0	0	1	0	0	1	0	2	0	0	0	0	0	0	0	0	0	0	0	0	0	0	0	1	0	0	1	0	3	3	0	0	0	0	0	0
d__Bacteria|p__Actinobacteria|c__Actinobacteria|o__Micrococcales|f__Microbacteriaceae|g__Curtobacterium|s__Curtobacterium pusillum	0	0	0	0	0	0	0	0	1	0	0	0	0	0	0	0	0	0	0	0	0	0	0	0	0	0	0	0	0	0	2	1	0	0	1	1	0	0	0	0	0	0
d__Bacteria|p__Actinobacteria|c__Actinobacteria|o__Micrococcales|f__Microbacteriaceae|g__Curtobacterium|s__Curtobacterium sp. MR_MD2014	0	0	0	2	0	0	0	0	1	0	0	0	0	0	0	0	0	0	0	0	0	0	1	0	1	0	1	4	0	0	2	1	0	0	1	1	0	0	0	0	0	1
d__Bacteria|p__Actinobacteria|c__Actinobacteria|o__Micrococcales|f__Microbacteriaceae|g__Curtobacterium|s__Curtobacterium sp. BH-2-1-1	0	1	0	0	0	0	0	0	1	0	0	0	1	3	0	0	0	0	0	0	0	0	1	0	0	0	0	1	0	0	1	0	2	0	4	2	0	0	0	0	0	1
d__Bacteria|p__Actinobacteria|c__Actinobacteria|o__Micrococcales|f__Microbacteriaceae|g__Frondihabitans	2	2	0	2	0	1	2	0	1	0	0	0	1	3	0	0	0	0	0	0	0	0	0	0	0	0	0	0	0	0	0	0	0	0	1	1	0	0	3	1	1	6
d__Bacteria|p__Actinobacteria|c__Actinobacteria|o__Micrococcales|f__Microbacteriaceae|g__Frondihabitans|s__Frondihabitans sp. 762G35	2	1	0	2	0	0	1	0	1	2	1	1	1	2	0	0	0	0	0	0	0	0	0	0	0	0	0	0	0	0	1	0	2	0	3	1	0	0	0	0	0	0
d__Bacteria|p__Actinobacteria|c__Actinobacteria|o__Micrococcales|f__Microbacteriaceae|g__Frondihabitans|s__Frondihabitans sp. PAMC 28766	0	1	0	0	0	1	1	0	1	1	0	0	1	0	0	0	0	0	0	0	0	0	0	0	0	0	0	0	0	0	1	1	0	0	0	0	0	0	0	0	0	0
d__Bacteria|p__Actinobacteria|c__Actinobacteria|o__Micrococcales|f__Microbacteriaceae|g__Leifsonia	1	1	0	4	2	3	0	0	0	1	1	1	0	2	0	0	0	0	0	0	0	0	0	0	0	0	0	1	0	0	1	1	0	0	0	0	0	0	0	0	0	0
d__Bacteria|p__Actinobacteria|c__Actinobacteria|o__Micrococcales|f__Microbacteriaceae|g__Leifsonia|s__Leifsonia xyli	0	1	0	2	2	2	0	0	1	2	3	0	0	4	0	0	0	0	0	0	0	0	0	0	0	0	0	0	0	0	1	1	0	0	0	0	0	0	0	1	0	0
d__Bacteria|p__Actinobacteria|c__Actinobacteria|o__Micrococcales|f__Microbacteriaceae|g__Leifsonia|s__Leifsonia sp. 98AMF	0	0	0	0	0	0	0	0	1	1	2	0	0	2	0	0	0	0	0	0	0	0	0	0	0	0	0	0	0	0	0	0	0	0	0	0	0	0	0	0	0	0
d__Bacteria|p__Actinobacteria|c__Actinobacteria|o__Micrococcales|f__Microbacteriaceae|g__Leifsonia|s__Leifsonia sp. 197AMF	0	0	0	0	0	0	0	0	0	0	0	0	0	0	0	0	0	0	0	0	0	4	0	0	0	0	0	0	0	0	0	0	0	0	0	0	0	0	0	0	0	0
d__Bacteria|p__Actinobacteria|c__Actinobacteria|o__Micrococcales|f__Microbacteriaceae|g__Leifsonia|s__Leifsonia sp. 509MF	0	0	0	0	0	0	0	0	0	0	0	0	0	0	0	0	0	0	0	0	0	1	0	0	0	0	1	0	0	0	3	4	1	0	3	0	0	0	0	0	0	0
d__Bacteria|p__Actinobacteria|c__Actinobacteria|o__Micrococcales|f__Microbacteriaceae|g__Leifsonia|s__Leifsonia sp. 467MF	0	0	0	0	0	0	0	0	0	0	0	0	0	0	0	0	0	0	0	0	0	0	0	0	0	0	0	0	0	0	3	4	1	0	3	0	0	0	1	0	0	2
d__Bacteria|p__Actinobacteria|c__Actinobacteria|o__Micrococcales|f__Microbacteriaceae|g__Leifsonia|s__Leifsonia sp. 466MF	0	0	0	0	0	0	0	0	0	0	0	0	0	0	0	0	0	0	0	0	0	0	0	0	0	0	0	0	0	0	1	1	1	0	2	0	0	0	0	0	0	0
d__Bacteria|p__Actinobacteria|c__Actinobacteria|o__Micrococcales|f__Microbacteriaceae|g__Leifsonia|s__Leifsonia sp. 157MF	0	0	0	0	0	0	0	0	0	0	0	0	0	0	0	0	0	0	0	0	0	0	0	0	0	0	0	0	0	0	0	0	0	0	0	0	0	0	1	0	0	0
d__Bacteria|p__Actinobacteria|c__Actinobacteria|o__Micrococcales|f__Microbacteriaceae|g__Leifsonia|s__Leifsonia sp. 21MFCrub1.1	0	0	0	1	0	0	0	0	0	0	0	0	0	0	1	0	0	0	0	0	0	1	0	0	0	0	0	2	0	0	1	1	0	0	1	0	0	0	0	0	0	1
d__Bacteria|p__Actinobacteria|c__Actinobacteria|o__Micrococcales|f__Microbacteriaceae|g__Clavibacter	0	0	0	3	1	0	1	1	0	1	1	0	0	1	1	0	0	0	0	0	0	0	0	0	0	0	0	0	0	0	0	0	0	0	0	0	0	0	1	0	0	3
d__Bacteria|p__Actinobacteria|c__Actinobacteria|o__Micrococcales|f__Microbacteriaceae|g__Clavibacter|s__Clavibacter michiganensis	0	0	0	3	1	0	1	1	1	1	0	1	0	2	1	0	0	0	0	0	0	0	0	0	0	0	0	0	0	0	0	0	0	0	0	0	0	0	0	0	1	0
d__Bacteria|p__Actinobacteria|c__Actinobacteria|o__Micrococcales|f__Microbacteriaceae|g__Plantibacter	0	1	0	0	1	0	1	0	1	1	0	1	0	2	0	0	0	0	0	0	0	0	0	0	1	0	0	0	0	0	0	0	0	0	0	0	0	0	0	0	0	0
d__Bacteria|p__Actinobacteria|c__Actinobacteria|o__Micrococcales|f__Microbacteriaceae|g__Plantibacter|s__Plantibacter flavus	0	1	0	0	1	0	1	0	0	0	0	0	0	0	0	0	0	0	0	0	0	0	0	0	0	0	0	0	0	0	0	1	0	0	0	0	0	0	0	0	0	0
d__Bacteria|p__Actinobacteria|c__Actinobacteria|o__Micrococcales|f__Microbacteriaceae|g__Humibacter	0	0	0	0	0	0	0	0	1	0	1	1	0	1	0	0	0	0	0	0	0	1	0	0	0	0	0	0	0	0	0	1	0	0	0	0	0	0	0	0	0	0
d__Bacteria|p__Actinobacteria|c__Actinobacteria|o__Micrococcales|f__Microbacteriaceae|g__Humibacter|s__Humibacter sp. BT305	0	0	0	0	0	0	0	0	1	0	0	0	0	0	0	0	0	0	0	0	0	1	0	0	0	0	0	0	0	0	0	1	0	0	0	0	0	0	0	0	0	0
d__Bacteria|p__Actinobacteria|c__Actinobacteria|o__Micrococcales|f__Microbacteriaceae|g__Microcella	0	0	0	0	0	0	0	0	0	0	1	0	0	0	0	0	0	0	0	0	0	0	0	0	0	0	0	0	0	0	0	0	0	0	0	1	0	0	0	0	0	0
d__Bacteria|p__Actinobacteria|c__Actinobacteria|o__Micrococcales|f__Microbacteriaceae|g__Microcella|s__Microcella alkaliphila	0	0	0	0	0	0	0	0	0	0	0	1	0	1	0	0	0	0	0	0	0	0	26	0	0	0	0	2	0	0	0	0	0	0	0	1	2	3	15	2	3	26
d__Bacteria|p__Actinobacteria|c__Actinobacteria|o__Micrococcales|f__Microbacteriaceae|g__Cryobacterium	0	0	0	2	2	1	0	0	0	1	0	0	0	0	0	0	0	0	1	0	0	0	26	0	0	0	0	2	33	162	57	52	49	6	94	119	0	0	3	1	2	4
d__Bacteria|p__Actinobacteria|c__Actinobacteria|o__Micrococcales|f__Microbacteriaceae|g__Cryobacterium|s__Cryobacterium sp. LW097	0	0	0	1	1	1	0	0	0	1	0	0	0	0	0	0	0	0	0	0	0	0	26	0	0	0	0	2	11	54	19	16	19	4	35	21	0	0	2	0	2	0
d__Bacteria|p__Actinobacteria|c__Actinobacteria|o__Micrococcales|f__Microbacteriaceae|g__Cryobacterium|s__Cryobacterium arcticum	0	0	0	0	0	0	0	0	0	1	0	4	2	0	0	0	0	0	0	0	0	0	7	0	0	0	1	20	5	22	13	10	11	2	14	7	0	0	0	0	0	0
d__Bacteria|p__Actinobacteria|c__Actinobacteria|o__Micrococcales|f__Microbacteriaceae|g__Cryobacterium|s__Cryobacterium sp. GCJ02	0	0	0	1	1	0	0	0	0	0	0	2	0	0	0	0	0	0	0	0	0	0	3	0	0	0	0	8	1	0	0	1	0	0	0	1	0	0	0	0	0	2
d__Bacteria|p__Actinobacteria|c__Actinobacteria|o__Micrococcales|f__Microbacteriaceae|g__Agrococcus	0	0	1	2	0	2	0	0	0	1	0	1	0	0	0	0	0	0	1	0	0	0	1	0	0	0	0	0	1	1	0	0	2	1	0	0	0	0	1	0	0	0
d__Bacteria|p__Actinobacteria|c__Actinobacteria|o__Micrococcales|f__Microbacteriaceae|g__Agrococcus|s__Agrococcus jejuensis	0	0	1	2	0	1	0	0	0	0	0	1	1	0	0	0	0	0	1	0	0	0	1	0	0	0	0	1	0	0	0	1	0	0	0	1	0	0	0	1	0	1
d__Bacteria|p__Actinobacteria|c__Actinobacteria|o__Micrococcales|f__Microbacteriaceae|g__Agrococcus|s__Agrococcus carbonis	0	0	0	0	0	1	0	0	0	0	0	0	1	1	0	1	4	1	4	3	2	194	0	0	0	0	0	0	0	1	0	0	0	0	0	0	0	0	0	0	0	0
d__Bacteria|p__Actinobacteria|c__Actinobacteria|o__Micrococcales|f__Microbacteriaceae|g__Salinibacterium	0	0	0	0	0	0	1	0	0	0	0	0	1	1	0	0	2	0	4	1	2	1	0	0	0	0	0	0	0	0	0	0	0	0	0	1	0	0	0	0	0	0
d__Bacteria|p__Actinobacteria|c__Actinobacteria|o__Micrococcales|f__Microbacteriaceae|g__Salinibacterium|s__Salinibacterium sp. CGMCC 1.16371	0	0	0	0	0	0	1	0	0	0	0	0	1	1	0	0	0	0	0	0	0	0	0	0	0	0	0	0	0	0	0	0	0	0	0	0	0	0	0	0	0	1
d__Bacteria|p__Actinobacteria|c__Actinobacteria|o__Micrococcales|f__Microbacteriaceae|g__Mycetocola	0	0	0	0	0	0	0	0	0	0	0	0	1	1	0	0	0	0	0	1	1	0	0	0	0	0	0	0	1	0	0	1	0	0	1	1	0	0	2	0	0	0
d__Bacteria|p__Actinobacteria|c__Actinobacteria|o__Micrococcales|f__Microbacteriaceae|g__Mycetocola|s__Mycetocola sp. 449	0	0	0	0	0	0	0	0	0	0	0	0	0	1	0	0	0	0	0	0	0	0	0	0	0	0	0	0	1	1	0	0	1	0	3	0	0	0	0	0	0	0
d__Bacteria|p__Actinobacteria|c__Actinobacteria|o__Micrococcales|f__Microbacteriaceae|g__Rathayibacter	1	2	2	2	0	1	0	2	0	0	0	0	0	1	0	0	0	0	0	0	0	0	0	0	0	0	0	0	0	2	1	0	0	0	0	1	0	0	0	0	0	0
d__Bacteria|p__Actinobacteria|c__Actinobacteria|o__Micrococcales|f__Microbacteriaceae|g__Rathayibacter|s__Rathayibacter tritici	1	1	2	2	0	1	0	1	0	1	0	0	0	0	0	0	0	0	0	0	0	0	0	0	0	0	0	0	0	2	0	0	0	0	1	0	0	1	6	1	1	14
d__Bacteria|p__Actinobacteria|c__Actinobacteria|o__Micrococcales|f__Microbacteriaceae|g__Rathayibacter|s__Rathayibacter toxicus	0	1	0	0	0	0	0	1	0	1	0	0	0	0	0	0	0	0	0	0	1	0	0	0	0	0	0	1	0	0	1	0	0	0	0	0	0	0	0	0	0	0
d__Bacteria|p__Actinobacteria|c__Actinobacteria|o__Micrococcales|f__Microbacteriaceae|g__Pontimonas	0	0	0	0	0	0	0	0	0	0	0	0	0	0	0	0	1	0	0	0	0	0	0	0	0	0	0	1	0	0	0	0	0	0	0	0	0	0	0	0	0	0
d__Bacteria|p__Actinobacteria|c__Actinobacteria|o__Micrococcales|f__Microbacteriaceae|g__Pontimonas|s__Pontimonas salivibrio	0	0	0	0	0	0	0	0	0	0	0	0	0	0	0	0	0	0	0	0	0	0	0	0	0	0	0	2	0	0	1	1	3	0	1	0	0	0	0	0	0	1
d__Bacteria|p__Actinobacteria|c__Actinobacteria|o__Micrococcales|f__Microbacteriaceae|g__Candidatus Aquiluna	0	1	0	0	0	1	0	0	0	0	1	1	0	1	0	0	0	0	0	0	0	0	0	0	0	0	0	0	0	0	0	0	0	0	0	0	0	0	0	0	0	2
d__Bacteria|p__Actinobacteria|c__Actinobacteria|o__Micrococcales|f__Microbacteriaceae|g__Candidatus Aquiluna|s__Candidatus Aquiluna sp. UB-MaderosW2red	0	1	0	0	0	1	0	0	0	0	1	0	0	0	0	0	0	0	0	0	0	0	0	0	0	0	0	1	0	2	1	1	1	0	0	0	0	0	1	0	0	1
d__Bacteria|p__Actinobacteria|c__Actinobacteria|o__Micrococcales|f__Microbacteriaceae|g__Rhodoluna	0	0	0	0	0	0	2	0	0	0	0	1	0	1	0	0	0	0	1	0	0	1	0	0	0	0	0	0	0	2	0	0	1	0	1	0	0	0	1	0	1	0
d__Bacteria|p__Actinobacteria|c__Actinobacteria|o__Micrococcales|f__Microbacteriaceae|g__Rhodoluna|s__Rhodoluna lacicola	0	0	0	0	0	0	1	0	0	0	0	0	0	0	0	0	0	0	0	0	0	0	0	0	0	0	0	0	0	0	0	0	0	0	0	0	0	0	0	0	0	0
d__Bacteria|p__Actinobacteria|c__Actinobacteria|o__Micrococcales|f__Microbacteriaceae|g__Rhodoluna|s__Candidatus Rhodoluna planktonica	0	0	0	0	0	0	1	0	0	0	0	0	0	0	0	0	0	0	3	0	0	0	0	0	0	0	0	0	0	0	0	0	0	0	0	0	0	0	1	0	0	4
d__Bacteria|p__Actinobacteria|c__Actinobacteria|o__Micrococcales|f__Microbacteriaceae|g__Aurantimicrobium	1	0	0	0	0	0	2	0	0	0	0	0	0	0	0	0	0	0	0	0	0	0	0	0	0	0	0	1	0	1	1	0	0	0	0	0	0	0	0	0	0	0
d__Bacteria|p__Actinobacteria|c__Actinobacteria|o__Micrococcales|f__Microbacteriaceae|g__Aurantimicrobium|s__Aurantimicrobium minutum	0	0	0	0	0	0	1	0	0	0	0	0	0	0	0	0	0	0	0	0	0	0	2	0	0	0	0	1	0	0	0	0	0	0	0	0	0	0	1	0	0	0
d__Bacteria|p__Actinobacteria|c__Actinobacteria|o__Micrococcales|f__Microbacteriaceae|g__Aurantimicrobium|s__Aurantimicrobium sp. MWH-Mo1	1	0	0	0	0	0	0	0	0	0	0	0	0	1	0	0	1	0	0	0	0	0	1	0	0	0	0	0	0	0	0	0	0	0	0	0	0	0	0	0	0	3
d__Bacteria|p__Actinobacteria|c__Actinobacteria|o__Micrococcales|f__Microbacteriaceae|g__Aurantimicrobium|s__Aurantimicrobium sp. MWH-Uga1	0	0	0	0	0	0	0	0	0	0	0	0	0	1	0	0	0	0	0	0	0	0	0	0	0	0	0	1	0	3	0	1	0	0	0	0	0	0	0	0	0	0
d__Bacteria|p__Actinobacteria|c__Actinobacteria|o__Micrococcales|f__Microbacteriaceae|g__Cnuibacter	0	0	0	0	0	0	0	0	0	0	0	0	0	0	0	0	0	0	0	0	0	0	1	0	0	0	0	9	0	0	0	0	0	0	0	0	0	0	0	0	0	1
d__Bacteria|p__Actinobacteria|c__Actinobacteria|o__Micrococcales|f__Microbacteriaceae|g__Cnuibacter|s__Cnuibacter physcomitrellae	0	0	0	0	0	0	0	0	0	0	0	0	0	0	0	0	0	0	0	0	0	0	1	0	0	0	0	1	0	0	0	0	0	0	0	0	0	0	0	1	0	1
d__Bacteria|p__Actinobacteria|c__Actinobacteria|o__Micrococcales|f__Micrococcaceae	8	14	7	42	9	21	14	8	25	14	16	25	3	41	0	0	0	0	0	0	0	0	0	0	0	0	0	2	0	0	3	0	0	1	0	0	0	0	0	0	0	0
d__Bacteria|p__Actinobacteria|c__Actinobacteria|o__Micrococcales|f__Micrococcaceae|g__Arthrobacter	3	6	4	23	5	12	5	3	8	5	4	12	0	25	0	0	0	0	0	0	0	0	0	0	0	0	0	0	0	0	0	0	0	0	0	0	0	0	0	0	0	0
d__Bacteria|p__Actinobacteria|c__Actinobacteria|o__Micrococcales|f__Micrococcaceae|g__Arthrobacter|s__Arthrobacter alpinus	1	1	1	2	0	2	1	0	2	0	1	0	0	2	0	0	0	0	0	0	0	0	0	0	0	0	0	1	0	1	0	1	0	0	0	0	0	0	0	0	0	0
d__Bacteria|p__Actinobacteria|c__Actinobacteria|o__Micrococcales|f__Micrococcaceae|g__Arthrobacter|s__Arthrobacter sp. U41	1	0	1	3	0	1	0	1	1	0	1	0	0	1	0	0	0	0	0	0	0	0	0	0	0	0	0	0	0	0	0	0	0	0	0	0	0	0	0	0	0	1
d__Bacteria|p__Actinobacteria|c__Actinobacteria|o__Micrococcales|f__Micrococcaceae|g__Arthrobacter|s__Arthrobacter sp. ERGS1:01	0	1	0	2	0	1	0	0	1	0	1	3	0	1	0	0	0	0	0	1	0	191	0	0	0	0	0	2	0	0	1	0	0	0	2	0	0	1	0	0	0	4
d__Bacteria|p__Actinobacteria|c__Actinobacteria|o__Micrococcales|f__Micrococcaceae|g__Arthrobacter|s__Arthrobacter sp. YN	0	1	0	2	0	0	0	0	1	0	0	0	0	0	0	0	0	0	0	1	0	191	0	0	0	0	0	0	0	0	0	1	0	0	1	1	0	1	0	0	0	1
d__Bacteria|p__Actinobacteria|c__Actinobacteria|o__Micrococcales|f__Micrococcaceae|g__Arthrobacter|s__Arthrobacter sp. DCT5	0	1	0	2	1	0	0	0	1	3	0	0	0	3	0	0	1	0	0	0	0	0	0	0	0	0	0	0	0	0	2	1	0	0	0	0	0	0	0	0	0	3
d__Bacteria|p__Actinobacteria|c__Actinobacteria|o__Micrococcales|f__Micrococcaceae|g__Arthrobacter|s__Arthrobacter crystallopoietes	0	1	0	4	0	3	0	1	0	0	0	0	0	6	0	0	1	0	0	0	0	0	1	0	0	0	0	1	0	2	0	0	0	0	0	0	0	0	0	0	0	0
d__Bacteria|p__Actinobacteria|c__Actinobacteria|o__Micrococcales|f__Micrococcaceae|g__Arthrobacter|s__Arthrobacter sp. PGP41	0	0	0	2	1	2	0	0	0	0	0	1	0	0	0	0	0	0	0	0	0	0	1	0	0	0	0	1	0	0	0	0	0	0	0	0	0	0	0	0	0	0
d__Bacteria|p__Actinobacteria|c__Actinobacteria|o__Micrococcales|f__Micrococcaceae|g__Arthrobacter|s__Arthrobacter sp. FB24	0	1	0	1	1	0	0	0	0	0	0	1	0	1	0	1	1	1	0	1	0	2	0	0	0	0	0	0	4	16	3	4	5	0	11	5	0	1	1	0	0	0
d__Bacteria|p__Actinobacteria|c__Actinobacteria|o__Micrococcales|f__Micrococcaceae|g__Arthrobacter|s__Arthrobacter sp. Rue61a	0	0	0	0	0	0	0	0	0	0	0	0	0	1	0	0	1	0	0	0	0	0	0	0	0	0	0	0	1	1	0	0	2	0	0	0	0	0	1	0	0	0
d__Bacteria|p__Actinobacteria|c__Actinobacteria|o__Micrococcales|f__Micrococcaceae|g__Arthrobacter|s__Arthrobacter sp. QXT-31	0	0	1	1	1	1	1	0	0	0	1	1	0	1	0	0	0	0	0	0	0	0	0	0	0	0	0	0	1	0	0	2	0	0	1	1	0	1	0	0	0	0
d__Bacteria|p__Actinobacteria|c__Actinobacteria|o__Micrococcales|f__Micrococcaceae|g__Arthrobacter|s__Arthrobacter sp. PAMC 25486	0	0	0	1	0	0	0	0	0	0	0	1	0	3	0	0	0	0	0	1	0	2	0	0	0	0	0	0	1	3	0	1	0	0	2	0	0	0	2	0	0	0
d__Bacteria|p__Actinobacteria|c__Actinobacteria|o__Micrococcales|f__Micrococcaceae|g__Arthrobacter|s__Arthrobacter sp. YC-RL1	0	0	1	1	0	0	1	0	0	1	0	0	0	0	0	1	0	0	0	0	0	0	0	0	0	0	0	0	1	0	0	0	0	0	0	0	0	0	2	0	0	0
d__Bacteria|p__Actinobacteria|c__Actinobacteria|o__Micrococcales|f__Micrococcaceae|g__Arthrobacter|s__Arthrobacter sp. ATCC 21022	0	0	0	0	0	0	0	0	0	0	0	1	0	3	0	0	0	0	0	0	0	0	0	0	0	0	0	0	0	3	0	0	0	0	0	0	0	0	0	0	0	1
d__Bacteria|p__Actinobacteria|c__Actinobacteria|o__Micrococcales|f__Micrococcaceae|g__Arthrobacter|s__Arthrobacter sp. ZXY-2	0	0	0	0	0	0	0	0	0	1	0	3	0	2	0	0	0	0	0	0	0	0	0	0	0	0	0	0	0	0	0	0	0	0	0	0	0	0	0	0	0	1
d__Bacteria|p__Actinobacteria|c__Actinobacteria|o__Micrococcales|f__Micrococcaceae|g__Rothia	0	0	1	2	3	3	3	1	6	2	1	5	3	4	0	0	4	0	0	2	0	1	0	0	0	0	0	0	0	3	1	0	0	0	2	0	0	0	1	0	0	0
d__Bacteria|p__Actinobacteria|c__Actinobacteria|o__Micrococcales|f__Micrococcaceae|g__Rothia|s__Rothia mucilaginosa	0	0	1	2	2	3	2	1	5	2	1	4	3	3	0	0	1	0	0	1	0	0	0	0	0	0	0	0	0	1	1	0	1	0	0	1	0	0	1	0	0	0
d__Bacteria|p__Actinobacteria|c__Actinobacteria|o__Micrococcales|f__Micrococcaceae|g__Rothia|s__Rothia dentocariosa	0	0	0	0	1	0	1	0	1	0	0	1	0	1	0	0	1	0	0	1	0	0	0	0	0	0	0	0	0	0	0	0	0	0	2	0	0	0	0	0	0	2
d__Bacteria|p__Actinobacteria|c__Actinobacteria|o__Micrococcales|f__Micrococcaceae|g__Kocuria	1	4	1	5	0	1	1	0	3	1	2	3	0	4	0	0	0	0	0	0	0	0	0	0	0	0	0	0	0	1	0	0	0	0	1	0	0	0	0	0	0	2
d__Bacteria|p__Actinobacteria|c__Actinobacteria|o__Micrococcales|f__Micrococcaceae|g__Kocuria|s__Kocuria turfanensis	1	2	0	0	0	0	0	0	1	0	1	0	0	0	0	0	0	0	0	0	0	0	0	0	0	0	0	0	0	1	0	0	0	0	0	0	0	0	0	0	0	0
d__Bacteria|p__Actinobacteria|c__Actinobacteria|o__Micrococcales|f__Micrococcaceae|g__Kocuria|s__Kocuria flava	0	0	0	1	0	0	0	0	1	0	0	2	0	0	0	0	0	0	0	0	0	0	0	0	0	0	0	1	0	1	0	0	1	0	1	1	0	0	0	0	0	0
d__Bacteria|p__Actinobacteria|c__Actinobacteria|o__Micrococcales|f__Micrococcaceae|g__Kocuria|s__Kocuria palustris	0	1	1	0	0	0	1	0	1	0	0	0	0	0	0	0	0	0	0	0	0	0	0	0	0	0	0	1	0	2	1	1	1	0	1	0	1	0	2	0	5	6
d__Bacteria|p__Actinobacteria|c__Actinobacteria|o__Micrococcales|f__Micrococcaceae|g__Kocuria|s__Kocuria rhizophila	0	0	0	0	0	0	0	0	0	1	1	1	0	3	0	0	0	0	0	0	0	1	0	0	0	0	0	0	0	0	0	0	0	0	1	2	1	0	2	0	5	6
d__Bacteria|p__Actinobacteria|c__Actinobacteria|o__Micrococcales|f__Micrococcaceae|g__Kocuria|s__Kocuria sp. BT304	0	0	0	2	0	1	0	0	2	1	1	0	0	0	0	0	0	0	0	0	0	1	0	0	0	0	0	0	0	9	2	1	1	1	7	2	1	0	2	0	5	6
d__Bacteria|p__Actinobacteria|c__Actinobacteria|o__Micrococcales|f__Micrococcaceae|g__Pseudarthrobacter	0	2	0	4	1	3	2	0	2	1	1	0	0	0	0	0	3	0	0	0	0	0	7	0	0	2	3	20	0	0	1	0	0	0	1	0	0	1	7	1	1	21
d__Bacteria|p__Actinobacteria|c__Actinobacteria|o__Micrococcales|f__Micrococcaceae|g__Pseudarthrobacter|s__Pseudarthrobacter sulfonivorans	0	0	0	3	1	1	0	0	2	1	0	0	0	0	0	0	2	0	0	0	0	0	1	0	0	0	0	0	0	4	0	0	1	1	2	1	0	0	2	0	0	1
d__Bacteria|p__Actinobacteria|c__Actinobacteria|o__Micrococcales|f__Micrococcaceae|g__Pseudarthrobacter|s__Pseudarthrobacter phenanthrenivorans	0	1	0	1	0	1	1	0	2	1	0	0	0	0	0	0	1	0	0	0	0	0	1	0	0	0	0	0	0	3	1	0	0	0	3	0	0	0	2	0	0	1
d__Bacteria|p__Actinobacteria|c__Actinobacteria|o__Micrococcales|f__Micrococcaceae|g__Pseudarthrobacter|s__Pseudarthrobacter chlorophenolicus	0	1	0	0	0	1	1	0	1	0	1	0	0	0	0	0	0	0	0	0	0	0	0	0	0	0	0	0	0	1	0	0	0	0	0	0	0	0	0	0	0	5
d__Bacteria|p__Actinobacteria|c__Actinobacteria|o__Micrococcales|f__Micrococcaceae|g__Pseudarthrobacter|s__Pseudarthrobacter equi	0	0	0	0	0	0	0	0	1	0	1	0	0	0	0	0	0	0	0	0	0	0	1	0	0	0	0	4	0	0	0	1	0	0	1	0	0	0	0	0	0	0
d__Bacteria|p__Actinobacteria|c__Actinobacteria|o__Micrococcales|f__Micrococcaceae|g__Neomicrococcus	0	0	0	1	0	0	1	0	1	2	0	4	0	4	0	0	0	0	0	0	0	0	1	0	0	0	0	1	0	0	0	0	0	0	0	3	0	0	0	0	0	3
d__Bacteria|p__Actinobacteria|c__Actinobacteria|o__Micrococcales|f__Micrococcaceae|g__Neomicrococcus|s__Neomicrococcus aestuarii	0	0	0	1	0	0	1	0	1	0	0	1	0	3	0	0	0	0	0	0	0	0	0	0	0	0	0	3	0	0	0	0	0	0	0	3	0	0	0	0	0	2
d__Bacteria|p__Actinobacteria|c__Actinobacteria|o__Micrococcales|f__Micrococcaceae|g__Glutamicibacter	1	1	1	3	0	0	0	1	0	1	0	1	0	1	0	0	0	0	0	0	0	0	0	0	0	0	0	0	0	1	0	1	1	0	0	1	0	0	0	0	0	0
d__Bacteria|p__Actinobacteria|c__Actinobacteria|o__Micrococcales|f__Micrococcaceae|g__Glutamicibacter|s__Glutamicibacter arilaitensis	1	1	1	3	0	0	0	1	0	0	0	0	0	0	0	0	0	0	0	0	0	0	0	0	0	0	0	0	0	1	0	0	0	0	0	0	0	0	0	0	0	0
d__Bacteria|p__Actinobacteria|c__Actinobacteria|o__Micrococcales|f__Micrococcaceae|g__Micrococcus	2	0	0	1	0	0	0	1	0	1	0	1	0	0	0	0	0	0	0	0	0	0	1	0	0	1	1	4	0	0	0	1	0	0	0	0	0	0	0	1	1	3
d__Bacteria|p__Actinobacteria|c__Actinobacteria|o__Micrococcales|f__Micrococcaceae|g__Micrococcus|s__Micrococcus luteus	2	0	0	1	0	0	0	1	0	0	0	0	0	0	0	0	0	0	0	1	0	0	1	0	0	0	1	2	9	57	22	22	20	1	35	65	0	0	0	0	0	0
d__Bacteria|p__Actinobacteria|c__Actinobacteria|o__Micrococcales|f__Micrococcaceae|g__Renibacterium	0	0	0	0	0	1	0	0	1	1	0	0	0	0	0	0	0	0	0	1	0	0	0	0	0	0	0	1	9	57	22	22	20	1	35	65	0	0	0	1	0	0
d__Bacteria|p__Actinobacteria|c__Actinobacteria|o__Micrococcales|f__Micrococcaceae|g__Renibacterium|s__Renibacterium salmoninarum	0	0	0	0	0	1	0	0	1	1	0	0	0	0	0	0	0	0	0	0	0	0	0	0	0	0	0	0	1	2	2	1	0	0	0	1	0	0	0	0	0	0
d__Bacteria|p__Actinobacteria|c__Actinobacteria|o__Micrococcales|f__Micrococcaceae|g__Zhihengliuella	1	0	0	0	0	0	1	1	0	0	0	0	0	0	0	0	0	0	0	0	0	0	0	0	0	1	0	0	1	1	1	1	0	0	0	0	0	0	0	0	0	1
d__Bacteria|p__Actinobacteria|c__Actinobacteria|o__Micrococcales|f__Micrococcaceae|g__Zhihengliuella|s__Zhihengliuella sp. ISTPL4	1	0	0	0	0	0	1	1	0	0	0	0	0	0	0	0	0	0	0	0	0	0	0	0	0	0	0	1	1	1	1	1	0	0	6	0	0	0	0	0	1	0
d__Bacteria|p__Actinobacteria|c__Actinobacteria|o__Micrococcales|f__Micrococcaceae|g__Sinomonas	0	0	0	1	0	0	1	0	0	0	2	0	0	0	0	0	0	0	0	0	0	0	1	0	0	0	1	0	1	3	0	1	0	0	4	0	0	0	0	0	0	1
d__Bacteria|p__Actinobacteria|c__Actinobacteria|o__Micrococcales|f__Micrococcaceae|g__Sinomonas|s__Sinomonas atrocyanea	0	0	0	1	0	0	1	0	0	0	2	0	0	0	0	0	0	0	0	0	0	0	1	0	0	0	1	0	1	0	0	0	0	0	1	2	0	1	2	0	0	5
d__Bacteria|p__Actinobacteria|c__Actinobacteria|o__Micrococcales|f__Micrococcaceae|g__Auritidibacter	0	0	0	0	0	0	0	0	0	1	2	0	0	3	0	0	1	0	3	3	0	0	1	0	0	0	0	1	1	0	0	0	0	0	0	0	0	0	0	0	0	0
d__Bacteria|p__Actinobacteria|c__Actinobacteria|o__Micrococcales|f__Micrococcaceae|g__Auritidibacter|s__Auritidibacter sp. NML130574	0	0	0	0	0	0	0	0	0	1	2	0	0	3	0	0	1	0	0	0	0	0	1	0	0	0	0	0	1	1	1	0	0	0	0	0	0	0	0	0	0	1
d__Bacteria|p__Actinobacteria|c__Actinobacteria|o__Micrococcales|f__Micrococcaceae|g__Paenarthrobacter	0	1	0	1	0	0	0	1	0	0	0	0	0	0	0	0	1	0	0	0	0	0	0	0	0	0	0	1	0	0	0	0	0	0	0	0	0	0	0	0	0	0
d__Bacteria|p__Actinobacteria|c__Actinobacteria|o__Micrococcales|f__Micrococcaceae|g__Paenarthrobacter|s__Paenarthrobacter aurescens	0	1	0	1	0	0	0	1	0	0	0	0	0	0	0	0	0	0	0	1	0	0	0	0	0	0	0	0	0	1	0	0	1	0	0	0	0	0	0	0	0	0
d__Bacteria|p__Actinobacteria|c__Actinobacteria|o__Micrococcales|f__Micrococcaceae|g__Psychromicrobium	0	0	0	1	0	1	0	0	0	0	1	0	0	0	0	0	0	0	0	1	0	0	0	0	0	0	0	0	0	0	3	0	0	0	0	0	0	1	0	0	0	1
d__Bacteria|p__Actinobacteria|c__Actinobacteria|o__Micrococcales|f__Micrococcaceae|g__Psychromicrobium|s__Psychromicrobium lacuslunae	0	0	0	1	0	1	0	0	0	0	1	0	0	0	0	0	0	0	0	0	0	0	1	0	0	0	0	1	0	0	0	0	0	0	2	1	0	0	0	0	0	0
d__Bacteria|p__Actinobacteria|c__Actinobacteria|o__Micrococcales|f__Intrasporangiaceae	1	0	0	4	1	1	1	1	10	4	2	3	2	8	0	0	0	0	3	0	0	0	1	0	0	0	0	1	0	0	0	1	0	0	0	0	0	0	1	0	0	0
d__Bacteria|p__Actinobacteria|c__Actinobacteria|o__Micrococcales|f__Intrasporangiaceae|g__Ornithinimicrobium	1	0	0	1	0	0	0	0	10	4	1	3	2	6	0	0	0	0	0	0	0	0	0	0	0	0	0	0	0	1	1	0	1	0	0	0	0	0	1	0	0	5
d__Bacteria|p__Actinobacteria|c__Actinobacteria|o__Micrococcales|f__Intrasporangiaceae|g__Ornithinimicrobium|s__Ornithinimicrobium sp. AMA3305	1	0	0	1	0	0	0	0	3	1	0	1	0	1	0	0	0	0	0	0	0	0	0	0	0	1	0	0	0	1	0	0	2	0	0	1	0	0	1	0	0	2
d__Bacteria|p__Actinobacteria|c__Actinobacteria|o__Micrococcales|f__Intrasporangiaceae|g__Arsenicicoccus	0	0	0	0	0	0	1	0	3	1	0	0	0	1	0	0	0	0	1	0	0	0	0	0	0	1	0	0	0	0	1	0	0	0	0	0	0	0	0	0	0	2
d__Bacteria|p__Actinobacteria|c__Actinobacteria|o__Micrococcales|f__Intrasporangiaceae|g__Arsenicicoccus|s__Arsenicicoccus sp. oral taxon 190	0	0	0	0	0	0	1	0	2	1	0	0	1	0	0	0	0	0	0	0	0	0	0	0	0	0	0	0	0	0	0	0	2	0	0	1	0	0	0	0	0	0
d__Bacteria|p__Actinobacteria|c__Actinobacteria|o__Micrococcales|f__Intrasporangiaceae|g__Intrasporangium	0	0	0	1	1	1	0	0	1	0	0	1	0	1	0	0	0	0	0	0	0	0	0	0	0	0	0	0	0	0	0	0	1	0	0	1	0	0	1	0	0	2
d__Bacteria|p__Actinobacteria|c__Actinobacteria|o__Micrococcales|f__Intrasporangiaceae|g__Intrasporangium|s__Intrasporangium calvum	0	0	0	1	1	1	0	0	1	0	0	0	1	1	0	0	0	0	2	0	0	0	0	0	0	0	0	0	0	0	0	0	0	0	0	0	0	0	1	0	0	2
d__Bacteria|p__Actinobacteria|c__Actinobacteria|o__Micrococcales|f__Intrasporangiaceae|g__Janibacter	0	0	0	0	0	0	0	1	0	1	0	1	0	2	0	0	0	0	0	0	0	0	0	0	0	0	0	0	0	0	0	0	0	0	0	0	0	0	0	0	0	0
d__Bacteria|p__Actinobacteria|c__Actinobacteria|o__Micrococcales|f__Intrasporangiaceae|g__Janibacter|s__Janibacter indicus	0	0	0	0	0	0	0	1	0	0	0	0	0	1	0	0	0	0	0	0	0	0	0	0	0	0	0	0	0	0	0	0	0	0	1	1	0	3	8	3	6	18
d__Bacteria|p__Actinobacteria|c__Actinobacteria|o__Micrococcales|f__Intrasporangiaceae|g__Serinicoccus	0	0	0	2	0	0	0	0	0	0	0	0	0	1	0	0	0	0	0	0	0	0	0	0	0	0	0	2	0	2	2	0	0	0	0	2	0	0	0	0	0	0
d__Bacteria|p__Actinobacteria|c__Actinobacteria|o__Micrococcales|f__Intrasporangiaceae|g__Serinicoccus|s__Serinicoccus sp. JLT9	0	0	0	2	0	0	0	0	0	0	1	0	0	1	0	0	0	0	0	0	0	0	0	0	0	0	0	2	0	0	0	0	0	0	0	0	0	0	0	0	0	0
d__Bacteria|p__Actinobacteria|c__Actinobacteria|o__Micrococcales|f__Intrasporangiaceae|g__Phycicoccus	0	0	0	0	0	0	0	0	0	0	1	0	0	1	0	0	0	0	0	0	0	0	0	0	0	0	0	0	0	2	0	0	0	0	0	1	0	0	0	0	0	0
d__Bacteria|p__Actinobacteria|c__Actinobacteria|o__Micrococcales|f__Intrasporangiaceae|g__Phycicoccus|s__Phycicoccus dokdonensis	0	0	0	0	0	0	0	0	6	2	1	2	0	9	0	0	0	0	0	0	0	0	0	0	0	0	0	0	0	1	0	2	0	0	0	0	0	0	0	0	0	0
d__Bacteria|p__Actinobacteria|c__Actinobacteria|o__Micrococcales|f__Brevibacteriaceae	1	1	1	3	1	1	0	2	3	0	0	0	0	1	0	0	0	0	0	0	0	0	0	0	0	0	0	0	0	0	0	0	1	0	2	0	0	0	0	0	0	0
d__Bacteria|p__Actinobacteria|c__Actinobacteria|o__Micrococcales|f__Brevibacteriaceae|g__Brevibacterium	1	1	1	3	1	1	0	2	3	0	0	0	0	1	0	0	0	0	0	2	0	0	0	0	0	0	0	0	0	1	0	1	0	0	0	1	0	0	1	0	1	0
d__Bacteria|p__Actinobacteria|c__Actinobacteria|o__Micrococcales|f__Brevibacteriaceae|g__Brevibacterium|s__Brevibacterium sandarakinum	0	0	1	1	0	0	0	0	2	0	1	0	0	0	0	0	0	0	0	1	0	0	0	0	0	0	1	0	0	0	0	0	0	0	1	0	0	0	1	0	1	0
d__Bacteria|p__Actinobacteria|c__Actinobacteria|o__Micrococcales|f__Brevibacteriaceae|g__Brevibacterium|s__Brevibacterium linens	0	0	0	1	0	0	0	0	2	0	1	0	0	0	0	0	0	0	0	1	0	0	0	0	0	0	1	0	0	1	0	0	1	0	1	0	0	0	0	0	0	0
d__Bacteria|p__Actinobacteria|c__Actinobacteria|o__Micrococcales|f__Brevibacteriaceae|g__Brevibacterium|s__Brevibacterium siliguriense	1	1	0	0	0	0	0	1	1	2	0	2	0	4	0	0	0	0	0	0	0	0	0	0	0	0	0	0	0	0	0	0	0	0	0	0	0	0	0	0	0	0
d__Bacteria|p__Actinobacteria|c__Actinobacteria|o__Micrococcales|f__Cellulomonadaceae	3	3	1	6	1	1	5	1	1	2	0	2	0	4	0	0	0	0	0	0	0	0	0	0	0	0	0	0	0	1	0	2	0	0	0	2	0	0	0	0	0	0
d__Bacteria|p__Actinobacteria|c__Actinobacteria|o__Micrococcales|f__Cellulomonadaceae|g__Cellulomonas	2	3	1	6	1	0	3	1	0	0	0	0	0	2	0	0	0	0	0	0	0	0	0	0	0	0	0	1	0	1	0	1	0	0	2	2	0	1	0	0	0	0
d__Bacteria|p__Actinobacteria|c__Actinobacteria|o__Micrococcales|f__Cellulomonadaceae|g__Cellulomonas|s__Cellulomonas fimi	1	0	0	1	0	0	0	0	0	0	0	0	0	2	0	0	0	0	0	0	0	0	0	0	0	0	0	0	0	2	0	3	1	0	1	2	0	1	0	0	0	0
d__Bacteria|p__Actinobacteria|c__Actinobacteria|o__Micrococcales|f__Cellulomonadaceae|g__Cellulomonas|s__Cellulomonas gilvus	0	2	0	3	0	0	0	0	0	0	0	0	0	1	0	0	0	0	0	0	0	0	0	0	0	0	0	0	0	3	3	0	1	0	0	1	0	0	0	0	0	0
d__Bacteria|p__Actinobacteria|c__Actinobacteria|o__Micrococcales|f__Cellulomonadaceae|g__Cellulomonas|s__Cellulomonas sp. PSBB021	1	0	0	1	0	0	1	0	0	0	0	0	0	1	0	0	1	0	0	0	0	0	0	0	0	0	0	0	0	0	0	0	0	0	0	3	0	0	0	0	0	0
d__Bacteria|p__Actinobacteria|c__Actinobacteria|o__Micrococcales|f__Cellulomonadaceae|g__Cellulomonas|s__Cellulomonas flavigena	0	1	1	1	1	0	2	1	0	0	0	0	0	1	0	0	1	0	0	0	0	0	0	0	0	0	0	0	0	2	1	0	0	0	0	0	0	0	0	0	0	1
d__Bacteria|p__Actinobacteria|c__Actinobacteria|o__Micrococcales|f__Cellulomonadaceae|g__Paraoerskovia	1	0	0	0	0	1	2	0	0	0	0	0	0	1	0	0	0	0	0	1	1	0	0	0	0	0	0	3	0	1	0	0	0	1	1	0	0	0	0	0	0	1
d__Bacteria|p__Actinobacteria|c__Actinobacteria|o__Micrococcales|f__Cellulomonadaceae|g__Paraoerskovia|s__Paraoerskovia marina	1	0	0	0	0	1	2	0	4	2	1	1	1	4	0	0	0	0	0	1	1	0	0	0	0	0	0	2	0	0	0	0	0	0	0	0	0	0	0	0	0	0
d__Bacteria|p__Actinobacteria|c__Actinobacteria|o__Micrococcales|f__Dermabacteraceae	2	4	1	8	7	4	3	2	4	2	1	1	1	4	0	0	0	0	1	1	0	0	0	0	0	0	0	1	0	3	0	0	1	0	0	0	0	0	0	0	0	0
d__Bacteria|p__Actinobacteria|c__Actinobacteria|o__Micrococcales|f__Dermabacteraceae|g__Brachybacterium	1	4	1	7	5	4	3	2	2	0	0	0	0	0	0	0	0	0	0	0	0	0	0	0	0	0	0	1	0	0	0	1	1	0	0	1	0	0	1	0	0	0
d__Bacteria|p__Actinobacteria|c__Actinobacteria|o__Micrococcales|f__Dermabacteraceae|g__Brachybacterium|s__Brachybacterium saurashtrense	0	0	0	3	2	0	1	1	1	0	1	0	1	4	0	0	0	0	0	0	0	0	0	0	0	0	0	1	0	3	0	1	0	0	1	0	0	0	1	0	0	0
d__Bacteria|p__Actinobacteria|c__Actinobacteria|o__Micrococcales|f__Dermabacteraceae|g__Brachybacterium|s__Brachybacterium ginsengisoli	1	0	0	0	0	1	1	1	0	1	0	0	0	0	0	0	0	0	0	0	0	0	0	0	0	0	0	0	0	0	0	0	0	0	0	0	0	0	0	0	0	0
d__Bacteria|p__Actinobacteria|c__Actinobacteria|o__Micrococcales|f__Dermabacteraceae|g__Brachybacterium|s__Brachybacterium sp. P6-10-X1	0	1	0	1	0	0	0	0	3	2	1	2	2	5	0	0	0	0	0	0	0	0	0	0	0	0	0	0	0	0	0	0	0	0	0	0	0	0	1	0	2	2
d__Bacteria|p__Actinobacteria|c__Actinobacteria|o__Micrococcales|f__Dermabacteraceae|g__Brachybacterium|s__Brachybacterium sp. VR2415	0	1	0	0	0	1	0	0	3	2	1	0	2	3	0	0	0	0	0	1	0	0	0	0	0	0	0	1	0	0	1	0	0	0	0	0	0	0	0	0	1	0
d__Bacteria|p__Actinobacteria|c__Actinobacteria|o__Micrococcales|f__Dermabacteraceae|g__Brachybacterium|s__Brachybacterium faecium	0	0	1	2	1	1	0	0	2	1	1	0	1	1	0	0	0	0	0	1	0	0	0	0	0	0	0	0	0	1	0	1	1	0	0	2	0	0	0	0	1	1
d__Bacteria|p__Actinobacteria|c__Actinobacteria|o__Micrococcales|f__Dermabacteraceae|g__Brachybacterium|s__Brachybacterium sp. VM2412	0	2	0	1	0	0	1	0	1	0	0	0	0	1	0	0	0	0	1	0	0	0	0	0	0	0	0	0	0	1	0	0	0	0	1	33	0	0	0	0	0	1
d__Bacteria|p__Actinobacteria|c__Actinobacteria|o__Micrococcales|f__Dermabacteraceae|g__Dermabacter	1	0	0	0	1	0	0	0	0	0	0	0	0	1	0	0	1	0	1	2	0	1	0	0	0	0	0	0	0	1	0	0	1	0	1	0	0	0	1	0	0	0
d__Bacteria|p__Actinobacteria|c__Actinobacteria|o__Micrococcales|f__Dermabacteraceae|g__Dermabacter|s__Dermabacter vaginalis	1	0	0	0	1	0	0	0	0	1	0	0	1	0	0	0	1	0	1	2	0	1	0	0	0	0	0	0	0	2	0	0	1	0	0	1	0	0	0	0	0	1
d__Bacteria|p__Actinobacteria|c__Actinobacteria|o__Micrococcales|f__Dermabacteraceae|g__Devriesea	0	0	0	1	1	0	0	0	0	0	0	2	0	2	0	0	0	0	0	0	0	0	0	0	0	0	0	0	0	0	0	0	1	0	4	0	0	0	0	0	0	1
d__Bacteria|p__Actinobacteria|c__Actinobacteria|o__Micrococcales|f__Dermabacteraceae|g__Devriesea|s__Devriesea agamarum	0	0	0	1	1	0	0	0	0	0	0	2	0	2	0	0	0	0	0	0	0	0	0	0	0	0	0	1	0	0	0	0	1	0	0	0	0	0	0	0	0	0
d__Bacteria|p__Actinobacteria|c__Actinobacteria|o__Micrococcales|f__Beutenbergiaceae	0	0	1	1	1	0	0	0	3	0	4	0	0	3	0	0	1	0	1	0	0	0	0	0	0	0	0	0	0	0	0	0	0	0	0	0	0	0	0	0	0	0
d__Bacteria|p__Actinobacteria|c__Actinobacteria|o__Micrococcales|f__Beutenbergiaceae|g__Beutenbergia	0	0	0	0	0	0	0	0	2	0	3	0	0	2	0	0	0	0	0	0	0	0	0	0	0	0	0	0	0	0	0	0	0	0	0	0	0	0	0	0	0	1
d__Bacteria|p__Actinobacteria|c__Actinobacteria|o__Micrococcales|f__Beutenbergiaceae|g__Beutenbergia|s__Beutenbergia cavernae	0	0	0	0	0	0	0	0	2	0	3	0	0	2	0	0	0	0	0	0	0	0	0	0	0	0	0	0	0	1	0	0	0	0	0	1	0	0	0	0	0	0
d__Bacteria|p__Actinobacteria|c__Actinobacteria|o__Micrococcales|f__Beutenbergiaceae|g__Miniimonas	0	0	1	1	1	0	0	0	1	0	1	0	0	1	0	0	0	0	0	0	0	0	1	0	0	1	0	15	0	1	0	0	1	0	2	0	0	0	0	0	0	0
d__Bacteria|p__Actinobacteria|c__Actinobacteria|o__Micrococcales|f__Beutenbergiaceae|g__Miniimonas|s__Miniimonas sp. S16	0	0	1	1	1	0	0	0	1	0	1	0	0	1	0	0	0	0	0	1	0	0	1	0	0	0	0	5	0	0	0	0	0	0	1	0	0	0	0	0	0	0
d__Bacteria|p__Actinobacteria|c__Actinobacteria|o__Micrococcales|f__Dermacoccaceae	1	0	0	2	0	2	1	2	1	3	3	3	1	3	0	0	0	0	0	0	0	0	1	0	0	0	0	1	0	4	0	0	0	0	0	0	0	0	0	0	0	0
d__Bacteria|p__Actinobacteria|c__Actinobacteria|o__Micrococcales|f__Dermacoccaceae|g__Dermacoccus	0	0	0	0	0	0	1	1	1	0	1	0	0	0	0	0	0	0	0	0	0	0	0	0	0	0	0	2	0	2	0	0	0	0	1	2	0	0	0	0	0	0
d__Bacteria|p__Actinobacteria|c__Actinobacteria|o__Micrococcales|f__Dermacoccaceae|g__Dermacoccus|s__Dermacoccus nishinomiyaensis	0	0	0	0	0	0	1	1	1	0	1	0	0	0	0	0	0	0	0	0	0	1	0	0	0	0	0	0	0	0	4	0	1	0	0	0	0	0	0	0	0	0
d__Bacteria|p__Actinobacteria|c__Actinobacteria|o__Micrococcales|f__Dermacoccaceae|g__Kytococcus	1	0	0	1	0	0	0	0	0	1	0	3	1	0	0	0	0	0	0	0	0	0	0	0	0	0	0	0	0	1	0	0	0	0	0	0	0	0	0	0	0	0
d__Bacteria|p__Actinobacteria|c__Actinobacteria|o__Micrococcales|f__Dermacoccaceae|g__Kytococcus|s__Kytococcus sedentarius	1	0	0	1	0	0	0	0	0	0	0	0	1	0	0	0	0	0	0	0	0	0	0	0	0	0	0	1	0	0	1	0	0	0	0	0	0	0	0	0	1	2
d__Bacteria|p__Actinobacteria|c__Actinobacteria|o__Micrococcales|f__Dermacoccaceae|g__Luteipulveratus	0	0	0	1	0	2	0	1	0	1	0	3	0	0	0	0	0	0	0	0	0	0	0	0	0	0	0	0	8	25	10	7	6	1	11	20	0	0	0	0	0	1
d__Bacteria|p__Actinobacteria|c__Actinobacteria|o__Micrococcales|f__Dermacoccaceae|g__Luteipulveratus|s__Luteipulveratus mongoliensis	0	0	0	1	0	2	0	1	0	2	2	0	0	3	0	0	0	0	0	0	0	0	0	0	0	0	0	1	6	18	6	3	4	1	5	11	0	0	0	0	1	1
d__Bacteria|p__Actinobacteria|c__Actinobacteria|o__Micrococcales|f__Promicromonosporaceae	1	2	0	6	0	4	3	1	0	0	0	0	0	1	0	0	0	0	0	1	0	0	0	0	0	0	0	0	1	2	1	0	0	0	0	0	0	0	0	0	0	0
d__Bacteria|p__Actinobacteria|c__Actinobacteria|o__Micrococcales|f__Promicromonosporaceae|g__Cellulosimicrobium	1	0	0	2	0	1	2	0	0	2	2	0	0	2	0	0	0	0	0	0	0	0	0	0	0	0	0	0	1	0	1	0	0	0	0	1	0	0	0	1	1	6
d__Bacteria|p__Actinobacteria|c__Actinobacteria|o__Micrococcales|f__Promicromonosporaceae|g__Cellulosimicrobium|s__Cellulosimicrobium cellulans	1	0	0	1	0	1	2	0	1	3	1	0	0	4	0	0	0	0	0	0	0	0	0	0	0	0	0	3	1	0	0	0	0	0	0	0	0	0	0	0	0	0
d__Bacteria|p__Actinobacteria|c__Actinobacteria|o__Micrococcales|f__Promicromonosporaceae|g__Cellulosimicrobium|s__Cellulosimicrobium sp. TH-20	0	0	0	1	0	0	0	0	1	1	1	0	0	3	0	0	0	0	0	0	0	0	0	0	0	0	0	0	0	0	0	0	0	0	0	0	0	0	0	0	0	5
d__Bacteria|p__Actinobacteria|c__Actinobacteria|o__Micrococcales|f__Promicromonosporaceae|g__Xylanimonas	0	0	0	1	0	1	0	0	1	1	1	0	0	3	0	0	0	0	0	0	0	0	0	0	0	0	0	0	0	1	0	1	0	0	0	0	0	0	0	0	0	1
d__Bacteria|p__Actinobacteria|c__Actinobacteria|o__Micrococcales|f__Promicromonosporaceae|g__Xylanimonas|s__Xylanimonas cellulosilytica	0	0	0	1	0	1	0	0	0	0	0	0	0	0	0	0	0	0	0	0	0	0	0	0	0	0	0	1	0	0	0	0	0	0	0	0	0	0	0	1	1	0
d__Bacteria|p__Actinobacteria|c__Actinobacteria|o__Micrococcales|f__Promicromonosporaceae|g__Isoptericola	0	2	0	3	0	2	1	0	0	0	0	0	0	0	0	0	0	0	0	0	0	0	0	0	0	0	0	0	0	1	0	0	0	0	0	0	0	0	0	0	0	0
d__Bacteria|p__Actinobacteria|c__Actinobacteria|o__Micrococcales|f__Promicromonosporaceae|g__Isoptericola|s__Isoptericola variabilis	0	0	0	0	0	1	1	0	0	2	0	0	0	1	0	0	0	0	0	0	0	0	0	0	0	0	0	1	0	0	0	0	1	0	0	1	0	0	0	0	0	0
d__Bacteria|p__Actinobacteria|c__Actinobacteria|o__Micrococcales|f__Promicromonosporaceae|g__Isoptericola|s__Isoptericola dokdonensis	0	2	0	3	0	1	0	0	0	2	0	0	0	1	0	1	0	0	1	0	0	1	0	0	0	1	0	2	0	0	0	0	0	0	0	0	0	0	0	0	0	0
d__Bacteria|p__Actinobacteria|c__Actinobacteria|o__Micrococcales|f__Sanguibacteraceae	0	0	2	2	1	0	1	1	0	0	1	0	3	0	0	1	0	0	0	0	0	0	0	0	0	0	0	0	0	0	0	0	1	0	0	0	0	0	0	0	0	0
d__Bacteria|p__Actinobacteria|c__Actinobacteria|o__Micrococcales|f__Sanguibacteraceae|g__Sanguibacter	0	0	2	2	1	0	1	1	0	0	0	0	2	0	0	0	0	0	0	0	0	0	0	0	0	1	0	1	0	2	0	0	0	0	1	1	0	0	0	0	0	0
d__Bacteria|p__Actinobacteria|c__Actinobacteria|o__Micrococcales|f__Sanguibacteraceae|g__Sanguibacter|s__Sanguibacter keddieii	0	0	2	2	1	0	1	1	0	0	0	0	2	0	0	0	0	0	0	0	0	0	0	0	0	0	0	0	0	0	0	0	1	0	0	0	0	0	0	0	0	0
d__Bacteria|p__Actinobacteria|c__Actinobacteria|o__Micrococcales|f__Dermatophilaceae	0	0	0	1	0	0	1	0	0	0	1	0	1	0	0	1	0	0	0	0	0	0	0	0	0	0	0	0	0	0	0	0	0	0	0	0	0	2	2	2	0	2
d__Bacteria|p__Actinobacteria|c__Actinobacteria|o__Micrococcales|f__Dermatophilaceae|g__Dermatophilus	0	0	0	0	0	0	1	0	0	0	1	0	1	0	0	0	0	0	1	0	0	1	0	0	0	0	0	0	0	1	0	0	0	0	0	0	0	2	0	0	0	0
d__Bacteria|p__Actinobacteria|c__Actinobacteria|o__Micrococcales|f__Dermatophilaceae|g__Dermatophilus|s__Dermatophilus congolensis	0	0	0	0	0	0	1	0	0	1	1	0	0	0	0	0	0	0	1	0	0	1	0	0	0	0	0	1	0	0	0	0	0	0	0	0	0	0	2	0	0	0
d__Bacteria|p__Actinobacteria|c__Actinobacteria|o__Micrococcales|f__Dermatophilaceae|g__Austwickia	0	0	0	1	0	0	0	0	0	1	1	0	0	0	0	0	1	0	0	0	0	5	0	0	0	0	0	2	0	0	0	0	0	0	0	0	0	0	0	0	0	0
d__Bacteria|p__Actinobacteria|c__Actinobacteria|o__Micrococcales|f__Dermatophilaceae|g__Austwickia|s__Austwickia chelonae	0	0	0	1	0	0	0	0	0	1	1	0	0	0	0	0	1	0	0	0	0	5	0	0	0	0	0	0	0	0	0	0	0	0	0	0	0	0	0	0	0	0
d__Bacteria|p__Actinobacteria|c__Actinobacteria|o__Micrococcales|f__Jonesiaceae	0	0	1	0	0	1	0	0	0	2	1	0	0	0	0	0	1	0	0	0	0	5	0	0	0	0	0	1	0	0	0	1	0	0	1	0	0	0	0	0	0	0
d__Bacteria|p__Actinobacteria|c__Actinobacteria|o__Micrococcales|f__Jonesiaceae|g__Jonesia	0	0	1	0	0	1	0	0	0	2	1	0	0	0	0	0	0	0	0	0	0	0	0	0	0	0	0	1	0	0	0	0	0	0	0	1	0	0	0	0	0	0
d__Bacteria|p__Actinobacteria|c__Actinobacteria|o__Micrococcales|f__Jonesiaceae|g__Jonesia|s__Jonesia denitrificans	0	0	1	0	0	1	0	0	0	2	1	0	0	0	0	0	0	0	0	0	0	0	0	0	0	0	0	3	0	1	0	0	0	0	1	0	0	0	0	0	0	0
d__Bacteria|p__Actinobacteria|c__Actinobacteria|o__Micrococcales|g__Tropheryma	0	0	0	0	0	0	0	2	0	0	0	1	0	0	0	0	0	0	0	0	0	1	0	0	0	0	0	3	0	1	2	0	1	1	1	0	0	0	0	2	0	0
d__Bacteria|p__Actinobacteria|c__Actinobacteria|o__Micrococcales|g__Tropheryma|s__Tropheryma whipplei	0	0	0	0	0	0	0	2	0	0	0	1	0	0	0	0	0	0	0	0	0	1	0	0	0	0	0	0	0	0	0	0	0	0	0	1	0	0	0	0	0	1
d__Bacteria|p__Actinobacteria|c__Actinobacteria|o__Micromonosporales	36	14	4	31	12	8	39	15	49	22	17	16	6	26	0	0	0	0	0	0	0	0	1	0	0	0	0	0	0	3	0	0	0	0	0	0	0	0	0	0	0	0
d__Bacteria|p__Actinobacteria|c__Actinobacteria|o__Micromonosporales|f__Micromonosporaceae	36	14	4	31	12	8	39	15	49	22	17	16	6	26	0	0	0	0	0	0	0	1	1	0	0	0	0	0	0	1	0	0	0	0	0	0	0	0	0	0	0	0
d__Bacteria|p__Actinobacteria|c__Actinobacteria|o__Micromonosporales|f__Micromonosporaceae|g__Micromonospora	10	5	1	13	6	3	6	7	42	18	14	12	5	22	3	4	4	2	10	4	0	11	0	0	0	0	0	0	0	0	1	0	0	0	0	0	0	0	81	0	1	80
d__Bacteria|p__Actinobacteria|c__Actinobacteria|o__Micromonosporales|f__Micromonosporaceae|g__Micromonospora|s__Micromonospora sp. WMMA2032	0	0	0	0	0	0	1	0	11	4	5	2	0	3	2	3	1	1	4	2	0	5	0	0	0	0	0	0	2	7	4	4	2	0	6	9	0	0	0	0	0	0
d__Bacteria|p__Actinobacteria|c__Actinobacteria|o__Micromonosporales|f__Micromonosporaceae|g__Micromonospora|s__Micromonospora echinaurantiaca	0	0	0	1	0	0	1	0	6	1	0	1	1	1	1	0	0	0	2	0	0	0	0	0	0	0	0	3	1	0	0	0	0	0	1	1	0	0	0	0	0	0
d__Bacteria|p__Actinobacteria|c__Actinobacteria|o__Micromonosporales|f__Micromonosporaceae|g__Micromonospora|s__Micromonospora krabiensis	1	0	0	2	0	0	1	1	6	4	2	0	1	1	1	0	0	0	0	0	0	0	0	0	0	0	0	3	1	0	0	2	1	0	1	2	0	0	0	0	1	0
d__Bacteria|p__Actinobacteria|c__Actinobacteria|o__Micromonosporales|f__Micromonosporaceae|g__Micromonospora|s__Micromonospora auratinigra	1	0	0	0	0	0	0	1	4	4	1	1	1	2	0	0	0	0	0	0	0	0	0	0	0	0	0	3	0	0	0	1	1	0	1	3	0	0	0	0	1	0
d__Bacteria|p__Actinobacteria|c__Actinobacteria|o__Micromonosporales|f__Micromonosporaceae|g__Micromonospora|s__Micromonospora sp. B006	1	0	0	1	1	0	1	0	3	1	0	1	0	2	0	0	0	0	0	0	0	0	0	0	0	0	0	3	0	3	2	0	0	0	0	1	0	0	0	0	1	3
d__Bacteria|p__Actinobacteria|c__Actinobacteria|o__Micromonosporales|f__Micromonosporaceae|g__Micromonospora|s__Micromonospora coxensis	0	0	0	1	0	0	1	0	3	0	0	0	0	1	0	0	0	0	0	0	0	0	0	0	0	0	0	0	0	0	0	0	0	0	1	0	0	0	0	0	1	2
d__Bacteria|p__Actinobacteria|c__Actinobacteria|o__Micromonosporales|f__Micromonosporaceae|g__Micromonospora|s__Micromonospora rifamycinica	1	0	0	0	1	1	0	1	2	0	1	2	0	2	0	0	0	0	0	0	0	0	0	0	0	0	0	0	0	0	0	0	0	0	2	1	0	0	0	0	0	0
d__Bacteria|p__Actinobacteria|c__Actinobacteria|o__Micromonosporales|f__Micromonosporaceae|g__Micromonospora|s__Micromonospora siamensis	1	0	0	1	0	0	1	1	2	0	4	1	1	6	0	0	0	0	0	0	0	0	0	0	0	0	0	0	0	3	2	1	0	0	0	0	0	0	0	0	0	0
d__Bacteria|p__Actinobacteria|c__Actinobacteria|o__Micromonosporales|f__Micromonosporaceae|g__Micromonospora|s__Micromonospora echinospora	0	0	0	2	0	0	0	0	1	0	1	0	0	1	0	0	0	0	2	0	0	0	0	0	0	0	0	0	3	6	1	3	2	0	6	7	0	0	0	0	0	1
d__Bacteria|p__Actinobacteria|c__Actinobacteria|o__Micromonosporales|f__Micromonosporaceae|g__Micromonospora|s__Micromonospora purpureochromogenes	0	0	0	0	0	0	0	1	1	1	0	1	0	0	0	0	0	0	0	0	0	0	0	0	0	0	0	1	3	6	1	3	2	0	6	7	0	0	0	0	0	1
d__Bacteria|p__Actinobacteria|c__Actinobacteria|o__Micromonosporales|f__Micromonosporaceae|g__Micromonospora|s__Micromonospora coriariae	0	0	0	0	0	0	0	0	0	1	0	1	0	1	0	0	0	0	0	0	0	0	0	0	0	0	0	1	2	2	0	0	0	0	1	0	0	0	0	0	0	0
d__Bacteria|p__Actinobacteria|c__Actinobacteria|o__Micromonosporales|f__Micromonosporaceae|g__Micromonospora|s__Micromonospora narathiwatensis	0	0	0	1	0	0	0	0	0	1	0	0	1	2	0	0	0	0	0	0	0	0	0	0	0	0	0	1	1	0	0	1	0	0	1	0	0	0	0	0	0	0
d__Bacteria|p__Actinobacteria|c__Actinobacteria|o__Micromonosporales|f__Micromonosporaceae|g__Micromonospora|s__Micromonospora inositola	0	0	0	0	0	0	0	0	0	0	0	1	0	0	1	0	0	0	0	0	0	3	0	0	0	0	0	1	0	2	0	0	0	0	0	2	0	0	0	0	0	0
d__Bacteria|p__Actinobacteria|c__Actinobacteria|o__Micromonosporales|f__Micromonosporaceae|g__Micromonospora|s__Micromonospora chokoriensis	0	1	0	0	0	0	0	0	4	1	1	2	1	2	0	0	0	0	0	0	0	0	0	0	0	0	0	0	0	1	0	0	0	0	0	0	0	0	0	0	0	0
d__Bacteria|p__Actinobacteria|c__Actinobacteria|o__Micromonosporales|f__Micromonosporaceae|g__Micromonospora|s__Micromonospora echinofusca	0	2	0	0	0	0	0	0	4	1	1	2	1	2	0	0	0	0	0	0	0	3	0	0	0	0	0	0	0	0	1	1	2	0	0	0	0	1	2	0	0	2
d__Bacteria|p__Actinobacteria|c__Actinobacteria|o__Micromonosporales|f__Micromonosporaceae|g__Micromonospora|s__Micromonospora sp. L5	0	0	0	0	1	0	0	0	3	0	2	0	0	2	0	0	0	0	0	0	0	0	0	0	0	0	0	0	0	1	0	0	0	0	2	2	0	1	2	0	0	2
d__Bacteria|p__Actinobacteria|c__Actinobacteria|o__Micromonosporales|f__Micromonosporaceae|g__Micromonospora|s__Micromonospora zamorensis	4	1	1	1	0	0	0	0	2	0	2	0	0	2	0	0	0	0	0	0	0	0	0	0	0	0	0	0	0	0	0	0	0	0	0	0	0	0	0	0	0	0
d__Bacteria|p__Actinobacteria|c__Actinobacteria|o__Micromonosporales|f__Micromonosporaceae|g__Micromonospora|s__Micromonospora aurantiaca	1	0	0	0	0	0	0	0	1	0	0	0	0	0	0	0	0	0	0	0	0	0	0	0	0	0	0	0	0	0	0	1	0	0	2	3	0	0	0	0	0	0
d__Bacteria|p__Actinobacteria|c__Actinobacteria|o__Micromonosporales|f__Micromonosporaceae|g__Micromonospora|s__Micromonospora viridifaciens	0	0	0	0	0	0	0	1	0	1	0	0	0	0	0	0	0	0	0	0	0	0	0	0	0	0	0	0	0	0	0	0	0	0	0	0	0	0	0	0	0	0
d__Bacteria|p__Actinobacteria|c__Actinobacteria|o__Micromonosporales|f__Micromonosporaceae|g__Plantactinospora	23	4	1	6	4	2	28	3	0	1	0	0	0	0	0	0	0	0	0	0	0	0	0	0	0	0	0	55	0	1	1	0	1	0	1	0	0	0	0	0	0	0
d__Bacteria|p__Actinobacteria|c__Actinobacteria|o__Micromonosporales|f__Micromonosporaceae|g__Plantactinospora|s__Plantactinospora sp. BB1	20	3	1	2	1	2	25	1	0	1	0	2	0	0	0	0	0	0	0	0	0	0	0	0	0	0	0	0	0	1	1	0	1	0	1	0	0	0	0	0	0	1
d__Bacteria|p__Actinobacteria|c__Actinobacteria|o__Micromonosporales|f__Micromonosporaceae|g__Plantactinospora|s__Plantactinospora sp. KBS50	2	1	0	2	1	0	1	0	0	1	0	2	0	0	0	0	0	0	0	0	0	1	32	0	7	1	36	13	0	1	1	0	1	0	0	0	0	0	11	1	1	2
d__Bacteria|p__Actinobacteria|c__Actinobacteria|o__Micromonosporales|f__Micromonosporaceae|g__Plantactinospora|s__Plantactinospora sp. BC1	0	0	0	0	0	0	2	0	0	0	0	0	0	0	0	0	0	0	0	0	0	1	30	0	7	1	36	8	0	0	0	0	0	0	1	0	0	0	6	0	0	0
d__Bacteria|p__Actinobacteria|c__Actinobacteria|o__Micromonosporales|f__Micromonosporaceae|g__Actinoplanes	3	2	2	8	2	1	3	3	33	16	13	14	9	31	0	0	0	0	0	0	0	0	30	0	7	1	6	7	0	4	0	3	0	0	4	3	0	0	0	0	0	0
d__Bacteria|p__Actinobacteria|c__Actinobacteria|o__Micromonosporales|f__Micromonosporaceae|g__Actinoplanes|s__Actinoplanes derwentensis	0	0	0	3	0	0	1	1	33	16	13	14	9	31	0	0	0	0	0	0	0	0	29	0	0	0	0	0	0	4	0	3	0	0	4	3	0	0	0	0	0	0
d__Bacteria|p__Actinobacteria|c__Actinobacteria|o__Micromonosporales|f__Micromonosporaceae|g__Actinoplanes|s__Actinoplanes friuliensis	1	1	1	0	0	1	0	0	15	6	5	8	5	15	0	0	1	0	0	0	0	0	1	0	0	0	0	0	0	0	0	2	0	0	1	0	0	0	0	0	0	0
d__Bacteria|p__Actinobacteria|c__Actinobacteria|o__Micromonosporales|f__Micromonosporaceae|g__Actinoplanes|s__Actinoplanes missouriensis	1	1	0	1	0	0	0	1	2	0	0	3	1	2	0	0	1	0	0	0	0	0	0	0	1	0	0	0	0	0	0	0	0	0	2	1	0	0	0	0	0	0
d__Bacteria|p__Actinobacteria|c__Actinobacteria|o__Micromonosporales|f__Micromonosporaceae|g__Actinoplanes|s__Actinoplanes sp. N902-109	0	0	0	3	1	0	1	1	2	0	0	0	2	1	0	0	0	0	0	0	0	0	0	0	0	0	0	1	0	1	0	0	0	0	0	0	0	0	2	0	0	0
d__Bacteria|p__Actinobacteria|c__Actinobacteria|o__Micromonosporales|f__Micromonosporaceae|g__Actinoplanes|s__Actinoplanes sp. SE50/110	0	0	0	0	0	0	0	0	2	1	0	0	0	1	0	0	0	0	0	0	0	0	0	0	0	0	0	0	0	1	0	0	0	0	0	0	0	0	0	0	0	0
d__Bacteria|p__Actinobacteria|c__Actinobacteria|o__Micromonosporales|f__Micromonosporaceae|g__Actinoplanes|s__Actinoplanes sp. SE50	0	0	0	0	0	0	0	0	2	1	0	1	0	1	0	0	0	0	0	0	0	1	0	0	0	0	0	1	0	2	0	1	0	0	1	2	0	0	0	0	0	0
d__Bacteria|p__Actinobacteria|c__Actinobacteria|o__Micromonosporales|f__Micromonosporaceae|g__Verrucosispora	0	1	0	2	0	0	0	1	1	0	0	1	0	0	0	0	0	0	0	0	0	1	0	0	0	0	0	0	0	1	0	0	0	0	0	0	0	0	1	0	0	0
d__Bacteria|p__Actinobacteria|c__Actinobacteria|o__Micromonosporales|f__Micromonosporaceae|g__Verrucosispora|s__Verrucosispora maris	0	1	0	2	0	0	0	1	1	1	0	0	0	0	0	0	0	0	0	0	0	0	0	0	0	0	0	0	0	1	0	0	0	0	0	0	0	0	1	0	0	0
d__Bacteria|p__Actinobacteria|c__Actinobacteria|o__Micromonosporales|f__Micromonosporaceae|g__Salinispora	0	1	0	1	0	2	1	0	1	0	0	1	0	1	0	0	0	0	0	0	0	0	0	0	0	0	3	2	0	1	0	0	0	0	0	0	0	0	0	0	0	0
d__Bacteria|p__Actinobacteria|c__Actinobacteria|o__Micromonosporales|f__Micromonosporaceae|g__Salinispora|s__Salinispora tropica	0	0	0	1	0	1	1	0	0	2	1	0	1	1	0	2	0	1	2	1	0	0	0	0	0	0	0	1	0	0	0	0	1	0	1	0	0	0	3	0	0	0
d__Bacteria|p__Actinobacteria|c__Actinobacteria|o__Micromonosporales|f__Micromonosporaceae|g__Salinispora|s__Salinispora arenicola	0	1	0	0	0	1	0	0	0	0	0	0	0	0	0	0	0	0	0	0	0	0	0	0	5	1	0	0	0	0	0	0	1	0	1	0	0	0	1	0	0	0
d__Bacteria|p__Actinobacteria|c__Actinobacteria|o__Pseudonocardiales	11	11	6	45	5	15	25	9	0	0	0	0	0	0	0	0	0	0	0	0	0	0	0	0	0	0	0	0	17	36	16	13	14	0	22	18	0	0	2	0	0	0
d__Bacteria|p__Actinobacteria|c__Actinobacteria|o__Pseudonocardiales|f__Pseudonocardiaceae	11	11	6	45	5	15	25	9	0	0	0	0	0	0	0	1	0	0	0	0	0	0	0	0	0	0	2	1	9	13	7	6	5	0	8	5	0	0	3	0	0	2
d__Bacteria|p__Actinobacteria|c__Actinobacteria|o__Pseudonocardiales|f__Pseudonocardiaceae|g__Amycolatopsis	2	4	1	19	2	3	6	3	0	0	0	0	0	0	0	0	0	1	0	0	0	0	0	0	0	0	0	0	2	0	0	1	1	0	2	1	0	0	2	0	0	0
d__Bacteria|p__Actinobacteria|c__Actinobacteria|o__Pseudonocardiales|f__Pseudonocardiaceae|g__Amycolatopsis|s__Amycolatopsis sp. BJA-103	0	1	0	2	0	0	1	0	0	0	0	0	0	2	0	0	0	0	0	0	0	0	0	0	0	0	0	0	2	0	0	1	0	0	1	1	0	0	2	0	0	0
d__Bacteria|p__Actinobacteria|c__Actinobacteria|o__Pseudonocardiales|f__Pseudonocardiaceae|g__Amycolatopsis|s__Amycolatopsis orientalis	0	0	0	1	1	2	0	1	0	0	0	0	0	0	0	1	0	0	1	0	0	0	0	0	0	0	0	0	0	0	0	0	1	0	0	0	0	0	0	0	0	0
d__Bacteria|p__Actinobacteria|c__Actinobacteria|o__Pseudonocardiales|f__Pseudonocardiaceae|g__Amycolatopsis|s__Amycolatopsis keratiniphila	0	0	0	0	0	0	0	0	0	0	1	0	0	0	0	0	0	0	1	1	0	0	0	0	0	0	0	0	2	1	0	1	1	0	0	0	0	0	0	0	0	0
d__Bacteria|p__Actinobacteria|c__Actinobacteria|o__Pseudonocardiales|f__Pseudonocardiaceae|g__Amycolatopsis|s__Amycolatopsis albispora	2	0	0	4	0	0	0	0	0	0	1	0	0	2	0	1	0	0	0	0	0	0	0	0	0	0	0	0	2	1	0	1	1	0	0	0	0	0	0	0	0	1
d__Bacteria|p__Actinobacteria|c__Actinobacteria|o__Pseudonocardiales|f__Pseudonocardiaceae|g__Amycolatopsis|s__Amycolatopsis methanolica	0	2	0	1	1	0	1	0	0	0	0	0	0	0	0	1	0	0	0	0	0	0	0	0	0	0	0	0	2	1	1	1	0	0	0	0	0	0	0	0	0	1
d__Bacteria|p__Actinobacteria|c__Actinobacteria|o__Pseudonocardiales|f__Pseudonocardiaceae|g__Amycolatopsis|s__Amycolatopsis mediterranei	0	0	0	6	0	0	0	1	0	0	0	1	0	0	1	1	3	1	6	2	0	6	0	0	0	0	30	0	2	1	1	1	0	0	0	0	0	0	0	0	0	1
d__Bacteria|p__Actinobacteria|c__Actinobacteria|o__Pseudonocardiales|f__Pseudonocardiaceae|g__Amycolatopsis|s__Amycolatopsis sp. AA4	0	1	1	3	0	0	1	1	0	0	0	1	1	1	1	1	0	1	5	0	0	4	0	0	0	0	30	0	1	2	4	2	1	0	3	0	0	0	0	0	0	1
d__Bacteria|p__Actinobacteria|c__Actinobacteria|o__Pseudonocardiales|f__Pseudonocardiaceae|g__Amycolatopsis|s__Amycolatopsis japonica	0	0	0	1	0	0	0	0	10	3	3	3	1	10	0	0	0	0	0	0	0	2	0	0	0	0	0	0	1	0	2	0	1	0	0	0	0	0	1	0	0	0
d__Bacteria|p__Actinobacteria|c__Actinobacteria|o__Pseudonocardiales|f__Pseudonocardiaceae|g__Actinoalloteichus	1	0	0	3	0	0	2	0	4	0	0	2	0	1	0	0	0	0	0	0	0	0	0	0	0	0	0	0	0	0	0	1	0	0	0	0	0	0	1	0	0	0
d__Bacteria|p__Actinobacteria|c__Actinobacteria|o__Pseudonocardiales|f__Pseudonocardiaceae|g__Actinoalloteichus|s__Actinoalloteichus hoggarensis	0	0	0	1	0	0	0	0	4	3	2	1	1	7	0	0	0	1	0	0	0	2	0	0	0	0	0	0	0	1	0	0	0	0	0	0	0	0	1	0	1	0
d__Bacteria|p__Actinobacteria|c__Actinobacteria|o__Pseudonocardiales|f__Pseudonocardiaceae|g__Actinoalloteichus|s__Actinoalloteichus hymeniacidonis	1	0	0	2	0	0	2	0	1	0	0	0	0	2	0	0	0	0	3	0	0	0	0	0	0	0	0	0	0	0	2	0	0	0	3	0	0	0	1	0	1	0
d__Bacteria|p__Actinobacteria|c__Actinobacteria|o__Pseudonocardiales|f__Pseudonocardiaceae|g__Actinoalloteichus|s__Actinoalloteichus sp. ADI127-7	0	0	0	0	0	0	0	0	5	7	3	3	2	5	0	0	0	0	0	0	0	0	0	0	0	0	0	0	1	5	1	0	2	0	2	2	0	0	0	0	0	0
d__Bacteria|p__Actinobacteria|c__Actinobacteria|o__Pseudonocardiales|f__Pseudonocardiaceae|g__Actinoalloteichus|s__Actinoalloteichus sp. AHMU CJ021	0	0	0	0	0	0	0	0	2	1	1	0	0	2	0	0	0	0	0	0	0	0	0	0	0	0	0	1	1	0	0	0	0	0	1	0	0	0	0	0	0	0
d__Bacteria|p__Actinobacteria|c__Actinobacteria|o__Pseudonocardiales|f__Pseudonocardiaceae|g__Actinoalloteichus|s__Actinoalloteichus sp. GBA129-24	0	0	0	0	0	0	0	0	1	2	0	1	1	1	0	0	0	0	0	0	0	0	0	0	0	0	0	1	0	0	1	0	1	0	0	1	0	0	0	0	0	0
d__Bacteria|p__Actinobacteria|c__Actinobacteria|o__Pseudonocardiales|f__Pseudonocardiaceae|g__Pseudonocardia	2	0	0	5	0	2	2	3	1	2	0	0	0	0	0	0	0	0	0	0	0	0	1	0	0	0	0	5	0	3	0	0	0	0	0	0	0	0	0	0	1	0
d__Bacteria|p__Actinobacteria|c__Actinobacteria|o__Pseudonocardiales|f__Pseudonocardiaceae|g__Pseudonocardia|s__Pseudonocardia sp. HH130629-09	0	0	0	1	0	0	0	1	0	1	1	1	0	2	0	0	0	0	0	0	0	0	1	0	0	0	0	0	0	1	0	0	0	0	1	1	0	0	1	0	0	0
d__Bacteria|p__Actinobacteria|c__Actinobacteria|o__Pseudonocardiales|f__Pseudonocardiaceae|g__Pseudonocardia|s__Pseudonocardia dioxanivorans	0	0	0	2	0	0	1	0	0	0	0	0	0	0	0	0	1	0	0	0	0	1	1	0	0	0	0	0	0	1	0	0	1	0	0	0	0	0	0	0	0	0
d__Bacteria|p__Actinobacteria|c__Actinobacteria|o__Pseudonocardiales|f__Pseudonocardiaceae|g__Pseudonocardia|s__Pseudonocardia sp. AL041005-10	2	0	0	1	0	0	1	1	0	0	0	0	0	0	0	0	0	0	0	0	0	1	0	0	0	0	0	0	1	2	0	0	0	0	0	0	0	0	0	0	0	0
d__Bacteria|p__Actinobacteria|c__Actinobacteria|o__Pseudonocardiales|f__Pseudonocardiaceae|g__Pseudonocardia|s__Pseudonocardia sp. HH130630-07	0	0	0	1	0	0	0	1	1	0	1	0	0	0	0	0	0	0	0	0	0	0	0	0	0	0	0	0	1	2	0	0	0	0	0	0	0	0	0	0	0	0
d__Bacteria|p__Actinobacteria|c__Actinobacteria|o__Pseudonocardiales|f__Pseudonocardiaceae|g__Pseudonocardia|s__Pseudonocardia sp. EC080619-01	0	0	0	0	0	0	0	0	1	0	1	0	0	0	0	0	0	0	0	0	0	0	0	0	0	0	0	0	0	1	1	1	0	0	1	1	0	0	0	0	0	0
d__Bacteria|p__Actinobacteria|c__Actinobacteria|o__Pseudonocardiales|f__Pseudonocardiaceae|g__Pseudonocardia|s__Pseudonocardia sp. EC080625-04	0	0	0	0	0	0	0	0	0	0	0	0	0	0	0	0	1	0	0	0	0	0	0	0	0	0	0	0	0	1	1	1	0	0	1	1	0	0	0	0	0	0
d__Bacteria|p__Actinobacteria|c__Actinobacteria|o__Pseudonocardiales|f__Pseudonocardiaceae|g__Pseudonocardia|s__Pseudonocardia sp. EC080610-09	0	0	0	0	0	0	0	0	0	0	0	0	0	0	0	0	0	0	0	1	0	0	0	0	0	0	0	1	0	1	0	0	0	0	0	1	0	0	0	0	0	0
d__Bacteria|p__Actinobacteria|c__Actinobacteria|o__Pseudonocardiales|f__Pseudonocardiaceae|g__Saccharomonospora	1	1	2	2	1	1	2	0	0	0	0	0	0	0	0	0	0	0	0	0	0	0	0	0	0	0	0	1	0	1	0	0	0	0	0	1	0	0	0	0	0	0
d__Bacteria|p__Actinobacteria|c__Actinobacteria|o__Pseudonocardiales|f__Pseudonocardiaceae|g__Saccharomonospora|s__Saccharomonospora azurea	0	0	0	0	0	1	0	0	28	18	12	33	9	24	0	0	0	0	0	1	0	0	0	0	0	0	0	4	8	23	9	7	8	0	14	13	0	0	0	0	0	0
d__Bacteria|p__Actinobacteria|c__Actinobacteria|o__Pseudonocardiales|f__Pseudonocardiaceae|g__Saccharomonospora|s__Saccharomonospora glauca	0	0	2	1	0	0	0	0	28	18	12	33	9	24	0	0	0	0	0	0	0	0	0	0	0	0	0	0	4	3	1	0	1	0	1	2	0	0	0	0	0	0
d__Bacteria|p__Actinobacteria|c__Actinobacteria|o__Pseudonocardiales|f__Pseudonocardiaceae|g__Saccharomonospora|s__Saccharomonospora cyanea	1	0	0	1	0	0	0	0	7	8	0	12	2	6	0	0	0	0	0	0	0	0	0	0	0	0	0	0	2	1	0	0	0	0	1	0	0	0	0	0	0	0
d__Bacteria|p__Actinobacteria|c__Actinobacteria|o__Pseudonocardiales|f__Pseudonocardiaceae|g__Saccharomonospora|s__Saccharomonospora marina	0	0	0	0	0	0	1	0	3	0	0	0	0	0	0	0	0	0	0	0	0	0	0	0	0	0	0	0	1	2	0	0	0	0	0	1	0	0	0	0	0	0
d__Bacteria|p__Actinobacteria|c__Actinobacteria|o__Pseudonocardiales|f__Pseudonocardiaceae|g__Saccharomonospora|s__Saccharomonospora viridis	0	1	0	0	1	0	1	0	1	0	0	1	1	0	0	0	0	0	0	0	0	0	0	0	0	0	0	2	1	0	1	0	1	0	0	1	0	0	1	0	0	0
d__Bacteria|p__Actinobacteria|c__Actinobacteria|o__Pseudonocardiales|f__Pseudonocardiaceae|g__Saccharothrix	0	0	0	2	0	0	3	0	1	1	0	1	0	1	0	0	0	0	0	0	0	0	0	0	0	0	0	0	2	1	0	0	1	0	2	3	0	0	0	0	0	0
d__Bacteria|p__Actinobacteria|c__Actinobacteria|o__Pseudonocardiales|f__Pseudonocardiaceae|g__Saccharothrix|s__Saccharothrix espanaensis	0	0	0	2	0	0	3	0	1	2	0	0	1	0	0	0	0	0	0	0	0	0	0	0	0	0	0	0	2	1	0	0	1	0	2	3	0	0	0	0	0	0
d__Bacteria|p__Actinobacteria|c__Actinobacteria|o__Pseudonocardiales|f__Pseudonocardiaceae|g__Lentzea	1	1	1	3	0	0	1	1	1	0	0	4	0	1	0	0	0	0	0	0	0	0	0	0	0	0	0	0	1	6	2	5	3	0	5	0	0	0	1	0	0	0
d__Bacteria|p__Actinobacteria|c__Actinobacteria|o__Pseudonocardiales|f__Pseudonocardiaceae|g__Lentzea|s__Lentzea guizhouensis	1	1	1	3	0	0	1	1	0	3	0	0	0	2	0	0	0	0	0	0	0	0	0	0	0	0	0	0	1	1	1	0	0	0	3	0	0	0	1	0	0	0
d__Bacteria|p__Actinobacteria|c__Actinobacteria|o__Pseudonocardiales|f__Pseudonocardiaceae|g__Allokutzneria	2	1	0	1	0	1	0	0	0	0	0	3	0	0	0	0	1	0	0	0	0	1	0	0	0	0	0	0	0	1	0	0	1	0	1	0	0	0	0	0	0	0
d__Bacteria|p__Actinobacteria|c__Actinobacteria|o__Pseudonocardiales|f__Pseudonocardiaceae|g__Allokutzneria|s__Allokutzneria albata	2	1	0	1	0	1	0	0	0	1	0	2	0	2	0	0	1	0	0	0	0	1	0	0	0	0	0	0	0	1	0	3	0	0	1	0	0	0	0	0	0	0
d__Bacteria|p__Actinobacteria|c__Actinobacteria|o__Pseudonocardiales|f__Pseudonocardiaceae|g__Kibdelosporangium	0	2	0	2	0	2	3	1	7	0	2	4	1	4	0	0	1	0	1	0	0	0	0	0	0	0	0	0	0	2	0	2	1	0	0	0	0	0	0	0	0	0
d__Bacteria|p__Actinobacteria|c__Actinobacteria|o__Pseudonocardiales|f__Pseudonocardiaceae|g__Kibdelosporangium|s__Kibdelosporangium phytohabitans	0	2	0	2	0	2	3	1	3	0	0	2	0	2	0	0	1	0	1	0	0	0	0	0	0	0	0	0	0	1	1	0	1	0	0	0	0	0	0	0	0	0
d__Bacteria|p__Actinobacteria|c__Actinobacteria|o__Pseudonocardiales|f__Pseudonocardiaceae|g__Kutzneria	1	1	1	3	0	2	2	0	1	0	2	1	0	0	0	0	0	0	0	0	0	0	2	0	1	0	0	6	1	1	2	0	0	0	3	1	0	0	0	0	0	0
d__Bacteria|p__Actinobacteria|c__Actinobacteria|o__Pseudonocardiales|f__Pseudonocardiaceae|g__Kutzneria|s__Kutzneria albida	1	1	1	3	0	2	2	0	0	0	0	0	0	0	0	0	0	0	0	0	0	0	1	0	0	0	0	1	1	0	2	0	0	0	1	0	0	0	0	0	0	0
d__Bacteria|p__Actinobacteria|c__Actinobacteria|o__Pseudonocardiales|f__Pseudonocardiaceae|g__Prauserella	0	0	0	0	0	0	0	1	0	0	0	0	0	0	0	0	0	0	0	1	0	0	1	0	0	0	0	0	0	0	0	0	0	0	1	1	0	0	0	0	0	0
d__Bacteria|p__Actinobacteria|c__Actinobacteria|o__Pseudonocardiales|f__Pseudonocardiaceae|g__Prauserella|s__Prauserella marina	0	0	0	0	0	0	0	1	0	0	0	0	0	0	0	0	0	0	0	1	0	0	1	0	0	0	0	0	0	4	1	0	2	0	0	1	0	0	1	0	0	0
d__Bacteria|p__Actinobacteria|c__Actinobacteria|o__Pseudonocardiales|f__Pseudonocardiaceae|g__Saccharopolyspora	0	0	1	1	0	0	0	0	0	0	0	0	0	0	1	0	0	0	2	2	0	0	0	0	0	0	0	0	0	3	0	0	2	0	0	0	0	0	1	0	0	0
d__Bacteria|p__Actinobacteria|c__Actinobacteria|o__Pseudonocardiales|f__Pseudonocardiaceae|g__Saccharopolyspora|s__Saccharopolyspora erythraea	0	0	1	1	0	0	0	0	0	0	0	1	0	1	1	0	0	0	0	1	0	0	0	0	0	0	0	0	0	1	1	0	0	0	0	1	0	0	0	0	0	0
d__Bacteria|p__Actinobacteria|c__Actinobacteria|o__Pseudonocardiales|f__Pseudonocardiaceae|g__Actinosynnema	0	1	0	2	2	3	1	0	4	1	2	1	0	2	1	0	0	0	0	0	0	0	0	0	0	0	0	1	0	5	0	1	0	0	1	2	0	0	0	0	0	0
d__Bacteria|p__Actinobacteria|c__Actinobacteria|o__Pseudonocardiales|f__Pseudonocardiaceae|g__Actinosynnema|s__Actinosynnema mirum	0	0	0	0	0	0	0	0	4	1	2	1	0	2	0	0	0	0	0	0	0	0	0	0	0	0	0	0	0	3	0	0	0	0	1	0	0	0	0	0	0	0
d__Bacteria|p__Actinobacteria|c__Actinobacteria|o__Pseudonocardiales|f__Pseudonocardiaceae|g__Actinosynnema|s__Actinosynnema pretiosum	0	0	0	0	1	1	1	0	3	2	2	3	0	1	0	0	0	0	0	0	0	0	0	0	0	0	0	0	0	2	0	1	0	0	0	2	0	0	0	0	0	0
d__Bacteria|p__Actinobacteria|c__Actinobacteria|o__Pseudonocardiales|f__Pseudonocardiaceae|g__Alloactinosynnema	1	0	0	0	0	0	0	0	2	0	1	0	0	0	0	0	0	0	0	0	0	0	0	0	0	0	0	0	0	1	1	1	0	0	0	2	0	0	0	0	0	0
d__Bacteria|p__Actinobacteria|c__Actinobacteria|o__Pseudonocardiales|f__Pseudonocardiaceae|g__Alloactinosynnema|s__Alloactinosynnema sp. L-07	1	0	0	0	0	0	0	0	1	1	0	1	0	1	0	0	0	0	0	0	0	0	0	0	0	0	0	1	0	1	1	1	0	0	0	2	0	0	0	0	0	0
d__Bacteria|p__Actinobacteria|c__Actinobacteria|o__Propionibacteriales	12	9	9	32	9	12	11	7	0	0	1	1	0	0	0	0	0	0	0	0	0	0	0	0	0	0	0	0	0	1	1	0	0	0	1	1	0	0	0	0	0	0
d__Bacteria|p__Actinobacteria|c__Actinobacteria|o__Propionibacteriales|f__Propionibacteriaceae	7	5	7	14	5	9	4	5	0	0	0	1	0	0	0	0	0	0	0	0	0	0	0	0	0	0	0	0	0	1	1	0	0	0	1	1	0	0	0	0	0	0
d__Bacteria|p__Actinobacteria|c__Actinobacteria|o__Propionibacteriales|f__Propionibacteriaceae|g__Propionibacterium	0	1	0	2	0	1	0	3	0	0	0	0	0	0	0	0	0	0	0	0	0	0	1	0	0	0	0	1	8	115	16	16	7	0	27	29	0	14	13	4	27	25
d__Bacteria|p__Actinobacteria|c__Actinobacteria|o__Propionibacteriales|f__Propionibacteriaceae|g__Propionibacterium|s__Propionibacterium sp. oral taxon 193	0	0	0	0	0	0	0	0	2	1	1	2	1	1	0	0	0	0	0	0	0	0	1	0	0	0	0	1	8	115	16	16	7	0	27	29	0	12	8	4	25	22
d__Bacteria|p__Actinobacteria|c__Actinobacteria|o__Propionibacteriales|f__Propionibacteriaceae|g__Propionibacterium|s__Propionibacterium freudenreichii	0	1	0	2	0	1	0	3	2	1	1	2	1	1	0	0	0	0	0	0	0	0	1	0	0	0	0	1	8	102	15	14	6	0	22	21	0	0	0	1	0	0
d__Bacteria|p__Actinobacteria|c__Actinobacteria|o__Propionibacteriales|f__Propionibacteriaceae|g__Tessaracoccus	3	1	1	1	3	3	1	1	2	0	1	0	0	1	0	0	0	0	0	0	0	0	0	0	0	0	0	0	3	1	1	0	1	0	2	1	0	0	0	0	0	0
d__Bacteria|p__Actinobacteria|c__Actinobacteria|o__Propionibacteriales|f__Propionibacteriaceae|g__Tessaracoccus|s__Tessaracoccus aquimaris	2	0	1	0	0	1	1	1	1	0	1	0	0	1	0	0	0	0	0	0	0	0	0	0	0	0	0	0	2	54	2	5	1	0	8	4	0	0	0	1	0	0
d__Bacteria|p__Actinobacteria|c__Actinobacteria|o__Propionibacteriales|f__Propionibacteriaceae|g__Tessaracoccus|s__Tessaracoccus flavescens	0	0	0	0	1	1	0	0	0	0	0	0	0	0	0	0	0	0	0	0	0	0	0	0	1	0	0	1	1	12	1	1	1	0	8	4	0	0	0	0	0	0
d__Bacteria|p__Actinobacteria|c__Actinobacteria|o__Propionibacteriales|f__Propionibacteriaceae|g__Tessaracoccus|s__Tessaracoccus flavus	1	0	0	0	1	1	0	0	2	1	0	0	0	0	0	0	0	0	0	0	0	0	0	0	0	0	0	0	1	3	0	0	1	0	0	1	0	0	0	0	0	0
d__Bacteria|p__Actinobacteria|c__Actinobacteria|o__Propionibacteriales|f__Propionibacteriaceae|g__Tessaracoccus|s__Tessaracoccus sp. T2.5-30	0	0	0	1	0	0	0	0	2	1	0	0	0	0	0	0	0	0	0	0	0	0	0	0	0	0	0	0	0	5	1	3	1	0	1	8	0	12	6	2	3	21
d__Bacteria|p__Actinobacteria|c__Actinobacteria|o__Propionibacteriales|f__Propionibacteriaceae|g__Tessaracoccus|s__Tessaracoccus sp. Marseille-P5995	0	1	0	0	1	0	0	0	1	1	0	1	0	1	0	0	0	0	0	0	0	0	0	0	1	0	0	0	0	5	2	0	0	0	0	0	0	0	1	0	0	0
d__Bacteria|p__Actinobacteria|c__Actinobacteria|o__Propionibacteriales|f__Propionibacteriaceae|g__Cutibacterium	0	2	2	0	2	0	2	0	1	1	0	1	0	1	0	0	0	0	0	0	0	0	0	0	1	0	0	0	0	1	2	1	0	0	1	1	0	12	0	0	0	18
d__Bacteria|p__Actinobacteria|c__Actinobacteria|o__Propionibacteriales|f__Propionibacteriaceae|g__Cutibacterium|s__Cutibacterium granulosum	0	1	0	0	0	0	0	0	0	0	0	4	0	0	0	0	0	0	0	1	0	0	0	0	0	0	0	0	0	1	1	1	1	0	0	0	0	0	0	0	1	0
d__Bacteria|p__Actinobacteria|c__Actinobacteria|o__Propionibacteriales|f__Propionibacteriaceae|g__Cutibacterium|s__Cutibacterium avidum	0	0	0	0	1	0	0	0	0	0	0	4	0	0	0	0	0	0	0	1	0	0	0	0	0	0	0	0	0	2	1	0	0	0	0	0	0	0	0	0	0	0
d__Bacteria|p__Actinobacteria|c__Actinobacteria|o__Propionibacteriales|f__Propionibacteriaceae|g__Cutibacterium|s__Cutibacterium acnes	0	1	2	0	1	0	2	0	0	1	1	2	1	3	0	0	0	0	0	0	0	0	0	0	0	0	0	0	0	5	3	1	0	0	2	0	0	0	0	0	0	0
d__Bacteria|p__Actinobacteria|c__Actinobacteria|o__Propionibacteriales|f__Propionibacteriaceae|g__Microlunatus	1	0	0	1	0	1	0	0	0	1	0	1	1	2	0	0	0	0	0	0	0	0	0	0	0	0	0	0	0	1	0	0	0	0	0	0	0	0	0	0	0	0
d__Bacteria|p__Actinobacteria|c__Actinobacteria|o__Propionibacteriales|f__Propionibacteriaceae|g__Microlunatus|s__Microlunatus soli	1	0	0	1	0	1	0	0	0	0	1	0	0	0	0	0	0	0	0	0	0	0	0	0	0	0	0	0	0	0	0	0	0	0	0	1	0	0	0	0	0	0
d__Bacteria|p__Actinobacteria|c__Actinobacteria|o__Propionibacteriales|f__Propionibacteriaceae|g__Microlunatus|s__Microlunatus phosphovorus	0	0	0	0	0	0	0	0	0	0	0	0	0	0	0	0	0	0	0	0	0	0	0	0	0	0	0	0	0	5	1	2	0	0	0	1	0	0	2	0	2	1
d__Bacteria|p__Actinobacteria|c__Actinobacteria|o__Propionibacteriales|f__Propionibacteriaceae|g__Acidipropionibacterium	0	0	0	2	0	1	1	1	0	0	0	0	0	0	0	0	0	0	0	0	0	0	0	0	0	0	0	1	0	1	0	0	0	0	1	3	0	0	0	2	0	0
d__Bacteria|p__Actinobacteria|c__Actinobacteria|o__Propionibacteriales|f__Propionibacteriaceae|g__Acidipropionibacterium|s__Acidipropionibacterium acidipropionici	0	0	0	2	0	0	0	0	0	0	0	1	0	0	0	0	0	0	0	0	0	0	0	0	0	0	0	0	0	1	0	0	0	0	1	3	0	0	0	0	0	0
d__Bacteria|p__Actinobacteria|c__Actinobacteria|o__Propionibacteriales|f__Propionibacteriaceae|g__Acidipropionibacterium|s__Acidipropionibacterium virtanenii	0	0	0	0	0	1	1	1	0	1	2	2	0	2	0	0	0	0	0	0	0	0	0	0	0	0	0	1	0	4	0	0	1	0	3	0	0	0	1	0	0	0
d__Bacteria|p__Actinobacteria|c__Actinobacteria|o__Propionibacteriales|f__Propionibacteriaceae|g__Propionimicrobium	1	0	0	2	0	1	0	0	0	1	2	2	0	2	0	0	0	0	0	0	0	0	0	0	0	0	0	2	0	4	0	0	0	0	2	0	0	0	1	0	0	1
d__Bacteria|p__Actinobacteria|c__Actinobacteria|o__Propionibacteriales|f__Propionibacteriaceae|g__Propionimicrobium|s__Propionimicrobium sp. Marseille-P3275	1	0	0	2	0	1	0	0	0	1	1	1	0	3	0	0	0	0	2	0	0	0	0	0	0	0	0	0	0	0	0	0	1	0	1	0	0	0	0	0	0	0
d__Bacteria|p__Actinobacteria|c__Actinobacteria|o__Propionibacteriales|f__Propionibacteriaceae|g__Auraticoccus	2	0	2	3	0	1	0	0	0	1	1	1	0	3	0	0	0	0	2	0	0	0	0	0	0	0	0	0	0	5	1	2	0	0	1	4	0	0	0	0	0	0
d__Bacteria|p__Actinobacteria|c__Actinobacteria|o__Propionibacteriales|f__Propionibacteriaceae|g__Auraticoccus|s__Auraticoccus monumenti	2	0	2	3	0	1	0	0	0	1	0	0	2	0	0	0	0	0	0	0	0	0	0	0	0	0	0	1	0	5	1	2	0	0	1	4	0	0	2	0	22	0
d__Bacteria|p__Actinobacteria|c__Actinobacteria|o__Propionibacteriales|f__Propionibacteriaceae|g__Pseudopropionibacterium	0	1	0	2	0	1	0	0	0	1	0	0	2	0	0	0	0	0	0	0	0	0	0	0	0	0	0	1	0	2	0	0	0	0	0	1	0	0	2	0	22	0
d__Bacteria|p__Actinobacteria|c__Actinobacteria|o__Propionibacteriales|f__Propionibacteriaceae|g__Pseudopropionibacterium|s__Pseudopropionibacterium propionicum	0	1	0	2	0	1	0	0	25	21	14	9	8	30	0	0	0	0	0	0	0	0	0	0	0	0	0	1	0	1	0	0	0	0	0	0	0	0	0	1	0	0
d__Bacteria|p__Actinobacteria|c__Actinobacteria|o__Propionibacteriales|f__Nocardioidaceae	5	4	2	18	3	3	7	2	13	10	6	3	6	13	0	0	0	0	0	0	0	0	0	0	0	0	0	1	0	1	0	0	0	0	0	1	0	0	0	1	0	0
d__Bacteria|p__Actinobacteria|c__Actinobacteria|o__Propionibacteriales|f__Nocardioidaceae|g__Nocardioides	1	0	2	4	0	1	2	1	5	5	3	2	3	1	0	0	0	0	0	0	0	0	0	0	0	0	0	0	4	48	26	28	38	0	35	10	0	0	0	0	0	0
d__Bacteria|p__Actinobacteria|c__Actinobacteria|o__Propionibacteriales|f__Nocardioidaceae|g__Nocardioides|s__Nocardioides sp. JS614	1	0	0	1	0	1	1	0	2	0	1	1	0	0	0	0	0	0	0	0	0	0	0	0	0	0	0	0	4	48	26	28	38	0	35	10	0	0	0	0	0	0
d__Bacteria|p__Actinobacteria|c__Actinobacteria|o__Propionibacteriales|f__Nocardioidaceae|g__Nocardioides|s__Nocardioides sp. CF8	0	0	1	2	0	0	1	0	1	2	1	0	0	0	0	0	0	0	0	0	0	0	0	0	0	0	0	0	1	7	0	1	4	0	10	2	0	0	0	0	0	0
d__Bacteria|p__Actinobacteria|c__Actinobacteria|o__Propionibacteriales|f__Nocardioidaceae|g__Nocardioides|s__Nocardioides dokdonensis	0	0	1	0	0	0	0	0	1	2	0	0	1	1	0	0	0	0	0	0	0	0	0	0	0	0	0	0	1	1	0	0	0	0	2	0	0	0	0	0	0	0
d__Bacteria|p__Actinobacteria|c__Actinobacteria|o__Propionibacteriales|f__Nocardioidaceae|g__Nocardioides|s__Nocardioides sp. 78	0	0	0	1	0	0	0	1	1	0	1	1	1	0	0	0	0	0	0	0	0	0	0	0	0	0	0	0	0	5	0	0	0	0	3	1	0	0	0	0	0	0
d__Bacteria|p__Actinobacteria|c__Actinobacteria|o__Propionibacteriales|f__Nocardioidaceae|g__Aeromicrobium	2	1	0	4	1	1	0	0	0	1	0	0	1	0	0	0	0	0	0	0	0	0	0	0	0	0	0	0	0	0	0	0	2	0	2	1	0	2	5	0	2	3
d__Bacteria|p__Actinobacteria|c__Actinobacteria|o__Propionibacteriales|f__Nocardioidaceae|g__Aeromicrobium|s__Aeromicrobium sp. A1-2	0	0	0	0	0	1	0	0	2	1	2	0	1	5	0	0	0	0	0	0	0	0	0	0	0	0	0	0	0	0	0	0	0	0	0	0	0	0	1	0	0	0
d__Bacteria|p__Actinobacteria|c__Actinobacteria|o__Propionibacteriales|f__Nocardioidaceae|g__Aeromicrobium|s__Aeromicrobium erythreum	1	1	0	1	0	0	0	0	1	0	0	0	0	0	0	0	0	0	0	0	0	0	0	0	0	0	0	1	0	0	0	0	1	0	1	0	0	0	1	0	0	0
d__Bacteria|p__Actinobacteria|c__Actinobacteria|o__Propionibacteriales|f__Nocardioidaceae|g__Aeromicrobium|s__Aeromicrobium marinum	1	0	0	1	0	0	0	0	1	0	0	0	0	2	0	0	0	0	0	0	0	0	0	0	0	0	0	1	0	0	0	0	0	0	0	0	0	0	0	0	1	1
d__Bacteria|p__Actinobacteria|c__Actinobacteria|o__Propionibacteriales|f__Nocardioidaceae|g__Aeromicrobium|s__Aeromicrobium choanae	0	0	0	1	1	0	0	0	0	1	1	0	0	0	0	0	0	0	0	0	0	0	0	0	0	0	0	1	1	23	6	5	7	0	13	6	0	0	0	0	1	1
d__Bacteria|p__Actinobacteria|c__Actinobacteria|o__Propionibacteriales|f__Nocardioidaceae|g__Aeromicrobium|s__Aeromicrobium sp. 592	0	0	0	1	0	0	0	0	0	0	1	0	1	1	0	0	0	0	0	0	0	0	2	0	0	0	0	0	1	2	1	0	0	0	1	0	0	0	1	0	0	0
d__Bacteria|p__Actinobacteria|c__Actinobacteria|o__Propionibacteriales|f__Nocardioidaceae|g__Friedmanniella	1	1	0	2	1	0	1	1	2	1	0	0	0	1	0	0	0	0	0	0	0	0	2	0	0	0	0	0	0	1	1	0	0	0	1	0	0	0	1	0	0	0
d__Bacteria|p__Actinobacteria|c__Actinobacteria|o__Propionibacteriales|f__Nocardioidaceae|g__Friedmanniella|s__Friedmanniella luteola	1	1	0	2	0	0	1	0	1	0	0	0	0	1	0	0	0	0	0	0	0	0	0	0	0	0	0	0	0	0	0	0	1	0	1	0	0	1	1	0	1	1
d__Bacteria|p__Actinobacteria|c__Actinobacteria|o__Propionibacteriales|f__Nocardioidaceae|g__Friedmanniella|s__Friedmanniella sagamiharensis	0	0	0	0	1	0	0	1	1	1	0	0	0	0	0	0	0	0	0	0	0	0	0	0	0	0	0	0	0	1	1	1	1	0	0	0	0	1	0	0	1	1
d__Bacteria|p__Actinobacteria|c__Actinobacteria|o__Propionibacteriales|f__Nocardioidaceae|g__Micropruina	0	0	0	0	0	0	0	0	2	0	0	0	0	0	0	0	0	0	0	0	0	0	0	0	0	0	0	0	0	1	0	0	0	0	0	1	0	0	0	0	0	0
d__Bacteria|p__Actinobacteria|c__Actinobacteria|o__Propionibacteriales|f__Nocardioidaceae|g__Micropruina|s__Micropruina glycogenica	0	0	0	0	0	0	0	0	2	0	0	0	0	0	0	0	0	0	0	0	0	0	0	0	0	0	0	0	0	0	0	0	0	0	0	0	0	0	0	0	0	0
d__Bacteria|p__Actinobacteria|c__Actinobacteria|o__Propionibacteriales|f__Nocardioidaceae|g__Pimelobacter	0	1	0	3	0	0	1	0	1	0	0	0	1	1	0	0	0	0	0	0	0	0	0	0	0	0	0	0	0	0	0	0	0	0	0	1	0	0	0	0	0	0
d__Bacteria|p__Actinobacteria|c__Actinobacteria|o__Propionibacteriales|f__Nocardioidaceae|g__Pimelobacter|s__Pimelobacter simplex	0	1	0	3	0	0	1	0	1	0	0	0	1	1	0	0	0	0	0	0	0	0	0	0	0	0	0	0	0	0	0	1	1	0	0	0	0	0	0	0	0	0
d__Bacteria|p__Actinobacteria|c__Actinobacteria|o__Propionibacteriales|f__Nocardioidaceae|g__Marmoricola	0	0	0	1	1	1	2	0	1	1	1	0	0	2	0	0	0	0	0	0	0	0	0	0	0	0	0	1	0	2	0	1	0	0	0	0	0	0	0	0	0	0
d__Bacteria|p__Actinobacteria|c__Actinobacteria|o__Propionibacteriales|f__Nocardioidaceae|g__Marmoricola|s__Marmoricola scoriae	0	0	0	1	1	1	2	0	1	1	1	0	0	2	0	0	0	0	0	0	0	0	0	0	0	0	0	0	0	2	0	0	1	0	1	0	0	0	0	0	0	1
d__Bacteria|p__Actinobacteria|c__Actinobacteria|o__Propionibacteriales|f__Nocardioidaceae|g__Actinopolymorpha	0	1	0	2	0	0	1	0	0	1	0	1	0	2	0	0	0	0	0	0	0	0	0	0	0	0	0	0	0	1	0	1	0	0	1	1	0	0	0	0	0	1
d__Bacteria|p__Actinobacteria|c__Actinobacteria|o__Propionibacteriales|f__Nocardioidaceae|g__Actinopolymorpha|s__Actinopolymorpha singaporensis	0	1	0	2	0	0	1	0	0	1	0	1	0	2	0	0	0	0	0	0	0	0	0	0	0	0	0	1	0	1	0	1	0	0	0	0	0	0	0	0	0	0
d__Bacteria|p__Actinobacteria|c__Actinobacteria|o__Propionibacteriales|f__Nocardioidaceae|g__Kribbella	1	0	0	2	0	0	0	0	0	1	0	0	1	1	0	0	0	0	0	0	0	0	0	0	0	0	0	1	0	0	0	0	0	0	0	0	0	0	0	0	0	0
d__Bacteria|p__Actinobacteria|c__Actinobacteria|o__Propionibacteriales|f__Nocardioidaceae|g__Kribbella|s__Kribbella flavida	1	0	0	2	0	0	0	0	0	1	0	0	1	1	0	0	0	0	0	0	0	0	0	0	0	0	0	0	0	0	0	0	0	0	1	0	0	1	1	0	0	0
d__Bacteria|p__Actinobacteria|c__Actinobacteria|o__Actinomycetales	6	13	9	39	12	10	6	7	12	10	8	6	2	17	0	0	0	0	0	0	0	0	0	0	0	0	0	0	0	0	0	0	1	0	0	0	0	1	1	0	0	0
d__Bacteria|p__Actinobacteria|c__Actinobacteria|o__Actinomycetales|f__Actinomycetaceae	6	13	9	39	12	10	6	7	3	0	1	0	1	2	0	0	0	0	0	0	0	0	0	0	0	0	0	0	0	2	0	0	0	0	1	0	0	0	1	0	0	0
d__Bacteria|p__Actinobacteria|c__Actinobacteria|o__Actinomycetales|f__Actinomycetaceae|g__Actinomyces	4	13	6	29	10	8	6	5	3	0	1	0	1	2	0	0	0	0	0	1	0	0	0	0	0	0	0	0	0	2	0	0	1	0	1	1	0	0	1	0	0	0
d__Bacteria|p__Actinobacteria|c__Actinobacteria|o__Actinomycetales|f__Actinomycetaceae|g__Actinomyces|s__Actinomyces oris	1	2	1	4	1	2	1	2	0	0	0	0	0	0	0	0	0	0	0	0	0	0	2	0	0	0	0	4	0	0	0	0	0	0	0	0	0	1	2	1	1	7
d__Bacteria|p__Actinobacteria|c__Actinobacteria|o__Actinomycetales|f__Actinomycetaceae|g__Actinomyces|s__Actinomyces meyeri	0	3	3	8	1	2	1	1	3	4	3	1	0	3	0	0	0	0	0	0	0	0	1	0	0	0	0	2	0	2	0	0	0	0	2	0	0	0	0	0	0	1
d__Bacteria|p__Actinobacteria|c__Actinobacteria|o__Actinomycetales|f__Actinomycetaceae|g__Actinomyces|s__Actinomyces sp. VUL4_3	0	0	0	0	0	0	1	0	2	4	1	1	0	0	0	0	0	0	0	0	0	0	1	0	0	0	0	1	1	0	0	0	0	0	0	1	0	0	0	0	0	0
d__Bacteria|p__Actinobacteria|c__Actinobacteria|o__Actinomycetales|f__Actinomycetaceae|g__Actinomyces|s__Actinomyces gaoshouyii	0	0	1	1	0	1	0	1	1	0	2	0	0	2	0	0	0	0	0	0	0	0	1	0	0	0	0	1	1	0	0	0	0	0	0	1	0	0	0	0	0	1
d__Bacteria|p__Actinobacteria|c__Actinobacteria|o__Actinomycetales|f__Actinomycetaceae|g__Actinomyces|s__Actinomyces sp. oral taxon 897	0	0	0	1	2	0	0	0	0	0	0	0	0	1	0	0	0	0	0	0	0	0	0	0	0	0	0	0	1	15	20	20	26	0	7	1	0	0	0	0	0	1
d__Bacteria|p__Actinobacteria|c__Actinobacteria|o__Actinomycetales|f__Actinomycetaceae|g__Actinomyces|s__Actinomyces hongkongensis	0	0	0	4	3	0	0	0	2	1	1	2	1	6	1	2	4	1	16	24	3	4	0	0	0	0	0	1	1	1	2	1	0	0	0	0	0	0	0	0	0	0
d__Bacteria|p__Actinobacteria|c__Actinobacteria|o__Actinomycetales|f__Actinomycetaceae|g__Actinomyces|s__Actinomyces sp. oral taxon 414	0	1	0	1	0	0	1	0	2	0	1	0	0	2	1	2	4	1	16	24	3	4	0	0	0	0	0	1	0	8	18	17	26	0	6	0	0	0	0	0	0	0
d__Bacteria|p__Actinobacteria|c__Actinobacteria|o__Actinomycetales|f__Actinomycetaceae|g__Actinomyces|s__Actinomyces pacaensis	1	1	1	1	1	1	0	1	0	0	0	1	0	3	1	0	0	0	0	0	0	0	1	0	0	0	0	1	0	5	0	1	0	0	0	1	0	1	2	1	1	6
d__Bacteria|p__Actinobacteria|c__Actinobacteria|o__Actinomycetales|f__Actinomycetaceae|g__Actinomyces|s__Actinomyces sp. Z16	0	2	0	2	1	0	1	0	0	0	0	0	0	0	1	0	0	0	0	0	0	0	1	0	0	0	0	0	0	0	0	1	1	0	5	0	0	0	1	1	0	2
d__Bacteria|p__Actinobacteria|c__Actinobacteria|o__Actinomycetales|f__Actinomycetaceae|g__Actinomyces|s__Actinomyces radicidentis	0	0	0	2	0	1	0	0	0	1	0	0	0	0	0	0	0	0	0	0	1	0	0	0	0	0	0	0	0	0	0	0	0	0	4	0	0	0	0	1	0	1
d__Bacteria|p__Actinobacteria|c__Actinobacteria|o__Actinomycetales|f__Actinomycetaceae|g__Actinomyces|s__Actinomyces radingae	1	0	0	0	1	0	0	0	0	0	0	1	1	1	0	0	0	0	0	0	0	0	0	0	0	0	0	0	0	0	0	1	1	0	1	0	0	0	0	0	0	0
d__Bacteria|p__Actinobacteria|c__Actinobacteria|o__Actinomycetales|f__Actinomycetaceae|g__Actinomyces|s__Actinomyces sp. Chiba101	0	2	0	1	0	0	1	0	2	0	2	3	0	2	0	0	0	0	0	0	0	0	0	0	0	0	0	0	4	58	7	16	16	1	40	27	0	0	0	0	0	0
d__Bacteria|p__Actinobacteria|c__Actinobacteria|o__Actinomycetales|f__Actinomycetaceae|g__Actinomyces|s__Actinomyces sp. 2129	1	1	0	3	0	1	0	0	1	0	1	1	0	0	0	0	0	0	0	0	0	0	0	0	0	0	0	0	4	58	7	16	16	1	40	27	0	0	0	0	0	0
d__Bacteria|p__Actinobacteria|c__Actinobacteria|o__Actinomycetales|f__Actinomycetaceae|g__Trueperella	0	0	1	2	0	1	0	1	1	0	1	1	0	2	0	0	0	0	0	0	0	0	0	0	0	0	0	0	1	17	0	3	3	1	16	9	0	0	1	0	0	0
d__Bacteria|p__Actinobacteria|c__Actinobacteria|o__Actinomycetales|f__Actinomycetaceae|g__Trueperella|s__Trueperella pyogenes	0	0	1	2	0	1	0	1	1	1	1	0	0	0	0	0	0	0	0	0	0	0	0	0	0	0	0	0	0	3	0	0	1	0	1	1	0	0	0	0	0	0
d__Bacteria|p__Actinobacteria|c__Actinobacteria|o__Actinomycetales|f__Actinomycetaceae|g__Mobiluncus	1	0	0	2	0	0	0	0	1	1	1	0	0	0	0	0	0	0	0	0	0	0	0	0	0	0	0	1	0	0	0	2	0	1	2	1	0	1	1	0	1	4
d__Bacteria|p__Actinobacteria|c__Actinobacteria|o__Actinomycetales|f__Actinomycetaceae|g__Mobiluncus|s__Mobiluncus curtisii	1	0	0	2	0	0	0	0	0	2	0	0	0	1	0	0	0	0	0	0	0	0	0	0	0	0	0	0	0	4	0	0	0	0	1	1	0	1	0	0	0	2
d__Bacteria|p__Actinobacteria|c__Actinobacteria|o__Actinomycetales|f__Actinomycetaceae|g__Arcanobacterium	1	0	1	5	1	1	0	1	0	0	0	0	0	1	0	0	0	0	0	0	0	0	0	0	0	0	0	0	0	0	0	0	0	0	1	0	0	0	1	0	0	1
d__Bacteria|p__Actinobacteria|c__Actinobacteria|o__Actinomycetales|f__Actinomycetaceae|g__Arcanobacterium|s__Arcanobacterium haemolyticum	1	0	1	3	0	1	0	1	0	2	0	0	0	0	0	0	0	0	0	0	0	0	0	0	0	0	0	0	0	2	0	0	1	0	1	1	0	0	0	0	0	0
d__Bacteria|p__Actinobacteria|c__Actinobacteria|o__Actinomycetales|f__Actinomycetaceae|g__Arcanobacterium|s__Arcanobacterium phocae	0	0	0	2	1	0	0	0	0	0	0	0	0	2	0	0	0	0	0	1	0	0	0	0	0	0	0	1	0	0	0	0	0	0	2	1	0	0	0	0	0	0
d__Bacteria|p__Actinobacteria|c__Actinobacteria|o__Actinomycetales|f__Actinomycetaceae|g__Actinotignum	0	0	1	1	0	0	0	0	0	0	0	0	0	2	0	0	0	0	0	0	0	0	0	0	0	0	0	0	0	2	0	0	0	0	4	1	0	0	0	0	0	1
d__Bacteria|p__Actinobacteria|c__Actinobacteria|o__Actinomycetales|f__Actinomycetaceae|g__Actinotignum|s__Actinotignum schaalii	0	0	0	1	0	0	0	0	0	2	0	0	0	0	0	0	0	0	0	0	0	0	0	0	0	0	0	0	0	3	0	0	0	0	4	2	0	0	0	0	1	0
d__Bacteria|p__Actinobacteria|c__Actinobacteria|o__Actinomycetales|f__Actinomycetaceae|g__Actinotignum|s__Actinotignum sp. 313	0	0	1	0	0	0	0	0	0	2	0	0	0	0	0	0	0	0	0	0	0	0	0	0	0	0	0	0	1	9	0	1	1	0	0	1	0	0	0	0	0	0
d__Bacteria|p__Actinobacteria|c__Actinobacteria|o__Streptosporangiales	8	11	3	21	1	4	6	2	11	11	5	12	1	16	0	0	0	0	0	0	0	0	0	0	0	0	0	1	1	3	0	1	0	0	0	0	0	0	0	0	0	0
d__Bacteria|p__Actinobacteria|c__Actinobacteria|o__Streptosporangiales|f__Streptosporangiaceae	5	3	1	5	1	1	4	1	6	4	3	5	0	9	0	0	0	0	0	1	0	0	0	0	0	0	0	1	0	0	0	0	0	0	0	0	0	0	0	0	0	0
d__Bacteria|p__Actinobacteria|c__Actinobacteria|o__Streptosporangiales|f__Streptosporangiaceae|g__Streptosporangium	3	2	0	2	1	1	3	1	4	2	1	1	0	6	0	0	0	0	0	0	0	0	0	0	0	0	0	1	1	5	3	2	0	0	4	2	0	0	0	0	0	0
d__Bacteria|p__Actinobacteria|c__Actinobacteria|o__Streptosporangiales|f__Streptosporangiaceae|g__Streptosporangium|s__Streptosporangium sp. 'caverna'	1	0	0	2	1	1	2	1	2	1	1	1	0	3	0	0	0	0	0	0	0	0	0	0	0	0	0	0	1	0	0	0	0	0	0	1	0	0	0	0	0	0
d__Bacteria|p__Actinobacteria|c__Actinobacteria|o__Streptosporangiales|f__Streptosporangiaceae|g__Streptosporangium|s__Streptosporangium roseum	0	2	0	0	0	0	1	0	2	1	0	0	0	1	0	0	1	0	0	0	0	1	57	0	1	10	1	134	0	2	1	0	0	0	1	0	2	32	35	27	29	143
d__Bacteria|p__Actinobacteria|c__Actinobacteria|o__Streptosporangiales|f__Streptosporangiaceae|g__Nonomuraea	2	1	1	3	0	0	1	0	2	2	2	4	0	3	0	0	1	0	0	0	0	0	26	0	0	3	0	51	0	2	0	0	0	0	1	0	2	12	17	7	14	55
d__Bacteria|p__Actinobacteria|c__Actinobacteria|o__Streptosporangiales|f__Streptosporangiaceae|g__Nonomuraea|s__Nonomuraea sp. ATCC 55076	2	1	1	3	0	0	1	0	2	2	2	4	0	3	0	0	0	0	0	0	0	1	8	0	0	0	0	7	0	0	0	0	0	0	0	0	1	4	8	2	0	8
d__Bacteria|p__Actinobacteria|c__Actinobacteria|o__Streptosporangiales|f__Thermomonosporaceae	2	4	0	4	0	1	0	0	5	5	2	4	1	4	0	0	0	0	0	0	0	0	5	0	0	0	0	6	0	0	1	0	0	0	0	0	1	0	4	1	0	1
d__Bacteria|p__Actinobacteria|c__Actinobacteria|o__Streptosporangiales|f__Thermomonosporaceae|g__Thermomonospora	1	1	0	1	0	1	0	0	4	5	2	3	1	4	0	0	0	0	0	0	0	0	1	0	0	0	0	0	1	4	0	1	0	0	1	0	1	0	1	0	0	0
d__Bacteria|p__Actinobacteria|c__Actinobacteria|o__Streptosporangiales|f__Thermomonosporaceae|g__Thermomonospora|s__Thermomonospora curvata	1	1	0	1	0	1	0	0	2	3	0	1	0	2	0	0	0	0	0	0	0	0	1	0	0	0	0	0	1	4	0	1	0	0	1	0	0	0	2	1	0	1
d__Bacteria|p__Actinobacteria|c__Actinobacteria|o__Streptosporangiales|f__Thermomonosporaceae|g__Actinomadura	1	2	0	3	0	0	0	0	2	1	1	1	0	2	0	0	0	0	0	0	0	0	1	0	0	0	0	1	0	0	0	0	0	0	0	1	0	0	1	0	0	0
d__Bacteria|p__Actinobacteria|c__Actinobacteria|o__Streptosporangiales|f__Thermomonosporaceae|g__Actinomadura|s__Actinomadura amylolytica	1	2	0	3	0	0	0	0	0	1	1	0	1	0	0	0	0	0	0	1	0	0	1	0	0	0	0	1	0	0	0	0	0	0	0	1	0	0	0	0	0	0
d__Bacteria|p__Actinobacteria|c__Actinobacteria|o__Streptosporangiales|f__Nocardiopsaceae	1	4	2	12	0	2	2	1	1	0	0	1	0	0	0	0	0	0	0	1	0	0	1	0	0	0	0	0	0	4	2	3	5	0	6	3	0	0	0	0	0	0
d__Bacteria|p__Actinobacteria|c__Actinobacteria|o__Streptosporangiales|f__Nocardiopsaceae|g__Nocardiopsis	1	4	2	12	0	1	1	1	1	0	0	1	0	0	0	0	1	0	0	0	0	0	0	0	0	0	0	0	0	0	1	2	1	0	2	0	0	0	0	0	0	0
d__Bacteria|p__Actinobacteria|c__Actinobacteria|o__Streptosporangiales|f__Nocardiopsaceae|g__Nocardiopsis|s__Nocardiopsis dassonvillei	0	1	1	7	0	1	1	1	0	2	0	3	0	3	0	0	1	0	0	0	0	0	0	0	0	0	0	0	0	1	0	0	0	0	1	1	0	1	3	0	0	1
d__Bacteria|p__Actinobacteria|c__Actinobacteria|o__Streptosporangiales|f__Nocardiopsaceae|g__Nocardiopsis|s__Nocardiopsis gilva	0	3	1	4	0	0	0	0	0	2	0	0	0	1	0	1	0	0	0	1	0	0	0	0	0	0	0	0	0	0	0	0	0	0	0	0	0	0	0	0	0	0
d__Bacteria|p__Actinobacteria|c__Actinobacteria|o__Streptosporangiales|f__Nocardiopsaceae|g__Nocardiopsis|s__Nocardiopsis alba	0	0	0	1	0	0	0	0	0	2	0	0	0	1	0	0	0	0	0	0	0	0	0	0	0	0	0	0	0	0	0	0	0	0	0	0	0	0	0	0	0	0
d__Bacteria|p__Actinobacteria|c__Actinobacteria|o__Streptosporangiales|f__Nocardiopsaceae|g__Thermobifida	0	0	0	0	0	1	1	0	0	0	0	3	0	1	0	0	0	0	0	1	0	0	0	0	0	0	0	0	0	1	0	0	1	0	1	1	0	0	0	0	0	0
d__Bacteria|p__Actinobacteria|c__Actinobacteria|o__Streptosporangiales|f__Nocardiopsaceae|g__Thermobifida|s__Thermobifida fusca	0	0	0	0	0	1	1	0	0	0	0	3	0	1	0	1	0	0	0	0	0	0	0	0	0	0	0	0	0	0	0	0	0	0	0	0	0	0	0	0	0	0
d__Bacteria|p__Actinobacteria|c__Actinobacteria|o__Frankiales	4	3	1	6	0	3	3	4	6	7	4	4	2	7	0	0	0	0	0	0	0	0	0	0	0	0	0	0	0	1	0	1	1	0	1	0	0	0	0	0	0	0
d__Bacteria|p__Actinobacteria|c__Actinobacteria|o__Frankiales|f__Frankiaceae	4	3	0	6	0	3	3	4	5	6	4	3	2	7	0	0	0	0	0	0	0	0	0	0	0	0	0	1	0	8	1	0	4	0	4	3	0	0	0	0	0	0
d__Bacteria|p__Actinobacteria|c__Actinobacteria|o__Frankiales|f__Frankiaceae|g__Frankia	3	3	0	6	0	3	3	2	5	3	4	2	2	7	0	0	0	0	0	0	0	0	0	0	0	0	0	1	0	4	0	0	0	0	0	2	0	0	0	0	0	0
d__Bacteria|p__Actinobacteria|c__Actinobacteria|o__Frankiales|f__Frankiaceae|g__Frankia|s__Frankia alni	0	0	0	3	0	1	2	0	2	0	0	0	0	3	0	0	0	0	0	0	0	0	0	0	0	0	0	0	0	2	1	0	1	0	2	0	0	0	0	0	0	0
d__Bacteria|p__Actinobacteria|c__Actinobacteria|o__Frankiales|f__Frankiaceae|g__Frankia|s__Frankia inefficax	2	0	0	2	0	1	1	0	2	1	0	1	1	2	0	0	0	0	0	0	1	0	0	0	0	0	0	1	0	1	0	0	0	0	0	0	0	0	0	0	0	0
d__Bacteria|p__Actinobacteria|c__Actinobacteria|o__Frankiales|f__Frankiaceae|g__Frankia|s__Frankia casuarinae	1	0	0	0	0	0	0	1	1	0	2	0	0	2	0	0	0	0	0	0	1	0	0	0	0	0	0	0	0	0	0	0	0	0	1	1	0	0	0	0	0	0
d__Bacteria|p__Actinobacteria|c__Actinobacteria|o__Frankiales|f__Frankiaceae|g__Frankia|s__Frankia sp. QA3	0	1	0	1	0	0	0	0	0	0	1	1	0	0	0	0	0	0	1	0	0	0	0	0	0	0	0	0	0	1	0	0	3	0	1	0	0	0	0	0	0	0
d__Bacteria|p__Actinobacteria|c__Actinobacteria|o__Frankiales|f__Frankiaceae|g__Frankia|s__Frankia sp. EAN1pec	0	2	0	0	0	0	0	0	0	0	1	0	0	0	0	0	0	0	1	0	0	0	3	0	0	0	0	0	0	3	1	2	1	0	3	0	0	0	0	0	0	0
d__Bacteria|p__Actinobacteria|c__Actinobacteria|o__Frankiales|f__Frankiaceae|g__Frankia|s__Frankia symbiont of Datisca glomerata	0	0	0	0	0	1	0	1	0	2	0	0	1	0	0	0	0	0	1	0	0	0	3	0	0	0	0	0	0	3	1	2	1	0	3	0	0	0	0	0	0	0
d__Bacteria|p__Actinobacteria|c__Actinobacteria|o__Frankiales|f__Frankiaceae|g__Jatrophihabitans	1	0	0	0	0	0	0	2	0	3	0	1	0	0	0	0	0	0	1	0	0	0	0	0	0	0	0	0	0	0	0	1	0	0	1	3	0	0	0	0	0	0
d__Bacteria|p__Actinobacteria|c__Actinobacteria|o__Frankiales|f__Frankiaceae|g__Jatrophihabitans|s__Jatrophihabitans sp. GAS493	1	0	0	0	0	0	0	2	0	3	0	1	0	0	0	0	0	0	0	0	0	0	0	0	0	0	0	0	0	0	0	1	0	0	1	3	0	0	0	0	0	0
d__Bacteria|p__Actinobacteria|c__Actinobacteria|o__Frankiales|s__Frankineae bacterium MT45	0	0	1	0	0	0	0	0	1	1	0	1	0	0	0	0	0	0	0	0	0	0	0	0	0	0	0	0	0	4	0	0	1	0	1	1	0	0	0	0	0	0
d__Bacteria|p__Actinobacteria|c__Actinobacteria|o__Candidatus Nanopelagicales	1	0	0	4	0	0	2	0	3	0	2	3	0	4	0	0	0	0	0	0	0	0	0	0	0	0	0	0	0	4	0	0	1	0	1	1	0	0	0	0	0	0
d__Bacteria|p__Actinobacteria|c__Actinobacteria|o__Candidatus Nanopelagicales|f__Candidatus Nanopelagicaceae	1	0	0	4	0	0	2	0	3	0	2	3	0	4	0	0	0	0	0	0	0	0	0	0	0	0	0	0	0	0	0	1	1	0	1	1	0	0	0	0	0	0
d__Bacteria|p__Actinobacteria|c__Actinobacteria|o__Candidatus Nanopelagicales|f__Candidatus Nanopelagicaceae|g__Candidatus Planktophila	0	0	0	2	0	0	1	0	3	0	2	2	0	4	0	0	0	0	0	0	0	0	0	0	0	0	0	0	0	0	0	1	1	0	1	1	0	0	0	0	0	0
d__Bacteria|p__Actinobacteria|c__Actinobacteria|o__Candidatus Nanopelagicales|f__Candidatus Nanopelagicaceae|g__Candidatus Planktophila|s__Candidatus Planktophila versatilis	0	0	0	0	0	0	0	0	2	0	1	0	0	0	0	0	0	0	0	0	0	0	0	0	0	0	0	0	0	1	0	1	0	0	3	0	0	0	0	0	0	0
d__Bacteria|p__Actinobacteria|c__Actinobacteria|o__Candidatus Nanopelagicales|f__Candidatus Nanopelagicaceae|g__Candidatus Planktophila|s__Candidatus Planktophila lacus	0	0	0	0	0	0	0	0	1	0	0	0	0	0	0	0	0	0	0	0	0	0	0	0	0	0	0	0	0	1	0	1	0	0	3	0	0	0	0	0	0	1
d__Bacteria|p__Actinobacteria|c__Actinobacteria|o__Candidatus Nanopelagicales|f__Candidatus Nanopelagicaceae|g__Candidatus Planktophila|s__Candidatus Planktophila dulcis	0	0	0	2	0	0	0	0	0	0	0	0	0	2	0	0	0	0	1	0	0	2	0	0	0	0	0	0	0	0	0	1	0	0	0	3	0	0	0	0	0	0
d__Bacteria|p__Actinobacteria|c__Actinobacteria|o__Candidatus Nanopelagicales|f__Candidatus Nanopelagicaceae|g__Candidatus Planktophila|s__Candidatus Planktophila limnetica	0	0	0	0	0	0	0	0	0	0	0	1	0	0	0	0	0	0	0	0	0	0	0	0	0	0	0	0	0	0	0	1	0	0	0	3	0	0	0	0	0	0
d__Bacteria|p__Actinobacteria|c__Actinobacteria|o__Candidatus Nanopelagicales|f__Candidatus Nanopelagicaceae|g__Candidatus Planktophila|s__Candidatus Planktophila sulfonica	0	0	0	0	0	0	1	0	0	0	0	0	0	0	0	0	0	0	1	0	0	2	0	0	0	0	0	0	4	13	1	3	4	0	12	10	0	0	0	0	0	0
d__Bacteria|p__Actinobacteria|c__Actinobacteria|o__Candidatus Nanopelagicales|f__Candidatus Nanopelagicaceae|g__Candidatus Planktophila|s__Candidatus Planktophila vernalis	0	0	0	0	0	0	0	0	0	0	1	1	0	2	0	0	0	0	0	0	0	0	0	0	0	0	0	0	3	4	1	2	3	0	2	5	0	0	0	0	0	0
d__Bacteria|p__Actinobacteria|c__Actinobacteria|o__Candidatus Nanopelagicales|f__Candidatus Nanopelagicaceae|g__Candidatus Nanopelagicus	1	0	0	2	0	0	1	0	0	0	0	1	0	0	0	0	0	0	0	0	0	0	0	0	0	0	0	0	2	2	0	1	2	0	2	1	0	0	0	0	0	0
d__Bacteria|p__Actinobacteria|c__Actinobacteria|o__Candidatus Nanopelagicales|f__Candidatus Nanopelagicaceae|g__Candidatus Nanopelagicus|s__Candidatus Nanopelagicus limnes	0	0	0	0	0	0	1	0	0	0	0	1	0	0	0	0	0	0	0	0	0	0	0	0	0	0	0	0	2	2	0	1	2	0	2	1	0	0	0	0	0	0
d__Bacteria|p__Actinobacteria|c__Actinobacteria|o__Candidatus Nanopelagicales|f__Candidatus Nanopelagicaceae|g__Candidatus Nanopelagicus|s__Candidatus Nanopelagicus hibericus	1	0	0	1	0	0	0	0	0	0	0	0	0	0	0	0	0	0	0	0	0	0	0	0	0	0	0	0	1	2	1	1	1	0	0	4	0	0	1	0	0	0
d__Bacteria|p__Actinobacteria|c__Actinobacteria|o__Candidatus Nanopelagicales|f__Candidatus Nanopelagicaceae|g__Candidatus Nanopelagicus|s__Candidatus Nanopelagicus abundans	0	0	0	1	0	0	0	0	0	0	0	0	0	0	0	0	0	0	0	0	0	0	8	0	0	1	0	14	1	0	1	0	0	0	0	1	0	0	0	0	0	0
d__Bacteria|p__Actinobacteria|c__Actinobacteria|o__Glycomycetales	1	2	1	4	1	0	0	1	3	0	0	0	0	2	0	0	0	0	0	1	0	0	5	0	0	0	0	3	0	2	0	1	1	0	0	2	0	1	0	0	0	0
d__Bacteria|p__Actinobacteria|c__Actinobacteria|o__Glycomycetales|f__Glycomycetaceae	1	2	1	4	1	0	0	1	3	0	0	0	0	2	0	0	0	0	0	0	0	0	3	0	0	0	0	1	1	6	0	1	1	0	7	3	0	0	0	0	0	0
d__Bacteria|p__Actinobacteria|c__Actinobacteria|o__Glycomycetales|f__Glycomycetaceae|g__Stackebrandtia	1	2	1	4	1	0	0	1	3	0	0	0	0	2	0	0	0	0	0	0	0	0	1	0	0	0	0	0	1	0	0	1	0	0	0	1	0	0	0	0	0	0
d__Bacteria|p__Actinobacteria|c__Actinobacteria|o__Glycomycetales|f__Glycomycetaceae|g__Stackebrandtia|s__Stackebrandtia nassauensis	1	2	1	4	1	0	0	1	3	0	0	0	0	2	0	0	0	0	0	1	0	0	1	0	0	0	0	1	1	0	0	1	0	0	0	1	0	1	0	0	0	0
d__Bacteria|p__Actinobacteria|c__Actinobacteria|o__Kineosporiales	0	1	0	1	0	0	0	1	2	4	1	4	0	3	0	0	0	0	10	0	0	0	0	0	0	0	0	0	0	6	0	0	1	0	7	2	0	0	0	0	0	1
d__Bacteria|p__Actinobacteria|c__Actinobacteria|o__Kineosporiales|f__Kineosporiaceae	0	1	0	1	0	0	0	1	2	4	1	4	0	3	0	0	0	0	0	0	0	0	0	0	0	0	0	0	0	5	0	0	1	0	3	2	0	0	0	0	0	0
d__Bacteria|p__Actinobacteria|c__Actinobacteria|o__Kineosporiales|f__Kineosporiaceae|g__Kineococcus	0	1	0	1	0	0	0	1	1	1	0	1	0	1	0	0	0	0	10	0	0	0	0	0	0	0	0	0	0	0	0	0	0	0	2	0	0	0	0	0	0	1
d__Bacteria|p__Actinobacteria|c__Actinobacteria|o__Kineosporiales|f__Kineosporiaceae|g__Kineococcus|s__Kineococcus radiotolerans	0	1	0	1	0	0	0	1	1	1	0	1	0	1	0	0	0	0	0	0	0	0	0	0	0	0	0	0	0	1	0	0	0	0	2	0	0	0	0	0	0	0
d__Bacteria|p__Actinobacteria|c__Actinobacteria|o__Jiangellales	1	0	1	3	1	0	1	0	1	1	0	2	0	1	0	0	0	0	0	0	0	0	0	0	0	0	0	0	0	2	0	0	0	0	3	2	0	0	0	0	0	0
d__Bacteria|p__Actinobacteria|c__Actinobacteria|o__Jiangellales|f__Jiangellaceae	1	0	1	3	1	0	1	0	1	1	0	2	0	1	0	0	0	0	0	0	0	0	0	0	0	0	0	0	0	0	0	0	0	0	2	1	0	0	0	0	0	0
d__Bacteria|p__Actinobacteria|c__Actinobacteria|o__Jiangellales|f__Jiangellaceae|g__Jiangella	1	0	1	3	1	0	1	0	0	2	1	1	0	1	0	0	0	0	0	0	0	0	0	0	0	0	0	0	0	0	0	0	0	0	2	1	0	1	0	1	0	1
d__Bacteria|p__Actinobacteria|c__Actinobacteria|o__Jiangellales|f__Jiangellaceae|g__Jiangella|s__Jiangella alkaliphila	1	0	0	2	1	0	0	0	0	2	1	1	0	1	0	0	0	0	0	0	0	0	0	0	0	0	0	0	0	2	0	0	0	0	1	1	0	0	0	0	0	0
d__Bacteria|p__Actinobacteria|c__Actinobacteria|o__Jiangellales|f__Jiangellaceae|g__Jiangella|s__Jiangella sp. DSM 45060	0	0	1	1	0	0	1	0	2	2	0	1	0	2	0	0	0	0	0	0	0	0	0	0	0	0	0	0	0	2	0	0	0	0	1	1	0	0	0	0	0	1
d__Bacteria|p__Actinobacteria|c__Actinobacteria|o__Geodermatophilales	1	2	0	4	0	1	4	1	2	2	0	1	0	2	0	0	0	0	1	0	1	0	0	0	0	0	0	0	3	6	2	2	2	0	5	7	0	0	0	0	0	0
d__Bacteria|p__Actinobacteria|c__Actinobacteria|o__Geodermatophilales|f__Geodermatophilaceae	1	2	0	4	0	1	4	1	2	2	0	1	0	2	0	0	0	0	0	0	0	0	0	0	0	0	0	0	3	4	2	2	2	0	5	6	0	0	0	1	0	0
d__Bacteria|p__Actinobacteria|c__Actinobacteria|o__Geodermatophilales|f__Geodermatophilaceae|g__Geodermatophilus	0	1	0	0	0	0	1	1	2	1	0	1	0	2	0	0	0	0	0	0	0	0	0	0	0	0	0	0	3	4	1	2	2	0	4	6	0	1	0	0	0	0
d__Bacteria|p__Actinobacteria|c__Actinobacteria|o__Geodermatophilales|f__Geodermatophilaceae|g__Geodermatophilus|s__Geodermatophilus obscurus	0	1	0	0	0	0	1	1	0	1	0	0	0	0	0	0	0	0	0	0	1	0	0	0	0	0	0	0	1	1	0	0	0	0	0	1	0	0	0	0	0	0
d__Bacteria|p__Actinobacteria|c__Actinobacteria|o__Geodermatophilales|f__Geodermatophilaceae|g__Blastococcus	1	1	0	3	0	0	2	0	1	0	0	0	0	1	0	0	0	0	1	0	0	0	0	0	0	0	0	0	1	0	0	0	2	0	0	1	0	1	1	0	0	1
d__Bacteria|p__Actinobacteria|c__Actinobacteria|o__Geodermatophilales|f__Geodermatophilaceae|g__Blastococcus|s__Blastococcus saxobsidens	1	1	0	3	0	0	2	0	1	0	0	0	0	1	0	0	0	0	0	0	0	0	0	0	0	0	0	0	1	0	0	0	0	0	2	1	0	0	0	0	0	1
d__Bacteria|p__Actinobacteria|c__Actinobacteria|o__Geodermatophilales|f__Geodermatophilaceae|g__Modestobacter	0	0	0	1	0	1	1	0	1	0	0	0	0	1	0	0	0	0	0	0	0	0	0	0	0	0	0	0	0	1	0	0	0	0	1	2	0	1	1	0	0	0
d__Bacteria|p__Actinobacteria|c__Actinobacteria|o__Geodermatophilales|f__Geodermatophilaceae|g__Modestobacter|s__Modestobacter marinus	0	0	0	1	0	1	1	0	1	0	0	0	0	1	0	0	0	0	0	0	0	0	0	0	0	0	0	0	0	0	0	1	0	0	0	0	0	0	0	0	0	0
d__Bacteria|p__Actinobacteria|c__Actinobacteria|o__Acidothermales	0	0	0	0	0	1	1	0	1	1	0	1	0	2	0	0	0	0	0	0	0	0	0	0	0	0	0	0	0	2	1	0	0	0	1	1	0	0	0	0	0	0
d__Bacteria|p__Actinobacteria|c__Actinobacteria|o__Acidothermales|f__Acidothermaceae	0	0	0	0	0	1	1	0	1	1	0	1	0	2	0	0	0	0	0	0	0	0	0	0	0	0	0	1	0	0	1	0	0	0	1	0	1	0	1	0	0	1
d__Bacteria|p__Actinobacteria|c__Actinobacteria|o__Acidothermales|f__Acidothermaceae|g__Acidothermus	0	0	0	0	0	1	1	0	1	1	0	1	0	2	0	0	0	0	0	0	0	0	0	0	0	0	0	0	0	0	1	0	0	0	1	0	1	0	1	0	0	1
d__Bacteria|p__Actinobacteria|c__Actinobacteria|o__Acidothermales|f__Acidothermaceae|g__Acidothermus|s__Acidothermus cellulolyticus	0	0	0	0	0	1	1	0	1	1	0	0	0	0	0	0	0	0	0	0	0	0	0	0	0	0	0	0	0	2	0	0	0	0	0	1	1	0	0	0	0	0
d__Bacteria|p__Actinobacteria|c__Actinobacteria|o__Nakamurellales	1	0	0	2	0	0	0	0	0	0	0	1	0	2	0	0	0	0	0	0	0	0	0	0	0	0	0	0	3	5	0	1	1	1	1	1	0	0	0	0	0	0
d__Bacteria|p__Actinobacteria|c__Actinobacteria|o__Nakamurellales|f__Nakamurellaceae	1	0	0	2	0	0	0	0	1	1	0	0	0	1	0	0	1	0	0	17	0	1	0	0	0	0	0	0	3	5	0	1	1	1	1	1	0	0	0	0	0	1
d__Bacteria|p__Actinobacteria|c__Actinobacteria|o__Nakamurellales|f__Nakamurellaceae|g__Nakamurella	1	0	0	2	0	0	0	0	1	1	0	0	0	1	0	0	0	0	0	0	0	0	0	0	0	0	0	0	2	3	0	0	0	1	0	0	0	0	0	0	0	0
d__Bacteria|p__Actinobacteria|c__Actinobacteria|o__Nakamurellales|f__Nakamurellaceae|g__Nakamurella|s__Nakamurella panacisegetis	0	0	0	1	0	0	0	0	0	0	2	0	0	0	0	0	0	0	0	3	0	0	0	0	0	0	0	0	2	3	0	0	0	1	0	0	0	0	0	0	0	0
d__Bacteria|p__Actinobacteria|c__Actinobacteria|o__Nakamurellales|f__Nakamurellaceae|g__Nakamurella|s__Nakamurella multipartita	1	0	0	1	0	0	0	0	0	0	2	0	0	0	0	0	0	0	0	0	0	0	0	0	0	0	0	0	1	1	0	0	0	0	0	1	0	0	0	0	0	0
d__Bacteria|p__Actinobacteria|c__Actinobacteria|o__Catenulisporales	2	0	0	1	0	1	1	0	0	0	2	0	0	0	0	0	0	0	0	0	0	0	1	0	0	0	0	0	1	1	0	0	0	0	0	1	0	0	0	0	0	0
d__Bacteria|p__Actinobacteria|c__Actinobacteria|o__Catenulisporales|f__Catenulisporaceae	2	0	0	1	0	1	1	0	0	0	2	0	0	0	0	0	0	0	0	1	0	0	1	0	0	0	0	0	0	1	0	1	1	0	0	0	0	0	0	0	0	0
d__Bacteria|p__Actinobacteria|c__Actinobacteria|o__Catenulisporales|f__Catenulisporaceae|g__Catenulispora	2	0	0	1	0	1	1	0	0	1	1	1	1	2	0	0	1	0	0	13	0	0	0	0	0	0	0	0	0	1	0	1	1	0	0	0	0	0	0	0	0	0
d__Bacteria|p__Actinobacteria|c__Actinobacteria|o__Catenulisporales|f__Catenulisporaceae|g__Catenulispora|s__Catenulispora acidiphila	2	0	0	1	0	1	1	0	0	1	1	1	1	2	0	0	0	0	0	0	0	0	0	0	0	0	0	0	1	1	1	0	1	0	0	0	0	0	0	0	0	0
d__Bacteria|p__Actinobacteria|c__Actinobacteria|o__Actinopolysporales	0	0	0	0	1	0	0	0	0	1	1	1	1	2	0	0	0	0	0	0	0	0	0	0	0	0	0	2	1	1	0	0	0	0	0	0	0	0	0	0	0	0
d__Bacteria|p__Actinobacteria|c__Actinobacteria|o__Actinopolysporales|f__Actinopolysporaceae	0	0	0	0	1	0	0	0	0	1	1	1	1	2	0	0	0	0	0	0	0	0	0	0	0	0	0	0	1	1	0	0	0	0	0	0	0	0	0	0	0	0
d__Bacteria|p__Actinobacteria|c__Actinobacteria|o__Actinopolysporales|f__Actinopolysporaceae|g__Actinopolyspora	0	0	0	0	1	0	0	0	0	0	0	0	0	0	0	0	0	0	0	0	0	0	0	0	0	0	0	0	1	5	1	3	2	0	4	3	0	0	0	0	0	0
d__Bacteria|p__Actinobacteria|c__Actinobacteria|o__Actinopolysporales|f__Actinopolysporaceae|g__Actinopolyspora|s__Actinopolyspora erythraea	0	0	0	0	1	0	0	0	0	0	0	0	0	0	0	0	0	0	0	1	0	0	0	0	0	0	0	0	1	5	1	3	2	0	4	3	0	0	0	0	0	0
d__Bacteria|p__Actinobacteria|c__Actinobacteria|g__Thermobispora	0	1	0	0	0	0	0	0	0	0	0	0	0	0	0	0	0	0	0	1	0	0	0	0	0	0	0	1	1	5	1	3	2	0	4	3	0	0	0	0	0	0
d__Bacteria|p__Actinobacteria|c__Actinobacteria|g__Thermobispora|s__Thermobispora bispora	0	1	0	0	0	0	0	0	0	0	0	0	0	0	0	0	0	0	0	0	0	0	0	0	0	0	0	0	1	4	0	1	1	0	1	2	0	0	0	0	0	0
d__Bacteria|p__Actinobacteria|c__Actinobacteria|s__Actinobacteria bacterium IMCC26256	0	0	1	0	0	0	0	0	0	0	2	1	0	4	0	0	0	0	0	0	0	0	0	0	0	0	0	1	0	1	0	2	0	0	3	0	0	0	0	0	0	0
d__Bacteria|p__Actinobacteria|c__Coriobacteriia	399	688	213	1066	562	667	574	202	1617	1078	413	671	198	892	0	0	0	0	0	0	0	0	1	0	0	0	0	2	1	1	1	1	1	0	0	2	0	0	0	0	0	0
d__Bacteria|p__Actinobacteria|c__Coriobacteriia|o__Coriobacteriales	134	572	154	755	436	538	254	63	1371	617	309	315	75	341	0	1	0	0	0	0	0	0	1	0	0	0	0	2	1	1	1	1	1	0	0	2	0	1	1	0	1	2
d__Bacteria|p__Actinobacteria|c__Coriobacteriia|o__Coriobacteriales|f__Coriobacteriaceae	108	542	142	698	414	508	228	54	1309	582	286	262	61	284	0	1	0	0	0	0	0	0	0	0	0	0	0	0	1	1	1	1	1	0	0	2	0	1	1	0	1	2
d__Bacteria|p__Actinobacteria|c__Coriobacteriia|o__Coriobacteriales|f__Coriobacteriaceae|g__Collinsella	101	536	139	684	410	505	225	52	1299	574	281	258	59	274	0	0	0	0	0	0	0	0	0	0	0	1	0	7	1	1	1	1	1	0	0	2	0	0	0	0	0	0
d__Bacteria|p__Actinobacteria|c__Coriobacteriia|o__Coriobacteriales|f__Coriobacteriaceae|g__Collinsella|s__Collinsella aerofaciens	101	536	139	684	410	505	225	52	1299	574	281	258	59	274	0	0	0	0	0	0	0	0	0	0	0	0	0	1	1	3	1	1	2	0	3	1	0	0	0	0	0	0
d__Bacteria|p__Actinobacteria|c__Coriobacteriia|o__Coriobacteriales|f__Coriobacteriaceae|g__Coriobacterium	2	4	2	11	1	1	0	1	7	5	4	1	1	5	0	0	0	0	0	1	0	0	0	0	0	1	0	1	1	3	1	1	2	0	3	1	0	0	0	0	0	0
d__Bacteria|p__Actinobacteria|c__Coriobacteriia|o__Coriobacteriales|f__Coriobacteriaceae|g__Coriobacterium|s__Coriobacterium glomerans	2	4	2	11	1	1	0	1	7	5	4	1	1	5	0	0	0	0	0	1	0	0	0	0	0	0	0	0	1	3	1	1	2	0	3	1	0	0	0	0	0	0
d__Bacteria|p__Actinobacteria|c__Coriobacteriia|o__Coriobacteriales|f__Coriobacteriaceae|s__Coriobacteriaceae bacterium 68-1-3	5	2	1	2	3	2	3	1	3	3	0	3	1	5	0	0	0	0	0	1	0	0	0	0	0	0	0	2	1	3	1	1	2	0	3	1	0	0	0	0	0	0
d__Bacteria|p__Actinobacteria|c__Coriobacteriia|o__Coriobacteriales|f__Atopobiaceae	26	29	12	53	22	29	26	9	60	34	21	48	14	54	0	0	0	0	0	1	0	0	0	0	0	0	0	0	0	2	1	2	0	0	2	1	0	0	0	0	0	0
d__Bacteria|p__Actinobacteria|c__Coriobacteriia|o__Coriobacteriales|f__Atopobiaceae|g__Olsenella	18	19	9	37	19	19	23	8	42	25	16	40	11	30	0	0	0	0	1	0	0	0	0	0	0	0	0	0	0	2	1	2	0	0	2	1	0	0	0	0	0	0
d__Bacteria|p__Actinobacteria|c__Coriobacteriia|o__Coriobacteriales|f__Atopobiaceae|g__Olsenella|s__Olsenella sp. GAM18	6	8	1	10	7	10	6	0	18	5	5	10	2	8	0	0	0	0	1	0	0	0	1	0	0	0	0	0	0	2	1	2	0	0	2	1	0	0	0	0	0	0
d__Bacteria|p__Actinobacteria|c__Coriobacteriia|o__Coriobacteriales|f__Atopobiaceae|g__Olsenella|s__Olsenella sp. Marseille-P2300	4	3	4	4	2	2	2	2	10	6	2	11	1	7	0	0	0	0	0	0	0	0	1	0	0	0	0	0	0	2	1	2	0	0	2	1	0	0	0	0	0	0
d__Bacteria|p__Actinobacteria|c__Coriobacteriia|o__Coriobacteriales|f__Atopobiaceae|g__Olsenella|s__Olsenella umbonata	2	4	1	12	4	2	9	3	5	3	4	6	1	5	0	0	0	0	0	0	0	0	0	0	0	0	0	0	0	0	0	0	0	0	0	0	0	0	0	0	0	0
d__Bacteria|p__Actinobacteria|c__Coriobacteriia|o__Coriobacteriales|f__Atopobiaceae|g__Olsenella|s__Olsenella sp. oral taxon 807	2	0	0	6	4	1	3	1	4	8	3	8	3	4	0	0	0	0	1	0	0	0	0	0	0	0	0	0	0	0	0	0	0	0	0	0	0	0	0	0	0	0
d__Bacteria|p__Actinobacteria|c__Coriobacteriia|o__Coriobacteriales|f__Atopobiaceae|g__Olsenella|s__Olsenella uli	3	3	3	3	2	4	3	2	3	2	2	4	4	5	0	0	0	0	1	0	0	0	0	0	0	0	0	0	0	0	0	0	0	0	0	0	0	0	1	0	0	1
d__Bacteria|p__Actinobacteria|c__Coriobacteriia|o__Coriobacteriales|f__Atopobiaceae|g__Libanicoccus	7	5	1	10	2	8	2	1	17	8	4	4	3	18	0	0	0	0	0	0	0	0	0	0	0	0	0	0	0	0	0	0	0	0	0	0	0	0	0	0	0	0
d__Bacteria|p__Actinobacteria|c__Coriobacteriia|o__Coriobacteriales|f__Atopobiaceae|g__Libanicoccus|s__Libanicoccus massiliensis	7	5	1	10	2	8	2	1	17	8	4	4	3	18	0	0	0	0	0	0	0	0	0	0	0	0	0	0	0	0	0	0	0	0	0	0	0	0	0	0	1	0
d__Bacteria|p__Actinobacteria|c__Coriobacteriia|o__Coriobacteriales|f__Atopobiaceae|g__Atopobium	0	3	0	6	1	0	0	0	1	0	1	2	0	3	0	0	0	0	0	0	0	0	0	0	0	0	0	0	0	0	0	0	0	0	0	0	0	0	0	0	0	1
d__Bacteria|p__Actinobacteria|c__Coriobacteriia|o__Coriobacteriales|f__Atopobiaceae|g__Atopobium|s__Atopobium parvulum	0	3	0	6	1	0	0	0	1	0	1	2	0	3	0	0	0	0	0	0	0	0	4	0	0	0	0	9	0	0	0	0	0	0	0	0	0	0	0	0	0	0
d__Bacteria|p__Actinobacteria|c__Coriobacteriia|o__Eggerthellales	264	112	59	305	121	127	313	138	242	456	104	353	121	545	0	0	0	0	0	0	0	0	3	0	0	0	0	6	0	0	0	0	0	0	0	0	0	0	0	0	0	0
d__Bacteria|p__Actinobacteria|c__Coriobacteriia|o__Eggerthellales|f__Eggerthellaceae	264	112	59	305	121	127	313	138	242	456	104	353	121	545	0	0	0	0	0	0	0	0	1	0	0	0	0	1	0	2	1	2	2	0	2	2	0	0	0	0	0	0
d__Bacteria|p__Actinobacteria|c__Coriobacteriia|o__Eggerthellales|f__Eggerthellaceae|g__Adlercreutzia	148	62	32	157	79	79	165	92	146	249	57	241	88	395	0	0	0	0	0	0	0	0	1	0	0	0	0	0	0	2	1	2	2	0	2	2	0	0	0	0	0	0
d__Bacteria|p__Actinobacteria|c__Coriobacteriia|o__Eggerthellales|f__Eggerthellaceae|g__Adlercreutzia|s__Adlercreutzia equolifaciens	148	62	32	157	79	79	165	92	146	249	57	241	88	395	0	0	0	0	0	0	0	0	0	0	0	0	0	2	0	2	1	2	2	0	2	2	0	0	0	0	0	0
d__Bacteria|p__Actinobacteria|c__Coriobacteriia|o__Eggerthellales|f__Eggerthellaceae|g__Gordonibacter	66	23	7	60	15	18	80	9	37	86	25	21	9	40	0	0	0	0	0	0	0	0	0	0	0	0	0	0	0	0	0	2	1	0	2	1	0	0	0	0	0	0
d__Bacteria|p__Actinobacteria|c__Coriobacteriia|o__Eggerthellales|f__Eggerthellaceae|g__Gordonibacter|s__Gordonibacter urolithinfaciens	1	6	3	12	4	2	4	2	24	54	13	2	3	12	1	1	6	2	6	3	0	13	0	0	0	0	0	0	0	2	1	0	1	0	0	1	0	0	0	0	0	0
d__Bacteria|p__Actinobacteria|c__Coriobacteriia|o__Eggerthellales|f__Eggerthellaceae|g__Gordonibacter|s__Gordonibacter pamelaeae	5	9	4	30	10	10	4	4	6	15	2	7	0	7	1	0	6	2	3	3	0	9	0	0	0	0	0	0	0	6	3	0	1	0	6	3	0	0	0	0	0	0
d__Bacteria|p__Actinobacteria|c__Coriobacteriia|o__Eggerthellales|f__Eggerthellaceae|g__Gordonibacter|s__Gordonibacter massiliensis	59	7	0	11	0	5	69	3	6	6	7	8	3	13	1	0	1	0	0	0	0	3	0	0	0	0	0	0	0	6	3	0	1	0	6	3	0	0	0	0	0	0
d__Bacteria|p__Actinobacteria|c__Coriobacteriia|o__Eggerthellales|f__Eggerthellaceae|g__Eggerthella	7	6	8	33	3	8	21	14	18	37	5	29	6	40	1	0	0	0	0	0	0	0	0	0	0	0	0	0	0	5	3	0	1	0	6	3	0	0	0	0	0	0
d__Bacteria|p__Actinobacteria|c__Coriobacteriia|o__Eggerthellales|f__Eggerthellaceae|g__Eggerthella|s__Eggerthella lenta	6	5	7	26	0	5	12	6	16	30	4	22	5	29	0	0	1	0	0	0	0	0	0	0	0	0	0	0	0	0	2	0	0	0	2	0	0	0	0	0	0	0
d__Bacteria|p__Actinobacteria|c__Coriobacteriia|o__Eggerthellales|f__Eggerthellaceae|g__Eggerthella|s__Eggerthella sp. YY7918	1	1	1	7	3	3	8	7	2	7	1	7	1	10	0	0	0	0	0	0	0	0	0	0	0	0	0	0	0	1	1	0	0	0	0	2	0	0	0	0	0	0
d__Bacteria|p__Actinobacteria|c__Coriobacteriia|o__Eggerthellales|f__Eggerthellaceae|g__Slackia	6	3	2	16	9	6	9	6	13	10	2	10	1	8	0	0	0	0	0	0	0	0	0	0	0	0	0	1	0	0	0	0	0	0	1	0	0	0	0	0	0	0
d__Bacteria|p__Actinobacteria|c__Coriobacteriia|o__Eggerthellales|f__Eggerthellaceae|g__Slackia|s__Slackia heliotrinireducens	6	3	2	16	9	6	9	6	13	10	2	10	1	8	0	0	0	0	0	0	0	2	0	0	0	0	0	0	0	1	0	0	1	0	0	0	0	0	0	0	0	0
d__Bacteria|p__Actinobacteria|c__Coriobacteriia|o__Eggerthellales|f__Eggerthellaceae|g__Phoenicibacter	23	13	2	22	9	7	26	14	8	25	9	33	13	43	0	0	0	0	0	0	0	0	0	0	0	0	0	0	0	2	0	0	0	0	0	1	0	0	0	0	0	0
d__Bacteria|p__Actinobacteria|c__Coriobacteriia|o__Eggerthellales|f__Eggerthellaceae|g__Phoenicibacter|s__Phoenicibacter massiliensis	23	13	2	22	9	7	26	14	8	25	9	33	13	43	0	0	0	0	0	0	0	0	0	0	0	0	0	0	0	1	0	0	0	0	3	0	0	0	0	0	0	0
d__Bacteria|p__Actinobacteria|c__Coriobacteriia|o__Eggerthellales|f__Eggerthellaceae|g__Denitrobacterium	9	2	3	4	2	4	4	2	5	7	0	6	0	6	0	0	0	0	0	0	0	0	0	0	0	0	0	1	0	1	0	0	0	0	0	0	0	4	0	2	2	13
d__Bacteria|p__Actinobacteria|c__Coriobacteriia|o__Eggerthellales|f__Eggerthellaceae|g__Denitrobacterium|s__Denitrobacterium detoxificans	9	2	3	4	2	4	4	2	5	7	0	6	0	6	0	0	0	0	0	0	0	0	1	0	0	0	0	0	0	0	0	0	0	0	0	0	0	2	0	2	1	5
d__Bacteria|p__Actinobacteria|c__Coriobacteriia|o__Eggerthellales|f__Eggerthellaceae|g__Cryptobacterium	2	0	1	2	0	0	3	0	0	1	0	1	2	0	0	0	0	0	0	0	0	0	1	0	0	0	0	0	0	1	0	0	0	0	0	0	0	0	0	0	0	0
d__Bacteria|p__Actinobacteria|c__Coriobacteriia|o__Eggerthellales|f__Eggerthellaceae|g__Cryptobacterium|s__Cryptobacterium curtum	2	0	1	2	0	0	3	0	0	1	0	1	2	0	0	0	0	0	0	0	0	0	0	0	0	0	0	0	0	0	0	0	0	0	0	0	0	0	0	2	0	0
d__Bacteria|p__Actinobacteria|c__Nitriliruptoria	1	0	0	2	0	1	0	2	2	1	2	2	0	3	0	0	0	0	0	0	0	0	0	0	0	0	0	0	2	2	0	0	0	0	3	2	0	0	0	0	0	0
d__Bacteria|p__Actinobacteria|c__Nitriliruptoria|o__Euzebyales	1	0	0	2	0	1	0	2	2	1	2	2	0	3	0	0	0	0	0	0	0	0	0	0	0	0	0	2	2	2	0	0	0	0	3	2	0	0	0	0	0	0
d__Bacteria|p__Actinobacteria|c__Nitriliruptoria|o__Euzebyales|f__Euzebyaceae	1	0	0	2	0	1	0	2	2	1	2	2	0	3	0	0	0	0	0	0	0	0	0	0	0	0	0	1	2	2	0	0	0	0	3	2	0	0	0	0	0	0
d__Bacteria|p__Actinobacteria|c__Nitriliruptoria|o__Euzebyales|f__Euzebyaceae|g__Euzebya	1	0	0	2	0	1	0	2	2	1	2	2	0	3	0	0	2	0	2	0	0	2	0	0	0	0	0	1	2	2	0	0	0	0	3	2	0	0	0	0	0	0
d__Bacteria|p__Actinobacteria|c__Nitriliruptoria|o__Euzebyales|f__Euzebyaceae|g__Euzebya|s__Euzebya sp. DY32-46	1	0	0	2	0	1	0	2	2	1	2	2	0	3	0	0	0	0	0	0	0	0	2	0	0	0	0	4	2	2	0	0	0	0	3	2	0	0	0	0	0	0
d__Bacteria|p__Actinobacteria|c__Rubrobacteria	0	0	1	2	0	0	2	0	1	0	0	0	0	1	0	0	0	0	0	0	0	0	2	0	0	0	0	1	1	2	3	0	0	0	0	2	0	0	0	0	0	0
d__Bacteria|p__Actinobacteria|c__Rubrobacteria|o__Rubrobacterales	0	0	1	2	0	0	2	0	1	0	1	0	0	0	0	0	0	0	0	0	0	0	1	0	0	0	0	0	1	2	3	0	0	0	0	2	0	0	0	0	0	0
d__Bacteria|p__Actinobacteria|c__Rubrobacteria|o__Rubrobacterales|f__Rubrobacteraceae	0	0	1	2	0	0	2	0	0	0	0	0	0	0	0	0	1	0	0	0	0	0	1	0	0	0	0	0	1	2	3	0	0	0	0	2	0	0	0	0	0	0
d__Bacteria|p__Actinobacteria|c__Rubrobacteria|o__Rubrobacterales|f__Rubrobacteraceae|g__Rubrobacter	0	0	1	2	0	0	2	0	0	1	0	0	0	0	0	0	0	0	0	0	0	0	0	0	0	0	0	1	1	2	3	0	0	0	0	2	0	0	0	0	0	0
d__Bacteria|p__Actinobacteria|c__Rubrobacteria|o__Rubrobacterales|f__Rubrobacteraceae|g__Rubrobacter|s__Rubrobacter xylanophilus	0	0	0	1	0	0	1	0	1	0	0	1	0	2	0	0	0	0	0	0	0	0	0	0	0	0	0	1	1	2	3	0	0	0	0	2	0	0	0	0	0	0
d__Bacteria|p__Actinobacteria|c__Rubrobacteria|o__Rubrobacterales|f__Rubrobacteraceae|g__Rubrobacter|s__Rubrobacter radiotolerans	0	0	0	1	0	0	0	0	1	0	0	1	0	2	0	0	0	0	0	0	0	0	0	0	0	0	0	1	0	1	0	0	0	0	0	0	0	0	0	0	0	0
d__Bacteria|p__Actinobacteria|c__Rubrobacteria|o__Rubrobacterales|f__Rubrobacteraceae|g__Rubrobacter|s__Rubrobacter indicoceani	0	0	1	0	0	0	1	0	1	0	0	1	0	2	0	0	0	0	1	0	0	1	0	0	0	0	0	0	0	1	0	0	0	0	0	0	0	0	0	0	0	1
d__Bacteria|p__Actinobacteria|c__Acidimicrobiia	0	0	0	3	0	0	0	0	1	0	0	1	0	2	0	0	1	0	1	0	0	0	0	0	0	0	0	0	0	1	0	0	0	0	0	0	0	0	0	0	1	1
d__Bacteria|p__Actinobacteria|c__Acidimicrobiia|o__Acidimicrobiales	0	0	0	3	0	0	0	0	1	0	0	1	0	2	0	0	0	0	0	0	0	1	0	0	0	0	0	1	0	1	0	0	0	0	0	0	0	1	0	0	0	1
d__Bacteria|p__Actinobacteria|c__Acidimicrobiia|o__Acidimicrobiales|f__Acidimicrobiaceae	0	0	0	3	0	0	0	0	1	1	0	0	1	3	0	0	0	0	0	0	0	0	0	0	0	0	0	1	0	1	0	0	0	0	0	0	0	0	0	0	0	1
d__Bacteria|p__Actinobacteria|c__Acidimicrobiia|o__Acidimicrobiales|f__Acidimicrobiaceae|g__Acidimicrobium	0	0	0	3	0	0	0	0	1	1	0	0	1	3	0	0	0	0	0	0	0	0	0	0	0	0	0	0	0	2	0	1	1	0	2	0	0	1	0	0	0	0
d__Bacteria|p__Actinobacteria|c__Acidimicrobiia|o__Acidimicrobiales|f__Acidimicrobiaceae|g__Acidimicrobium|s__Acidimicrobium ferrooxidans	0	0	0	3	0	0	0	0	1	1	0	0	1	3	0	0	0	0	0	0	0	0	0	0	0	0	0	0	0	2	0	1	1	0	2	0	0	0	0	0	0	2
d__Bacteria|p__Actinobacteria|s__Actinobacteria bacterium IMCC26103	0	1	0	1	0	0	0	0	1	1	0	0	1	3	0	0	0	0	0	0	0	0	0	0	0	0	0	0	0	2	0	1	1	0	2	0	0	0	0	0	0	0
d__Bacteria|p__Actinobacteria|s__Actinobacteria bacterium IMCC25003	0	0	0	1	0	0	0	0	1	1	0	0	1	3	0	0	0	0	0	0	0	0	0	0	0	0	0	0	0	2	0	1	1	0	2	0	0	0	0	0	0	2
d__Bacteria|p__Actinobacteria|s__Actinobacteria bacterium IMCC19121	0	0	0	0	0	0	0	0	0	2	2	0	0	2	0	0	0	0	0	0	0	0	0	0	0	0	0	0	0	0	0	0	1	0	1	0	0	0	0	0	0	1
d__Bacteria|p__Actinobacteria|s__Actinobacteria bacterium IMCC26077	0	0	0	0	0	1	1	0	0	2	2	0	0	2	0	0	0	0	0	1	0	0	0	0	0	0	0	0	0	1	0	0	0	0	0	0	0	0	0	0	0	1
d__Bacteria|p__Actinobacteria|c__Thermoleophilia	2	2	1	0	2	0	4	1	0	2	2	0	0	2	0	0	0	0	0	1	0	0	0	0	0	0	0	0	0	1	0	1	0	0	1	0	0	2	0	0	0	1
d__Bacteria|p__Actinobacteria|c__Thermoleophilia|o__Solirubrobacterales	2	2	1	0	2	0	4	1	0	2	2	0	0	2	0	0	0	0	0	0	0	0	0	0	0	0	0	0	0	0	0	0	0	0	0	0	0	2	0	0	0	1
d__Bacteria|p__Actinobacteria|c__Thermoleophilia|o__Solirubrobacterales|f__Conexibacteraceae	2	2	1	0	2	0	4	1	0	1	2	0	0	1	0	0	0	0	0	0	0	0	0	0	0	0	0	1	0	1	0	0	0	0	0	0	0	0	0	0	0	0
d__Bacteria|p__Actinobacteria|c__Thermoleophilia|o__Solirubrobacterales|f__Conexibacteraceae|g__Conexibacter	2	2	1	0	2	0	4	1	0	1	0	0	0	1	0	0	0	0	0	0	0	0	0	0	0	0	0	1	0	0	0	0	0	0	0	0	0	0	0	0	0	0
d__Bacteria|p__Actinobacteria|c__Thermoleophilia|o__Solirubrobacterales|f__Conexibacteraceae|g__Conexibacter|s__Conexibacter woesei	2	2	1	0	2	0	4	1	0	0	0	0	0	0	0	0	2	1	1	2	0	3	1	0	0	0	0	1	0	0	0	0	0	0	0	0	0	0	0	0	0	0
d__Bacteria|p__Cyanobacteria	42	22	16	99	18	27	55	44	48	64	36	81	11	75	0	0	0	0	0	1	0	0	1	0	0	0	0	1	17	117	31	37	42	7	91	71	0	0	0	0	1	2
d__Bacteria|p__Cyanobacteria|o__Nostocales	22	8	3	33	5	6	24	17	18	15	12	29	5	31	0	0	0	0	0	0	0	0	1	0	0	0	0	0	10	38	15	11	13	4	41	22	0	0	0	0	1	0
d__Bacteria|p__Cyanobacteria|o__Nostocales|f__Nostocaceae	11	5	2	14	2	4	9	4	6	7	4	11	2	12	0	0	0	0	0	0	0	0	0	0	0	0	0	0	5	19	4	5	8	1	16	8	0	0	0	0	0	0
d__Bacteria|p__Cyanobacteria|o__Nostocales|f__Nostocaceae|g__Nostoc	6	3	1	7	2	2	9	3	4	5	1	7	1	8	0	0	0	0	0	0	0	1	0	0	0	0	0	0	2	11	3	5	5	0	8	5	0	0	0	0	0	2
d__Bacteria|p__Cyanobacteria|o__Nostocales|f__Nostocaceae|g__Nostoc|s__Nostoc piscinale	0	0	0	0	1	1	2	0	2	0	0	2	0	0	0	0	0	0	0	0	0	0	0	0	0	0	0	0	1	1	0	0	0	0	1	0	0	0	0	0	0	0
d__Bacteria|p__Cyanobacteria|o__Nostocales|f__Nostocaceae|g__Nostoc|s__Nostoc sp. PCC 7524	0	0	0	2	0	0	0	1	1	1	0	0	1	1	0	0	0	0	0	0	0	0	0	0	0	0	0	0	1	0	2	0	2	0	3	3	0	0	0	0	0	1
d__Bacteria|p__Cyanobacteria|o__Nostocales|f__Nostocaceae|g__Nostoc|s__Nostoc sp. CENA543	0	0	0	1	0	0	0	0	1	0	0	0	0	0	0	0	0	1	0	0	0	0	0	0	0	0	0	0	0	0	0	0	0	0	0	0	0	0	0	0	0	1
d__Bacteria|p__Cyanobacteria|o__Nostocales|f__Nostocaceae|g__Nostoc|s__Nostoc punctiforme	0	0	0	0	0	0	1	0	0	0	0	0	0	2	0	0	1	0	0	0	0	0	0	0	0	0	0	0	0	1	0	1	1	0	0	0	0	0	2	0	2	6
d__Bacteria|p__Cyanobacteria|o__Nostocales|f__Nostocaceae|g__Nostoc|s__Nostoc sp. PCC 7107	0	0	0	1	0	0	1	0	0	1	0	3	0	3	0	0	0	0	0	0	0	0	0	0	0	0	0	0	0	0	0	0	0	0	0	0	0	0	1	0	1	1
d__Bacteria|p__Cyanobacteria|o__Nostocales|f__Nostocaceae|g__Nostoc|s__Nostoc carneum	0	0	1	1	0	0	0	0	0	0	0	0	0	0	0	0	0	0	1	0	0	0	0	0	0	0	0	0	0	0	0	1	0	0	1	0	0	0	1	0	1	1
d__Bacteria|p__Cyanobacteria|o__Nostocales|f__Nostocaceae|g__Nostoc|s__Nostoc flagelliforme	0	0	0	0	0	0	0	0	0	0	0	0	0	0	0	0	0	0	0	0	0	0	0	0	0	0	0	0	0	0	0	0	0	0	0	0	0	0	0	0	0	0
d__Bacteria|p__Cyanobacteria|o__Nostocales|f__Nostocaceae|g__Nostoc|s__Nostoc linckia	2	0	0	0	1	0	2	1	0	1	0	0	0	0	0	0	0	0	0	0	0	0	0	0	0	0	0	0	0	0	0	0	0	0	0	0	0	0	0	0	0	0
d__Bacteria|p__Cyanobacteria|o__Nostocales|f__Nostocaceae|g__Nostoc|s__Nostoc sp. PCC 7120	0	0	0	0	0	0	0	0	0	0	0	0	0	1	0	0	0	0	0	1	0	2	0	0	0	0	0	0	0	0	0	0	0	0	0	0	0	0	0	0	1	2
d__Bacteria|p__Cyanobacteria|o__Nostocales|f__Nostocaceae|g__Nostoc|s__Nostoc sphaeroides	0	0	0	0	0	0	0	0	0	0	0	1	0	0	0	0	0	0	0	0	0	0	0	0	0	0	0	1	0	1	0	1	0	0	2	2	0	0	0	0	1	2
d__Bacteria|p__Cyanobacteria|o__Nostocales|f__Nostocaceae|g__Nostoc|s__Nostoc sp. 'Peltigera membranacea cyanobiont' N6	0	0	0	0	0	0	0	0	0	1	0	0	0	0	0	0	0	0	0	0	0	0	0	0	0	0	0	0	0	0	0	0	0	0	0	0	0	0	0	0	0	0
d__Bacteria|p__Cyanobacteria|o__Nostocales|f__Nostocaceae|g__Nostoc|s__Nostoc sp. 'Lobaria pulmonaria (5183) cyanobiont'	1	0	0	0	0	0	1	0	0	1	0	0	0	0	0	0	1	0	0	0	0	0	0	0	0	0	0	0	0	0	0	0	0	0	0	0	0	0	0	0	0	0
d__Bacteria|p__Cyanobacteria|o__Nostocales|f__Nostocaceae|g__Nostoc|s__Nostoc sp. NIES-3756	0	0	0	0	0	0	0	1	0	0	0	1	0	0	0	0	1	0	0	0	0	0	0	0	0	0	0	0	0	0	0	1	1	0	1	0	0	0	1	0	0	1
d__Bacteria|p__Cyanobacteria|o__Nostocales|f__Nostocaceae|g__Nostoc|s__Nostoc sp. NIES-2111	1	0	0	0	0	0	1	0	0	0	0	0	0	0	0	0	0	0	0	0	0	0	0	0	0	0	0	0	0	0	0	0	0	0	0	0	0	0	0	0	0	0
d__Bacteria|p__Cyanobacteria|o__Nostocales|f__Nostocaceae|g__Nostoc|s__Nostoc sp. NIES-4103	1	3	0	0	0	0	0	0	0	0	0	0	0	0	0	0	0	0	0	0	0	0	0	0	0	0	0	0	0	1	0	0	0	0	0	0	0	0	1	0	0	1
d__Bacteria|p__Cyanobacteria|o__Nostocales|f__Nostocaceae|g__Trichormus	1	0	0	0	0	0	0	1	1	1	2	0	0	0	0	0	0	0	0	0	0	0	0	0	0	0	0	0	2	2	0	0	1	1	2	1	0	0	0	0	0	0
d__Bacteria|p__Cyanobacteria|o__Nostocales|f__Nostocaceae|g__Trichormus|s__Trichormus variabilis	0	0	0	0	0	0	0	0	1	1	2	0	0	0	0	0	0	0	0	0	0	0	0	0	0	0	0	0	1	1	0	0	1	1	0	0	0	0	0	0	0	0
d__Bacteria|p__Cyanobacteria|o__Nostocales|f__Nostocaceae|g__Trichormus|s__Trichormus azollae	1	0	0	0	0	0	0	1	0	0	0	2	1	2	0	0	0	0	0	0	0	0	0	0	0	0	0	0	1	1	0	0	0	0	2	1	0	0	0	0	0	0
d__Bacteria|p__Cyanobacteria|o__Nostocales|f__Nostocaceae|g__Anabaena	2	1	1	2	0	1	0	0	0	0	0	1	0	0	0	0	1	0	0	0	0	0	0	0	0	0	0	0	0	1	0	0	0	0	2	0	0	0	0	0	0	1
d__Bacteria|p__Cyanobacteria|o__Nostocales|f__Nostocaceae|g__Anabaena|s__Anabaena sp. 90	0	1	0	2	0	0	0	0	0	0	0	1	0	2	0	0	0	0	0	0	0	0	0	0	0	0	0	0	0	0	0	0	0	0	0	0	0	0	0	0	0	1
d__Bacteria|p__Cyanobacteria|o__Nostocales|f__Nostocaceae|g__Anabaena|s__Anabaena cylindrica	2	0	1	0	0	0	0	0	0	0	0	0	0	0	0	0	0	0	0	0	0	0	0	0	0	0	0	0	0	1	0	0	0	0	2	0	0	0	0	0	0	0
d__Bacteria|p__Cyanobacteria|o__Nostocales|f__Nostocaceae|g__Anabaena|s__Anabaena sp. WA102	0	0	0	0	0	1	0	0	0	1	0	2	0	2	0	0	0	0	0	0	0	0	0	0	0	0	0	0	0	0	0	0	0	0	0	0	0	0	0	0	0	0
d__Bacteria|p__Cyanobacteria|o__Nostocales|f__Nostocaceae|g__Cylindrospermum	1	1	0	4	0	0	0	0	0	1	0	2	0	2	0	0	0	0	0	0	0	0	1	0	0	2	0	4	0	4	0	0	0	0	2	0	0	0	0	0	0	0
d__Bacteria|p__Cyanobacteria|o__Nostocales|f__Nostocaceae|g__Cylindrospermum|s__Cylindrospermum stagnale	1	1	0	4	0	0	0	0	0	0	0	0	0	0	0	0	0	0	0	0	0	0	1	0	0	2	0	2	0	4	0	0	0	0	2	0	0	0	0	0	0	0
d__Bacteria|p__Cyanobacteria|o__Nostocales|f__Rivulariaceae	3	0	0	11	2	0	7	7	5	5	4	13	2	10	0	0	0	0	0	0	0	0	0	0	0	0	0	0	3	10	8	3	4	2	16	5	0	0	0	0	0	0
d__Bacteria|p__Cyanobacteria|o__Nostocales|f__Rivulariaceae|g__Calothrix	2	0	0	8	2	0	7	5	5	5	3	13	1	8	0	0	0	0	0	0	0	0	0	0	0	0	0	0	2	8	4	2	4	1	14	4	0	0	0	0	0	0
d__Bacteria|p__Cyanobacteria|o__Nostocales|f__Rivulariaceae|g__Calothrix|s__Calothrix parasitica	0	0	0	0	0	0	2	1	2	0	0	0	0	1	0	1	0	0	2	0	0	3	0	0	0	0	0	0	1	0	0	0	0	0	1	0	0	0	0	0	0	0
d__Bacteria|p__Cyanobacteria|o__Nostocales|f__Rivulariaceae|g__Calothrix|s__Calothrix parietina	0	0	0	0	0	0	0	0	1	1	0	1	0	0	0	1	0	0	2	0	0	1	0	0	0	0	0	0	1	1	0	0	0	0	2	0	0	0	0	0	0	0
d__Bacteria|p__Cyanobacteria|o__Nostocales|f__Rivulariaceae|g__Calothrix|s__Calothrix sp. NIES-3974	0	0	0	0	0	0	1	1	1	0	0	4	0	0	0	0	0	0	0	0	0	0	0	0	0	0	0	0	0	0	0	0	0	0	0	1	0	0	0	0	0	0
d__Bacteria|p__Cyanobacteria|o__Nostocales|f__Rivulariaceae|g__Calothrix|s__Calothrix sp. PCC 7507	1	0	0	0	0	0	0	0	0	1	0	0	0	0	0	0	0	0	1	0	0	0	0	0	0	2	0	0	0	0	0	0	0	1	2	0	0	0	3	3	2	3
d__Bacteria|p__Cyanobacteria|o__Nostocales|f__Rivulariaceae|g__Calothrix|s__Calothrix brevissima	0	0	0	1	0	0	0	0	0	0	0	0	0	0	0	0	0	0	0	0	0	0	0	0	0	0	0	0	0	0	0	0	0	0	2	2	0	0	0	0	0	0
d__Bacteria|p__Cyanobacteria|o__Nostocales|f__Rivulariaceae|g__Calothrix|s__Calothrix sp. 336/3	0	0	0	1	0	0	2	0	0	1	2	2	0	3	0	1	0	0	0	0	0	1	0	0	0	0	0	1	0	2	0	1	1	0	1	0	0	0	0	0	0	0
d__Bacteria|p__Cyanobacteria|o__Nostocales|f__Rivulariaceae|g__Calothrix|s__Calothrix sp. NIES-4101	0	0	0	0	0	0	0	0	0	0	0	1	0	0	0	0	0	0	0	0	0	0	0	0	0	0	0	0	0	0	2	0	0	0	3	0	0	0	0	0	0	0
d__Bacteria|p__Cyanobacteria|o__Nostocales|f__Rivulariaceae|g__Calothrix|s__Calothrix sp. NIES-2098	0	0	0	3	0	0	0	0	0	1	0	4	1	3	0	0	0	0	1	0	0	0	0	0	0	0	0	0	0	2	1	0	0	0	2	1	0	0	0	0	0	0
d__Bacteria|p__Cyanobacteria|o__Nostocales|f__Rivulariaceae|g__Calothrix|s__Calothrix sp. NIES-2100	0	0	0	2	0	0	2	0	0	1	0	0	0	1	0	0	0	0	0	0	0	0	0	0	0	0	0	0	0	0	1	0	1	0	0	0	0	0	0	0	0	0
d__Bacteria|p__Cyanobacteria|o__Nostocales|f__Rivulariaceae|g__Calothrix|s__Calothrix sp. NIES-4105	0	0	0	0	0	0	0	0	0	0	0	0	0	0	0	0	0	0	0	0	0	0	0	0	0	0	0	0	0	0	0	0	0	0	0	0	0	0	3	3	1	1
d__Bacteria|p__Cyanobacteria|o__Nostocales|f__Rivulariaceae|g__Calothrix|s__Calothrix sp. NIES-4071	0	0	0	0	0	0	0	0	0	0	0	0	0	0	0	0	0	0	0	0	0	0	0	0	0	0	0	0	0	0	0	0	0	0	0	0	0	0	0	0	0	0
d__Bacteria|p__Cyanobacteria|o__Nostocales|f__Rivulariaceae|g__Microchaete	1	0	0	0	0	0	0	0	0	0	0	0	1	0	0	0	0	0	0	0	0	1	0	0	0	0	0	0	1	2	3	1	0	1	2	0	0	0	0	0	0	0
d__Bacteria|p__Cyanobacteria|o__Nostocales|f__Rivulariaceae|g__Microchaete|s__Microchaete diplosiphon	1	0	0	0	0	0	0	0	0	0	0	0	1	0	0	0	0	0	0	0	0	0	0	0	0	0	0	0	1	2	3	1	0	1	2	0	0	0	0	0	0	1
d__Bacteria|p__Cyanobacteria|o__Nostocales|f__Rivulariaceae|g__Rivularia	0	0	0	3	0	0	0	2	0	0	1	0	0	2	0	0	0	0	0	0	0	0	0	0	0	0	0	0	0	0	1	0	0	0	0	1	0	0	0	0	0	0
d__Bacteria|p__Cyanobacteria|o__Nostocales|f__Rivulariaceae|g__Rivularia|s__Rivularia sp. PCC 7116	0	0	0	3	0	0	0	2	0	0	1	0	0	2	0	0	0	0	0	0	0	0	0	0	0	0	0	0	0	0	1	0	0	0	0	1	0	0	0	0	0	0
d__Bacteria|p__Cyanobacteria|o__Nostocales|f__Aphanizomenonaceae	1	0	0	1	1	0	2	2	3	2	0	0	0	3	0	0	0	0	0	0	0	1	0	0	0	0	0	0	0	0	1	1	1	0	3	2	0	0	0	3	0	0
d__Bacteria|p__Cyanobacteria|o__Nostocales|f__Aphanizomenonaceae|g__Sphaerospermopsis	1	0	0	0	0	0	1	0	3	2	0	0	0	3	0	0	0	0	0	0	0	1	0	0	0	0	0	2	0	0	1	1	1	0	3	2	0	0	0	0	0	0
d__Bacteria|p__Cyanobacteria|o__Nostocales|f__Aphanizomenonaceae|g__Sphaerospermopsis|s__Sphaerospermopsis kisseleviana	1	0	0	0	0	0	1	0	3	1	0	0	0	0	0	0	0	0	0	0	0	1	0	0	0	0	0	0	0	0	0	1	1	0	0	1	0	0	0	0	0	0
d__Bacteria|p__Cyanobacteria|o__Nostocales|f__Aphanizomenonaceae|g__Anabaenopsis	0	0	0	1	1	0	0	1	0	1	0	0	0	3	0	0	0	0	0	0	0	0	0	0	0	0	0	2	0	0	1	0	0	0	1	1	0	0	0	0	0	0
d__Bacteria|p__Cyanobacteria|o__Nostocales|f__Aphanizomenonaceae|g__Anabaenopsis|s__Anabaenopsis circularis	0	0	0	1	1	0	0	1	2	0	0	1	0	1	0	0	0	0	0	0	0	0	0	0	0	0	0	0	0	0	0	0	0	0	0	0	0	0	2	0	0	0
d__Bacteria|p__Cyanobacteria|o__Nostocales|f__Aphanizomenonaceae|g__Nodularia	0	0	0	0	0	0	1	0	0	0	0	0	0	2	0	0	0	0	0	0	0	0	0	0	0	0	0	0	0	0	0	0	0	0	0	0	0	0	0	0	0	0
d__Bacteria|p__Cyanobacteria|o__Nostocales|f__Aphanizomenonaceae|g__Nodularia|s__Nodularia spumigena	0	0	0	0	0	0	1	0	0	0	0	0	0	2	0	0	0	0	0	0	0	0	1	0	0	0	0	0	0	0	0	0	0	0	0	0	0	0	0	0	0	0
d__Bacteria|p__Cyanobacteria|o__Nostocales|f__Aphanizomenonaceae|g__Raphidiopsis	0	0	0	0	0	0	0	0	0	0	0	0	0	0	0	0	0	0	0	0	0	0	1	0	0	0	0	0	0	0	0	0	0	0	0	0	0	0	0	0	0	0
d__Bacteria|p__Cyanobacteria|o__Nostocales|f__Aphanizomenonaceae|g__Raphidiopsis|s__Raphidiopsis curvata	0	0	0	0	0	0	0	0	0	0	0	0	0	2	0	0	0	0	0	0	0	0	0	0	0	0	0	0	0	4	1	2	0	1	1	1	0	0	0	0	1	1
d__Bacteria|p__Cyanobacteria|o__Nostocales|f__Aphanizomenonaceae|g__Dolichospermum	0	0	0	0	0	0	0	1	0	0	0	0	0	0	0	0	0	0	0	0	0	0	0	0	0	0	0	0	0	0	1	1	0	0	0	0	0	0	0	0	0	1
d__Bacteria|p__Cyanobacteria|o__Nostocales|f__Aphanizomenonaceae|g__Dolichospermum|s__Dolichospermum compactum	0	0	0	0	0	0	0	1	0	0	0	0	0	0	0	0	0	0	0	0	0	0	0	0	0	0	0	0	0	0	1	1	0	0	0	0	0	0	0	0	1	0
d__Bacteria|p__Cyanobacteria|o__Nostocales|f__Scytonemataceae	5	0	1	1	0	0	3	4	0	0	0	0	0	0	0	0	0	0	0	0	0	0	0	0	0	0	0	3	0	2	0	1	0	0	0	0	0	0	0	0	0	1
d__Bacteria|p__Cyanobacteria|o__Nostocales|f__Scytonemataceae|g__Scytonema	5	0	1	1	0	0	3	4	0	1	1	3	0	2	0	0	0	0	0	0	0	0	0	0	0	0	0	3	0	2	0	1	0	0	0	0	0	0	0	0	0	1
d__Bacteria|p__Cyanobacteria|o__Nostocales|f__Scytonemataceae|g__Scytonema|s__Scytonema sp. NIES-4073	3	0	1	0	0	0	1	3	0	1	0	0	0	0	0	0	0	0	0	0	0	0	1	0	0	0	0	0	0	1	0	0	0	0	0	1	0	0	0	0	0	2
d__Bacteria|p__Cyanobacteria|o__Nostocales|f__Scytonemataceae|g__Scytonema|s__Scytonema sp. HK-05	2	0	0	0	0	0	1	1	0	1	0	0	0	0	0	0	1	0	1	0	0	0	1	0	0	0	0	0	0	1	0	0	0	0	0	1	0	0	0	0	0	0
d__Bacteria|p__Cyanobacteria|o__Nostocales|s__Nostocales cyanobacterium HT-58-2	0	0	0	0	0	1	0	0	0	0	0	1	0	0	0	0	1	0	1	0	0	0	1	0	0	0	0	0	0	0	0	0	0	1	1	0	0	0	0	0	0	1
d__Bacteria|p__Cyanobacteria|o__Nostocales|f__Hapalosiphonaceae	0	1	0	2	0	1	0	0	0	0	0	1	0	0	0	0	0	0	1	0	0	0	0	0	0	0	0	0	0	0	0	0	0	1	1	0	0	0	0	0	0	1
d__Bacteria|p__Cyanobacteria|o__Nostocales|f__Hapalosiphonaceae|g__Fischerella	0	1	0	2	0	1	0	0	0	0	1	0	0	0	0	0	0	0	1	0	0	0	0	0	0	0	0	0	0	1	0	0	0	0	0	0	0	0	0	0	0	1
d__Bacteria|p__Cyanobacteria|o__Nostocales|f__Hapalosiphonaceae|g__Fischerella|s__Fischerella sp. NIES-3754	0	0	0	0	0	0	0	0	0	0	1	0	0	0	0	0	0	0	0	0	0	0	0	0	0	0	0	3	0	1	0	0	0	0	0	0	0	1	0	0	1	1
d__Bacteria|p__Cyanobacteria|o__Nostocales|f__Hapalosiphonaceae|g__Fischerella|s__Fischerella sp. NIES-4106	0	1	0	2	0	1	0	0	0	0	0	1	0	2	0	0	0	0	0	0	0	0	0	0	0	0	0	2	0	1	1	0	0	0	3	3	0	1	0	0	1	1
d__Bacteria|p__Cyanobacteria|o__Nostocales|f__Tolypothrichaceae	0	0	0	0	0	0	0	0	0	0	0	1	0	2	0	0	0	0	0	0	0	0	0	0	0	0	0	1	0	1	1	0	0	0	3	3	0	0	0	0	0	1
d__Bacteria|p__Cyanobacteria|o__Nostocales|f__Tolypothrichaceae|g__Tolypothrix	0	0	0	0	0	0	0	0	0	0	0	1	0	0	0	0	0	0	0	0	0	0	0	0	0	0	0	1	0	0	0	0	0	0	0	1	0	0	0	0	0	0
d__Bacteria|p__Cyanobacteria|o__Nostocales|f__Tolypothrichaceae|g__Tolypothrix|s__Tolypothrix tenuis	0	0	0	0	0	0	0	0	0	0	0	1	0	0	0	0	0	0	0	0	0	0	0	0	0	0	0	1	0	1	1	0	0	0	3	2	0	0	0	0	0	0
d__Bacteria|p__Cyanobacteria|o__Nostocales|f__Fortieaceae	0	0	0	0	0	0	0	0	0	0	0	0	0	0	0	0	1	0	0	0	0	0	0	0	0	0	0	1	0	0	0	0	0	0	0	0	0	0	0	0	0	0
d__Bacteria|p__Cyanobacteria|o__Nostocales|f__Fortieaceae|g__Aulosira	0	0	0	0	0	0	0	0	0	0	0	0	0	0	0	0	0	0	0	0	0	0	0	0	0	0	0	0	0	0	0	0	0	0	0	0	0	0	0	0	0	0
d__Bacteria|p__Cyanobacteria|o__Nostocales|f__Fortieaceae|g__Aulosira|s__Aulosira laxa	0	0	0	0	0	0	0	0	0	0	0	0	0	0	0	0	0	0	0	0	0	0	0	0	0	0	0	0	0	0	0	0	0	0	0	0	0	0	0	0	0	0
d__Bacteria|p__Cyanobacteria|o__Chroococcales	0	2	2	9	1	0	5	3	12	13	3	16	2	9	0	0	0	0	0	1	0	0	0	0	0	0	0	0	5	40	7	13	14	2	22	29	0	0	0	0	0	0
d__Bacteria|p__Cyanobacteria|o__Chroococcales|f__Chroococcaceae	0	0	1	3	1	0	1	2	6	3	0	5	0	2	0	0	0	0	0	1	0	0	0	0	0	0	0	0	3	25	5	8	11	0	11	17	0	0	0	0	0	1
d__Bacteria|p__Cyanobacteria|o__Chroococcales|f__Chroococcaceae|g__Geminocystis	0	0	1	2	0	0	1	1	6	3	0	5	0	2	0	0	0	0	0	0	0	0	0	0	0	0	0	0	2	24	5	5	6	0	8	11	0	2	1	0	2	7
d__Bacteria|p__Cyanobacteria|o__Chroococcales|f__Chroococcaceae|g__Geminocystis|s__Geminocystis herdmanii	0	0	1	1	0	0	0	1	2	1	0	0	0	0	0	0	0	0	0	0	0	0	0	0	0	0	0	0	1	3	0	0	0	0	0	0	0	1	0	0	1	5
d__Bacteria|p__Cyanobacteria|o__Chroococcales|f__Chroococcaceae|g__Geminocystis|s__Geminocystis sp. NIES-3709	0	0	0	1	0	0	1	0	2	1	0	0	0	1	0	0	0	0	0	0	0	0	0	0	0	0	0	0	0	1	0	0	0	0	0	0	0	0	0	0	0	0
d__Bacteria|p__Cyanobacteria|o__Chroococcales|f__Chroococcaceae|g__Geminocystis|s__Geminocystis sp. NIES-3708	0	0	0	0	0	0	0	0	1	0	0	1	0	0	0	0	0	0	0	0	0	0	0	0	0	0	0	0	0	1	1	0	1	0	1	0	0	0	0	0	0	0
d__Bacteria|p__Cyanobacteria|o__Chroococcales|f__Chroococcaceae|g__Chondrocystis	0	0	0	0	1	0	0	0	1	0	0	0	0	0	0	0	0	0	0	0	0	0	0	0	0	0	0	0	0	2	0	0	0	0	0	0	0	1	0	0	0	0
d__Bacteria|p__Cyanobacteria|o__Chroococcales|f__Chroococcaceae|g__Chondrocystis|s__Chondrocystis sp. NIES-4102	0	0	0	0	1	0	0	0	0	0	0	0	0	0	0	0	0	0	0	0	0	0	0	0	0	0	0	0	0	0	0	0	0	0	0	0	0	0	0	0	0	0
d__Bacteria|p__Cyanobacteria|o__Chroococcales|f__Chroococcaceae|g__Gloeocapsa	0	0	0	1	0	0	0	1	0	0	0	0	0	0	0	0	2	0	2	1	0	1	0	0	0	0	0	0	0	0	0	0	0	0	0	2	0	0	0	0	0	0
d__Bacteria|p__Cyanobacteria|o__Chroococcales|f__Chroococcaceae|g__Gloeocapsa|s__Gloeocapsa sp. PCC 7428	0	0	0	1	0	0	0	1	3	1	2	6	1	4	0	0	2	0	2	1	0	1	0	0	0	0	0	0	0	1	1	0	0	0	2	1	0	0	0	0	1	1
d__Bacteria|p__Cyanobacteria|o__Chroococcales|f__Aphanothecaceae	0	1	1	2	0	0	3	0	2	1	0	1	0	2	0	0	0	0	0	0	0	1	0	0	0	0	0	0	0	0	0	1	0	0	1	0	0	0	0	0	0	0
d__Bacteria|p__Cyanobacteria|o__Chroococcales|f__Aphanothecaceae|g__Candidatus Atelocyanobacterium	0	0	1	1	0	0	1	0	2	1	0	1	0	2	0	0	0	0	0	0	0	1	0	0	0	0	0	0	0	2	0	0	0	0	0	0	0	0	0	0	0	0
d__Bacteria|p__Cyanobacteria|o__Chroococcales|f__Aphanothecaceae|g__Candidatus Atelocyanobacterium|s__Candidatus Atelocyanobacterium thalassa	0	0	1	1	0	0	1	0	1	0	2	2	1	1	0	0	0	0	0	0	0	0	0	0	0	0	0	0	0	0	0	0	0	0	0	0	0	0	0	0	0	0
d__Bacteria|p__Cyanobacteria|o__Chroococcales|f__Aphanothecaceae|g__Halothece	0	1	0	1	0	0	2	0	1	0	2	2	1	1	0	0	1	0	0	0	0	0	0	0	0	0	0	0	0	0	0	0	1	0	0	0	0	0	0	0	0	1
d__Bacteria|p__Cyanobacteria|o__Chroococcales|f__Aphanothecaceae|g__Halothece|s__Halothece sp. PCC 7418	0	1	0	1	0	0	2	0	0	0	0	1	0	1	0	0	0	0	0	0	0	0	0	0	0	0	0	0	0	0	0	2	0	0	0	0	0	0	0	0	0	0
d__Bacteria|p__Cyanobacteria|o__Chroococcales|f__Microcystaceae	0	0	0	3	0	0	0	0	0	0	0	1	0	1	0	0	0	0	0	0	0	0	0	0	0	0	0	0	0	1	0	1	0	0	0	1	0	0	0	0	0	1
d__Bacteria|p__Cyanobacteria|o__Chroococcales|f__Microcystaceae|g__Microcystis	0	0	0	3	0	0	0	0	0	0	0	2	0	0	0	0	0	0	0	0	0	0	0	0	0	0	0	0	0	2	1	0	1	0	0	1	0	0	0	0	0	1
d__Bacteria|p__Cyanobacteria|o__Chroococcales|f__Microcystaceae|g__Microcystis|s__Microcystis aeruginosa	0	0	0	1	0	0	0	0	0	0	0	1	0	0	0	0	1	0	0	0	0	0	0	0	0	0	0	0	0	0	0	0	0	0	0	0	0	0	0	0	0	0
d__Bacteria|p__Cyanobacteria|o__Chroococcales|f__Microcystaceae|g__Microcystis|s__Microcystis sp. MC19	0	0	0	0	0	0	0	0	0	0	0	0	0	0	0	0	0	0	0	0	0	0	0	0	0	0	0	0	0	0	0	0	0	0	0	0	0	0	0	0	0	0
d__Bacteria|p__Cyanobacteria|o__Chroococcales|f__Cyanobacteriaceae	0	1	0	1	0	0	1	1	0	0	0	0	0	0	0	0	0	0	2	1	0	0	0	0	0	0	0	0	0	0	1	0	0	0	0	1	0	1	1	0	0	1
d__Bacteria|p__Cyanobacteria|o__Chroococcales|f__Cyanobacteriaceae|g__Cyanobacterium	0	1	0	1	0	0	1	1	2	3	0	2	1	2	0	0	0	0	0	0	0	0	0	0	0	0	0	0	0	0	0	0	0	0	1	1	0	0	1	0	0	1
d__Bacteria|p__Cyanobacteria|o__Chroococcales|f__Cyanobacteriaceae|g__Cyanobacterium|s__Cyanobacterium aponinum	0	1	0	1	0	0	1	1	1	1	0	1	1	1	0	0	0	0	0	0	0	0	0	0	0	0	0	0	0	1	0	0	0	0	0	1	0	1	0	0	0	0
d__Bacteria|p__Cyanobacteria|o__Oscillatoriales	6	5	0	19	1	6	9	10	1	0	0	1	1	1	0	0	0	0	0	0	0	0	0	0	0	0	0	0	0	4	0	0	0	0	0	0	0	0	0	0	0	1
d__Bacteria|p__Cyanobacteria|o__Oscillatoriales|f__Microcoleaceae	1	0	0	5	0	2	4	2	0	1	0	0	0	0	0	0	0	0	0	1	0	0	0	0	0	0	0	0	0	0	0	0	0	0	0	0	0	0	0	0	0	1
d__Bacteria|p__Cyanobacteria|o__Oscillatoriales|f__Microcoleaceae|g__Trichodesmium	0	0	0	0	0	1	2	1	1	2	0	1	0	1	0	0	0	0	0	0	0	0	0	0	0	0	0	0	0	0	1	0	0	0	0	0	0	0	0	0	0	0
d__Bacteria|p__Cyanobacteria|o__Oscillatoriales|f__Microcoleaceae|g__Trichodesmium|s__Trichodesmium erythraeum	0	0	0	0	0	1	2	1	1	2	0	1	0	1	0	0	0	0	1	0	0	0	0	0	0	0	0	0	0	0	0	0	0	0	0	1	0	0	0	0	0	0
d__Bacteria|p__Cyanobacteria|o__Oscillatoriales|f__Microcoleaceae|g__Microcoleus	0	0	0	4	0	1	1	0	1	2	1	1	0	0	0	0	0	0	0	0	0	0	0	0	0	0	0	0	0	1	0	0	0	0	0	0	0	0	0	0	1	1
d__Bacteria|p__Cyanobacteria|o__Oscillatoriales|f__Microcoleaceae|g__Microcoleus|s__Microcoleus sp. PCC 7113	0	0	0	4	0	1	1	0	1	2	1	1	0	0	0	0	1	0	0	0	0	0	0	0	0	0	0	0	0	3	0	1	0	0	1	0	0	0	0	0	1	1
d__Bacteria|p__Cyanobacteria|o__Oscillatoriales|f__Microcoleaceae|g__Arthrospira	0	0	0	1	0	0	1	0	1	2	1	1	0	0	0	0	1	0	0	0	0	0	0	0	0	0	0	0	0	0	0	0	1	0	1	1	0	0	0	0	1	1
d__Bacteria|p__Cyanobacteria|o__Oscillatoriales|f__Microcoleaceae|g__Arthrospira|s__Arthrospira platensis	0	0	0	1	0	0	0	0	0	2	0	0	0	1	0	0	0	0	0	0	0	0	0	0	0	0	0	0	0	0	0	0	0	0	0	0	0	0	0	0	0	0
d__Bacteria|p__Cyanobacteria|o__Oscillatoriales|f__Microcoleaceae|g__Arthrospira|s__Arthrospira sp. PCC 8005	0	0	0	0	0	0	0	0	0	2	0	0	0	1	0	0	0	1	0	0	0	1	0	0	0	0	0	0	1	0	0	2	4	0	2	3	0	0	0	0	0	0
d__Bacteria|p__Cyanobacteria|o__Oscillatoriales|f__Microcoleaceae|g__Arthrospira|s__Arthrospira sp. TJSD092	0	0	0	0	0	0	0	0	0	2	0	0	0	1	0	0	0	1	0	0	0	1	0	0	0	0	0	2	1	0	0	1	1	0	2	3	0	0	0	0	0	0
d__Bacteria|p__Cyanobacteria|o__Oscillatoriales|f__Microcoleaceae|g__Planktothrix	1	0	0	0	0	0	0	1	0	1	0	2	0	0	0	0	0	1	0	0	0	1	0	0	0	0	0	2	0	0	0	1	3	0	0	0	0	0	0	0	0	0
d__Bacteria|p__Cyanobacteria|o__Oscillatoriales|f__Microcoleaceae|g__Planktothrix|s__Planktothrix agardhii	1	0	0	0	0	0	0	1	6	4	3	8	0	3	0	0	0	1	0	0	0	1	0	0	0	0	0	0	0	0	0	1	0	0	1	0	0	0	0	0	1	2
d__Bacteria|p__Cyanobacteria|o__Oscillatoriales|f__Gomontiellaceae	0	2	0	1	0	0	0	1	2	0	3	4	0	1	0	0	0	0	0	0	0	0	0	0	0	0	0	0	0	0	0	1	0	0	1	0	0	0	0	0	0	0
d__Bacteria|p__Cyanobacteria|o__Oscillatoriales|f__Gomontiellaceae|g__Crinalium	0	2	0	1	0	0	0	1	2	0	3	4	0	1	0	0	0	0	0	0	0	0	0	0	0	0	0	2	0	0	0	0	0	0	0	3	0	0	0	0	0	0
d__Bacteria|p__Cyanobacteria|o__Oscillatoriales|f__Gomontiellaceae|g__Crinalium|s__Crinalium epipsammum	0	2	0	1	0	0	0	1	1	0	1	3	0	1	0	0	0	0	0	0	0	0	0	0	0	0	0	0	0	0	0	0	0	0	0	0	0	0	0	0	0	1
d__Bacteria|p__Cyanobacteria|o__Oscillatoriales|f__Cyanothecaceae	3	2	0	5	0	1	1	4	0	0	0	1	0	0	0	0	0	0	0	0	0	0	0	0	0	0	0	0	0	0	0	0	0	0	0	3	0	0	0	0	0	1
d__Bacteria|p__Cyanobacteria|o__Oscillatoriales|f__Cyanothecaceae|g__Cyanothece	3	2	0	5	0	1	1	4	2	2	0	3	0	1	0	1	0	0	0	0	0	0	0	0	0	0	0	2	1	4	2	0	1	1	4	5	0	0	0	0	0	1
d__Bacteria|p__Cyanobacteria|o__Oscillatoriales|f__Cyanothecaceae|g__Cyanothece|s__Cyanothece sp. PCC 7425	0	1	0	1	0	0	1	1	2	2	0	2	0	1	0	0	0	0	0	0	0	0	0	0	0	0	0	1	1	4	2	0	1	1	4	5	0	0	0	0	0	1
d__Bacteria|p__Cyanobacteria|o__Oscillatoriales|f__Cyanothecaceae|g__Cyanothece|s__Cyanothece sp. PCC 8801	0	1	0	1	0	0	0	1	1	2	0	1	0	0	0	0	0	0	0	0	0	0	0	0	0	0	0	1	1	3	0	0	1	0	3	4	0	0	0	0	1	0
d__Bacteria|p__Cyanobacteria|o__Oscillatoriales|f__Cyanothecaceae|g__Cyanothece|s__Cyanothece sp. ATCC 51142	0	0	0	2	0	0	0	0	1	0	0	1	0	0	0	1	0	0	0	0	0	0	0	0	0	0	0	1	0	0	1	0	0	0	0	0	0	0	0	0	1	0
d__Bacteria|p__Cyanobacteria|o__Oscillatoriales|f__Cyanothecaceae|g__Cyanothece|s__Cyanothece sp. PCC 7424	1	0	0	0	0	0	0	1	0	0	0	0	0	1	0	1	0	0	0	0	0	0	0	0	0	0	0	1	0	0	0	0	0	1	0	1	0	0	0	0	1	2
d__Bacteria|p__Cyanobacteria|o__Oscillatoriales|f__Cyanothecaceae|g__Cyanothece|s__Cyanothece sp. PCC 8802	0	0	0	0	0	0	0	0	0	0	0	1	0	0	0	1	0	0	0	0	0	0	0	0	0	0	0	0	0	0	0	0	0	0	0	0	0	0	0	0	1	1
d__Bacteria|p__Cyanobacteria|o__Oscillatoriales|f__Cyanothecaceae|g__Cyanothece|s__Cyanothece sp. PCC 7822	1	0	0	0	0	0	0	1	0	0	0	1	0	0	0	0	0	0	0	0	0	0	0	0	0	0	0	0	0	0	0	0	0	0	0	0	0	0	0	0	1	1
d__Bacteria|p__Cyanobacteria|o__Oscillatoriales|f__Oscillatoriaceae	2	0	0	6	0	2	2	2	0	0	0	0	0	0	0	0	0	0	0	0	0	0	0	0	0	0	0	0	0	0	0	0	0	0	0	0	0	0	0	0	0	1
d__Bacteria|p__Cyanobacteria|o__Oscillatoriales|f__Oscillatoriaceae|g__Oscillatoria	2	0	0	4	0	1	0	1	0	0	0	0	0	0	0	0	0	0	0	0	0	0	0	0	0	0	0	0	1	7	0	4	1	1	5	3	0	0	0	0	0	1
d__Bacteria|p__Cyanobacteria|o__Oscillatoriales|f__Oscillatoriaceae|g__Oscillatoria|s__Oscillatoria acuminata	0	0	0	0	0	1	0	0	1	1	0	1	0	1	11	26	143	29	44	113	32	269	0	0	0	0	0	1	1	7	0	4	1	1	5	3	0	0	0	0	0	0
d__Bacteria|p__Cyanobacteria|o__Oscillatoriales|f__Oscillatoriaceae|g__Oscillatoria|s__Oscillatoria nigro-viridis	2	0	0	4	0	0	0	1	1	0	0	1	0	0	11	22	125	29	34	81	27	252	0	0	0	0	0	1	1	0	0	2	0	0	2	0	0	0	0	0	0	0
d__Bacteria|p__Cyanobacteria|o__Oscillatoriales|f__Oscillatoriaceae|g__Moorea	0	0	0	2	0	1	2	1	1	0	0	1	0	0	4	5	32	3	9	69	10	197	0	0	0	0	0	0	0	0	0	0	0	1	1	1	0	0	0	0	0	0
d__Bacteria|p__Cyanobacteria|o__Oscillatoriales|f__Oscillatoriaceae|g__Moorea|s__Moorea producens	0	0	0	2	0	1	2	1	0	1	0	0	0	1	2	0	1	0	1	0	4	3	0	0	0	0	0	0	0	5	0	2	1	0	1	2	0	0	0	0	0	0
d__Bacteria|p__Cyanobacteria|o__Oscillatoriales|f__Coleofasciculaceae	0	1	0	1	1	0	2	0	0	1	0	0	0	1	1	0	0	0	0	0	1	0	11	0	0	2	0	25	0	2	0	0	0	0	1	0	0	2	4	6	0	4
d__Bacteria|p__Cyanobacteria|o__Oscillatoriales|f__Coleofasciculaceae|g__Geitlerinema	0	1	0	1	1	0	2	0	1	1	0	0	0	0	0	0	0	0	0	0	0	2	11	0	0	2	0	25	0	0	0	0	1	0	1	3	0	1	3	0	0	3
d__Bacteria|p__Cyanobacteria|o__Oscillatoriales|f__Coleofasciculaceae|g__Geitlerinema|s__Geitlerinema sp. PCC 7407	0	1	0	1	1	0	2	0	1	1	0	0	0	0	0	0	0	0	0	0	1	0	7	0	0	0	0	1	0	0	0	0	1	0	1	3	0	1	1	0	0	2
d__Bacteria|p__Cyanobacteria|o__Oscillatoriales|s__Oscillatoriales cyanobacterium JSC-12	0	0	0	1	0	1	0	1	1	1	0	0	0	0	0	0	0	0	0	0	0	1	6	0	0	0	0	0	0	0	0	0	0	0	1	2	0	0	0	0	0	0
d__Bacteria|p__Cyanobacteria|o__Synechococcales	10	6	9	30	9	12	12	5	8	25	15	21	3	26	0	0	0	0	0	0	0	0	1	0	0	0	0	0	0	0	0	0	0	0	0	0	0	0	0	0	0	0
d__Bacteria|p__Cyanobacteria|o__Synechococcales|f__Synechococcaceae	6	2	5	20	6	5	9	2	3	17	9	11	2	18	0	0	0	0	0	0	0	0	0	0	0	0	0	0	0	0	0	0	0	0	0	0	0	0	0	0	0	0
d__Bacteria|p__Cyanobacteria|o__Synechococcales|f__Synechococcaceae|g__Synechococcus	4	2	4	16	6	4	8	2	2	12	9	8	2	14	1	1	0	0	0	1	2	1	0	0	0	0	0	0	0	0	0	0	0	0	0	0	0	0	0	0	0	0
d__Bacteria|p__Cyanobacteria|o__Synechococcales|f__Synechococcaceae|g__Synechococcus|s__Synechococcus lividus	1	0	0	0	0	0	0	0	1	0	0	1	0	1	1	1	0	0	0	1	0	0	0	0	0	0	0	0	0	0	0	0	0	0	0	0	0	0	0	0	0	0
d__Bacteria|p__Cyanobacteria|o__Synechococcales|f__Synechococcaceae|g__Synechococcus|s__Synechococcus sp. JA-3-3Ab	0	0	0	0	0	0	0	1	1	1	0	0	0	0	0	0	0	0	0	0	1	0	0	0	0	0	0	0	0	0	0	0	0	0	0	0	0	0	0	0	0	0
d__Bacteria|p__Cyanobacteria|o__Synechococcales|f__Synechococcaceae|g__Synechococcus|s__Synechococcus sp. PCC 7502	0	0	0	3	0	2	2	0	0	0	0	0	0	0	0	0	0	0	0	0	0	0	0	0	0	0	0	0	0	2	0	0	0	0	0	1	0	0	0	0	0	0
d__Bacteria|p__Cyanobacteria|o__Synechococcales|f__Synechococcaceae|g__Synechococcus|s__Synechococcus sp. SynAce01	0	0	0	3	0	0	0	0	0	1	0	1	0	2	0	0	0	0	0	0	1	0	0	0	0	0	0	0	0	2	0	0	0	0	0	1	0	0	0	0	0	0
d__Bacteria|p__Cyanobacteria|o__Synechococcales|f__Synechococcaceae|g__Synechococcus|s__Synechococcus sp. WH 8020	0	0	0	0	1	0	0	0	0	0	0	0	0	0	0	0	0	0	0	0	0	1	0	0	0	0	0	1	0	2	0	0	0	0	0	1	0	0	0	0	0	0
d__Bacteria|p__Cyanobacteria|o__Synechococcales|f__Synechococcaceae|g__Synechococcus|s__Synechococcus sp. KORDI-52	0	0	0	2	1	0	2	0	0	0	0	0	0	0	0	0	0	0	0	0	0	0	0	0	0	0	0	0	0	2	0	1	0	0	1	0	0	0	0	0	0	0
d__Bacteria|p__Cyanobacteria|o__Synechococcales|f__Synechococcaceae|g__Synechococcus|s__Synechococcus sp. PCC 7003	1	0	0	0	0	0	0	0	0	0	0	0	0	0	0	0	0	0	0	0	0	0	1	0	0	0	0	0	0	2	0	1	0	0	1	0	0	0	0	0	0	0
d__Bacteria|p__Cyanobacteria|o__Synechococcales|f__Synechococcaceae|g__Synechococcus|s__Synechococcus sp. JA-2-3B'a(2-13)	0	0	0	0	1	0	1	0	0	1	2	0	0	1	0	0	0	0	0	0	0	0	1	0	0	0	0	0	0	2	0	1	0	0	1	0	0	0	0	0	0	0
d__Bacteria|p__Cyanobacteria|o__Synechococcales|f__Synechococcaceae|g__Synechococcus|s__Synechococcus sp. PCC 7117	0	1	0	0	0	0	0	0	0	0	1	1	0	0	1	0	4	0	1	2	0	3	1	0	0	0	0	2	0	0	0	0	0	0	0	0	0	0	0	0	0	0
d__Bacteria|p__Cyanobacteria|o__Synechococcales|f__Synechococcaceae|g__Synechococcus|s__Synechococcus sp. NIES-970	0	0	0	1	0	1	0	0	0	0	0	0	1	0	1	0	0	0	0	0	0	0	1	0	0	0	0	0	0	0	0	0	0	0	0	0	0	0	0	0	0	0
d__Bacteria|p__Cyanobacteria|o__Synechococcales|f__Synechococcaceae|g__Synechococcus|s__Synechococcus sp. UTEX 2973	0	0	0	0	0	0	0	0	0	1	0	0	0	0	0	0	0	0	0	0	0	0	0	0	0	0	0	2	0	0	0	0	0	0	0	0	0	0	0	0	0	0
d__Bacteria|p__Cyanobacteria|o__Synechococcales|f__Synechococcaceae|g__Synechococcus|s__Synechococcus sp. KORDI-100	0	0	0	0	0	0	0	0	0	0	0	0	0	0	0	0	0	0	0	0	0	0	1	0	0	0	0	1	1	8	0	2	2	0	3	5	0	0	0	0	0	0
d__Bacteria|p__Cyanobacteria|o__Synechococcales|f__Synechococcaceae|g__Synechococcus|s__Synechococcus sp. KORDI-49	0	0	0	0	0	0	0	1	0	2	2	0	0	2	0	0	1	0	0	1	0	0	1	0	0	0	0	0	1	0	0	1	0	0	1	1	0	0	0	0	0	0
d__Bacteria|p__Cyanobacteria|o__Synechococcales|f__Synechococcaceae|g__Synechococcus|s__Synechococcus sp. PCC 73109	0	0	0	1	0	0	0	0	0	0	0	0	0	0	0	0	1	0	0	0	0	0	0	0	0	0	0	0	1	0	0	1	0	0	1	1	0	0	0	0	0	1
d__Bacteria|p__Cyanobacteria|o__Synechococcales|f__Synechococcaceae|g__Synechococcus|s__Synechococcus sp. CC9902	0	0	0	0	0	0	0	0	0	1	1	1	1	2	0	0	2	0	0	0	0	0	0	0	0	0	0	0	1	0	0	1	0	0	1	1	0	0	0	0	0	0
d__Bacteria|p__Cyanobacteria|o__Synechococcales|f__Synechococcaceae|g__Synechococcus|s__Synechococcus sp. RCC307	1	0	1	0	2	0	2	0	0	0	0	0	0	0	0	0	0	0	0	0	0	0	0	0	0	0	0	0	0	0	0	0	0	0	0	0	0	0	0	0	0	0
d__Bacteria|p__Cyanobacteria|o__Synechococcales|f__Synechococcaceae|g__Synechococcus|s__Synechococcus sp. WH 8103	0	0	1	0	1	0	0	0	0	0	0	0	0	0	0	0	0	0	0	0	0	0	0	0	0	0	0	1	0	0	0	0	0	0	0	0	0	0	0	0	0	0
d__Bacteria|p__Cyanobacteria|o__Synechococcales|f__Synechococcaceae|g__Synechococcus|s__Synechococcus sp. PCC 6312	0	1	1	0	0	0	0	0	0	0	0	0	0	2	0	0	0	0	0	0	0	0	0	0	0	0	0	0	0	0	0	0	0	0	0	0	0	0	1	0	0	0
d__Bacteria|p__Cyanobacteria|o__Synechococcales|f__Synechococcaceae|g__Synechococcus|s__Synechococcus sp. PCC 7336	1	0	0	2	0	0	0	0	0	0	0	0	0	0	0	0	0	0	0	0	0	0	0	0	0	0	0	0	0	0	0	0	0	0	0	0	0	1	0	0	0	0
d__Bacteria|p__Cyanobacteria|o__Synechococcales|f__Synechococcaceae|g__Synechococcus|s__Synechococcus sp. PCC 8807	0	0	0	1	0	0	0	0	0	0	0	0	0	0	0	0	0	0	0	0	0	0	1	0	0	0	0	1	0	0	0	0	0	0	0	0	0	0	0	0	0	0
d__Bacteria|p__Cyanobacteria|o__Synechococcales|f__Synechococcaceae|g__Synechococcus|s__Synechococcus sp. WH 8109	0	0	0	1	0	0	0	0	0	0	0	0	0	0	0	0	0	0	0	0	0	0	1	0	0	0	0	0	0	0	0	0	0	0	0	0	0	0	0	0	0	0
d__Bacteria|p__Cyanobacteria|o__Synechococcales|f__Synechococcaceae|g__Synechococcus|s__Synechococcus sp. CC9605	0	0	0	0	0	0	0	0	0	0	0	0	0	0	0	0	0	0	0	0	0	1	0	0	0	0	0	0	0	2	0	1	1	0	0	0	0	0	0	0	0	1
d__Bacteria|p__Cyanobacteria|o__Synechococcales|f__Synechococcaceae|g__Synechococcus|s__Synechococcus sp. WH 8102	0	0	0	0	0	0	0	0	0	1	0	0	0	0	0	0	0	0	0	0	0	1	0	0	0	0	0	0	0	2	0	1	1	0	0	0	0	0	1	0	0	0
d__Bacteria|p__Cyanobacteria|o__Synechococcales|f__Synechococcaceae|g__Synechococcus|s__Synechococcus sp. CC9311	0	0	1	0	0	0	0	0	0	0	0	0	0	0	0	0	0	0	0	0	0	1	0	0	0	0	0	1	0	2	0	1	1	0	0	0	0	0	1	0	0	0
d__Bacteria|p__Cyanobacteria|o__Synechococcales|f__Synechococcaceae|g__Synechococcus|s__Synechococcus sp. WH 7803	0	0	0	1	0	1	0	0	0	1	0	0	0	1	0	0	0	0	1	0	0	0	0	0	0	0	0	0	0	6	0	0	1	0	2	4	0	0	1	0	0	1
d__Bacteria|p__Cyanobacteria|o__Synechococcales|f__Synechococcaceae|g__Synechococcus|s__Synechococcus sp. PCC 7002	0	0	0	0	0	0	0	0	0	0	1	2	0	0	0	1	18	3	2	65	1	8	0	0	0	0	0	0	0	1	0	0	0	0	0	1	0	0	1	0	0	1
d__Bacteria|p__Cyanobacteria|o__Synechococcales|f__Synechococcaceae|g__Synechococcus|s__Synechococcus elongatus	0	0	0	0	0	0	0	0	0	0	0	0	0	0	0	0	0	0	0	0	0	0	0	0	0	0	0	0	0	1	0	0	0	0	0	1	0	1	0	6	0	1
d__Bacteria|p__Cyanobacteria|o__Synechococcales|f__Synechococcaceae|g__Dactylococcopsis	0	0	0	2	0	0	0	0	1	5	0	0	0	1	0	0	0	0	0	0	0	0	0	0	0	0	0	0	0	0	0	0	0	0	1	1	0	0	0	5	0	0
d__Bacteria|p__Cyanobacteria|o__Synechococcales|f__Synechococcaceae|g__Dactylococcopsis|s__Dactylococcopsis salina	0	0	0	2	0	0	0	0	1	2	0	0	0	0	0	0	0	0	0	0	0	0	0	0	0	0	0	0	0	0	0	0	0	0	1	1	0	0	0	0	0	0
d__Bacteria|p__Cyanobacteria|o__Synechococcales|f__Synechococcaceae|g__Thermosynechococcus	2	0	0	0	0	0	1	0	0	3	0	0	0	1	0	0	0	0	0	1	0	0	0	0	0	0	0	0	0	5	0	0	1	0	1	2	0	0	0	0	0	0
d__Bacteria|p__Cyanobacteria|o__Synechococcales|f__Synechococcaceae|g__Thermosynechococcus|s__Thermosynechococcus elongatus	1	0	0	0	0	0	0	0	0	0	0	1	0	0	0	0	0	0	0	0	0	0	0	0	0	0	0	0	0	1	0	0	1	0	1	0	0	0	0	5	0	0
d__Bacteria|p__Cyanobacteria|o__Synechococcales|f__Synechococcaceae|g__Thermosynechococcus|s__Thermosynechococcus sp. NK55a	1	0	0	0	0	0	1	0	0	0	0	1	0	0	0	0	0	0	0	0	0	0	0	0	0	0	0	0	0	1	0	0	0	0	0	2	0	0	0	0	0	0
d__Bacteria|p__Cyanobacteria|o__Synechococcales|f__Synechococcaceae|g__Cyanobium	0	0	1	2	0	1	0	0	0	0	0	2	0	3	0	0	1	0	0	0	0	1	0	0	0	0	0	0	0	3	0	0	0	0	0	0	0	1	0	0	0	0
d__Bacteria|p__Cyanobacteria|o__Synechococcales|f__Synechococcaceae|g__Cyanobium|s__Cyanobium sp. NIES-981	0	0	0	1	0	0	0	0	0	0	0	1	0	0	0	0	0	0	0	0	0	0	0	0	0	0	0	0	0	16	8	5	8	1	16	10	0	0	0	0	0	0
d__Bacteria|p__Cyanobacteria|o__Synechococcales|f__Synechococcaceae|g__Cyanobium|s__Cyanobium gracile	0	0	1	1	0	1	0	0	0	0	0	1	0	3	0	0	0	0	1	0	0	0	0	0	0	0	0	0	0	3	2	1	1	1	4	2	0	1	0	0	0	0
d__Bacteria|p__Cyanobacteria|o__Synechococcales|f__Leptolyngbyaceae	1	3	0	3	0	1	2	3	2	2	2	1	0	2	0	0	0	0	0	0	0	0	0	0	0	0	0	0	0	3	2	1	1	1	4	2	0	0	0	0	0	0
d__Bacteria|p__Cyanobacteria|o__Synechococcales|f__Leptolyngbyaceae|g__Leptolyngbya	1	3	0	3	0	1	2	3	2	2	2	1	0	2	0	0	0	0	0	0	0	0	0	0	0	0	0	0	0	0	0	0	0	0	0	0	0	0	0	0	0	0
d__Bacteria|p__Cyanobacteria|o__Synechococcales|f__Leptolyngbyaceae|g__Leptolyngbya|s__Leptolyngbya boryana	1	0	0	1	0	0	0	1	2	2	2	1	0	2	0	0	0	0	0	0	0	0	0	0	0	0	0	0	0	3	0	0	0	1	1	0	0	0	0	0	0	0
d__Bacteria|p__Cyanobacteria|o__Synechococcales|f__Leptolyngbyaceae|g__Leptolyngbya|s__Leptolyngbya sp. PCC 7376	0	0	0	0	0	0	0	1	0	0	0	0	0	0	0	0	0	0	0	0	0	0	0	0	0	0	0	0	0	0	0	0	1	0	0	0	0	0	0	1	0	0
d__Bacteria|p__Cyanobacteria|o__Synechococcales|f__Leptolyngbyaceae|g__Leptolyngbya|s__Leptolyngbya sp. NIES-3755	0	1	0	1	0	0	1	1	0	0	0	0	0	0	0	0	0	0	0	0	0	0	0	0	0	0	0	0	0	0	1	0	0	0	1	2	0	0	0	0	0	0
d__Bacteria|p__Cyanobacteria|o__Synechococcales|f__Leptolyngbyaceae|g__Leptolyngbya|s__Leptolyngbya sp. O-77	0	2	0	1	0	1	1	0	0	0	0	0	0	0	0	0	0	0	0	0	0	0	0	0	0	0	0	0	0	0	0	0	0	0	1	0	0	0	0	0	0	0
d__Bacteria|p__Cyanobacteria|o__Synechococcales|f__Prochloraceae	1	1	1	4	1	4	1	0	0	0	0	0	0	0	0	0	2	0	0	0	0	0	0	0	0	0	0	0	0	0	0	1	0	0	1	0	0	0	0	0	0	0
d__Bacteria|p__Cyanobacteria|o__Synechococcales|f__Prochloraceae|g__Prochlorococcus	1	1	1	4	1	4	1	0	0	0	0	0	0	0	0	0	0	0	0	0	0	0	0	0	0	0	0	1	0	1	0	0	1	0	2	1	0	0	0	0	0	0
d__Bacteria|p__Cyanobacteria|o__Synechococcales|f__Prochloraceae|g__Prochlorococcus|s__Prochlorococcus marinus	1	1	1	2	0	4	1	0	1	1	0	1	0	2	0	0	0	0	0	0	0	0	0	0	0	0	0	1	0	1	0	0	1	0	2	1	0	0	0	0	0	0
d__Bacteria|p__Cyanobacteria|o__Synechococcales|f__Prochloraceae|g__Prochlorococcus|s__Prochlorococcus sp. MIT 0801	0	0	0	1	0	0	0	0	1	1	0	1	0	2	0	0	0	0	0	0	0	0	0	0	0	0	0	2	0	1	0	0	1	0	2	1	0	0	0	0	0	0
d__Bacteria|p__Cyanobacteria|o__Synechococcales|f__Prochloraceae|g__Prochlorococcus|s__Prochlorococcus sp. MIT 0604	0	0	0	0	0	0	0	0	1	1	0	1	0	2	0	0	6	0	0	62	0	0	0	0	0	0	0	2	0	6	3	2	2	0	5	5	0	0	0	0	0	0
d__Bacteria|p__Cyanobacteria|o__Synechococcales|f__Prochloraceae|g__Prochlorococcus|s__Prochlorococcus sp. RS50	0	0	0	0	0	0	0	0	1	0	1	3	0	0	0	0	0	0	0	0	0	0	0	0	0	0	0	2	0	1	1	0	1	0	1	1	0	0	0	0	0	0
d__Bacteria|p__Cyanobacteria|o__Synechococcales|f__Prochloraceae|g__Prochlorococcus|s__Prochlorococcus sp. RS01	0	0	0	0	0	0	0	0	1	0	1	3	0	0	0	0	0	0	0	0	0	0	0	0	0	0	0	1	0	1	1	0	1	0	1	1	0	0	0	0	0	0
d__Bacteria|p__Cyanobacteria|o__Synechococcales|f__Prochloraceae|g__Prochlorococcus|s__Prochlorococcus sp. RS04	0	0	0	0	0	0	0	0	1	0	1	3	0	0	0	0	0	0	0	0	0	0	0	0	0	0	0	0	0	2	0	0	1	0	1	1	0	0	0	0	0	0
d__Bacteria|p__Cyanobacteria|o__Synechococcales|f__Merismopediaceae	1	0	1	1	0	0	0	0	1	3	3	4	0	3	0	0	0	0	0	0	0	0	0	0	0	0	0	0	0	2	0	0	0	0	1	0	0	0	0	0	0	0
d__Bacteria|p__Cyanobacteria|o__Synechococcales|f__Merismopediaceae|g__Synechocystis	1	0	1	1	0	0	0	0	1	3	3	4	0	3	0	0	0	0	0	0	0	0	0	0	0	0	0	0	0	0	0	0	0	0	0	0	0	0	0	0	0	1
d__Bacteria|p__Cyanobacteria|o__Synechococcales|f__Merismopediaceae|g__Synechocystis|s__Synechocystis sp. PCC 6714	1	0	1	1	0	0	0	0	1	0	1	1	0	0	0	0	0	0	0	0	0	0	0	0	0	0	0	1	0	0	0	0	0	0	0	0	0	0	0	0	0	0
d__Bacteria|p__Cyanobacteria|o__Synechococcales|f__Merismopediaceae|g__Synechocystis|s__Synechocystis sp. PCC 6803	0	0	0	0	0	0	0	0	0	1	0	1	0	2	0	0	0	0	0	0	0	0	0	0	0	0	0	0	0	1	2	1	0	0	0	1	0	0	0	0	0	0
d__Bacteria|p__Cyanobacteria|o__Synechococcales|f__Merismopediaceae|g__Synechocystis|s__Synechocystis sp. IPPAS B-1465	0	0	0	0	0	0	0	0	0	1	0	0	0	0	0	0	0	0	0	0	0	0	0	0	0	0	0	0	0	1	2	1	0	0	0	1	0	0	0	0	0	1
d__Bacteria|p__Cyanobacteria|o__Synechococcales|f__Chamaesiphonaceae	0	0	0	0	0	1	0	0	0	1	2	2	0	0	0	0	0	0	0	0	0	0	0	0	0	0	0	0	0	2	0	1	0	0	3	2	0	0	1	0	0	0
d__Bacteria|p__Cyanobacteria|o__Synechococcales|f__Chamaesiphonaceae|g__Chamaesiphon	0	0	0	0	0	1	0	0	0	1	0	1	0	0	0	0	0	1	0	0	0	0	0	0	0	0	0	0	0	2	0	1	0	0	3	2	0	0	0	0	0	0
d__Bacteria|p__Cyanobacteria|o__Synechococcales|f__Chamaesiphonaceae|g__Chamaesiphon|s__Chamaesiphon minutus	0	0	0	0	0	1	0	0	0	1	0	1	0	0	0	0	0	0	0	0	0	0	0	0	0	0	0	0	0	4	3	2	2	0	2	2	0	0	0	0	0	0
d__Bacteria|p__Cyanobacteria|o__Synechococcales|f__Prochlorotrichaceae	1	0	0	1	1	1	0	0	0	1	0	0	0	0	0	0	0	0	0	0	0	0	0	0	0	0	0	0	0	3	1	2	0	0	0	1	0	0	0	0	0	0
d__Bacteria|p__Cyanobacteria|o__Synechococcales|f__Prochlorotrichaceae|g__Halomicronema	1	0	0	1	1	1	0	0	0	0	0	0	0	0	0	0	0	0	0	0	0	0	0	0	0	0	0	0	0	1	1	1	0	0	0	1	0	0	0	0	0	0
d__Bacteria|p__Cyanobacteria|o__Synechococcales|f__Prochlorotrichaceae|g__Halomicronema|s__Halomicronema hongdechloris	1	0	0	1	1	1	0	0	0	0	0	0	0	0	0	0	0	0	0	0	0	0	0	0	0	0	0	0	0	2	0	1	0	0	0	0	0	0	0	0	0	0
d__Bacteria|p__Cyanobacteria|o__Synechococcales|f__Acaryochloridaceae	0	0	1	1	1	0	0	0	0	0	0	0	1	0	0	0	0	0	0	0	0	0	0	0	0	0	0	0	0	1	2	0	2	0	2	1	0	0	0	1	0	0
d__Bacteria|p__Cyanobacteria|o__Synechococcales|f__Acaryochloridaceae|g__Acaryochloris	0	0	1	1	1	0	0	0	0	0	0	0	1	0	0	0	0	0	0	0	0	0	0	0	0	0	0	0	0	1	2	0	2	0	2	1	0	0	0	1	0	0
d__Bacteria|p__Cyanobacteria|o__Synechococcales|f__Acaryochloridaceae|g__Acaryochloris|s__Acaryochloris marina	0	0	1	1	1	0	0	0	0	0	0	0	1	0	0	0	0	0	0	0	0	0	0	0	0	0	0	0	0	1	0	0	2	0	1	0	0	0	0	1	0	0
d__Bacteria|p__Cyanobacteria|o__Synechococcales|f__Pseudanabaenaceae	0	0	1	0	0	0	0	0	0	0	0	0	0	0	0	0	0	0	1	0	0	0	0	0	0	0	0	0	0	1	0	0	2	0	1	0	0	0	0	0	0	0
d__Bacteria|p__Cyanobacteria|o__Synechococcales|f__Pseudanabaenaceae|g__Pseudanabaena	0	0	1	0	0	0	0	0	0	0	0	0	0	0	0	0	0	0	0	0	0	0	0	0	0	0	0	0	0	1	0	0	2	0	1	0	0	0	0	0	0	0
d__Bacteria|p__Cyanobacteria|o__Synechococcales|f__Pseudanabaenaceae|g__Pseudanabaena|s__Pseudanabaena sp. PCC 7367	0	0	1	0	0	0	0	0	0	0	0	0	0	0	0	0	0	0	0	0	0	0	0	0	0	0	0	0	0	1	0	0	0	0	2	0	0	0	0	0	0	0
d__Bacteria|p__Cyanobacteria|o__Pleurocapsales	0	0	2	1	1	1	0	2	1	0	0	0	0	0	0	0	0	0	0	0	0	0	0	0	0	0	0	0	0	1	0	0	0	0	0	0	0	0	0	1	0	0
d__Bacteria|p__Cyanobacteria|o__Pleurocapsales|f__Hyellaceae	0	0	1	1	1	0	0	2	0	0	0	0	0	0	0	0	1	0	0	0	0	2	0	0	0	0	0	0	0	0	0	0	0	0	0	0	0	0	0	0	0	0
d__Bacteria|p__Cyanobacteria|o__Pleurocapsales|f__Hyellaceae|g__Pleurocapsa	0	0	1	1	1	0	0	2	1	2	0	1	0	1	0	0	0	0	0	0	0	0	0	0	0	0	0	0	0	5	0	1	0	0	2	1	0	0	0	0	0	0
d__Bacteria|p__Cyanobacteria|o__Pleurocapsales|f__Hyellaceae|g__Pleurocapsa|s__Pleurocapsa minor	0	0	1	1	1	0	0	2	1	2	0	1	0	1	0	0	0	0	0	0	0	0	0	0	0	1	0	3	0	4	0	0	0	0	2	1	0	0	0	0	0	0
d__Bacteria|p__Cyanobacteria|o__Pleurocapsales|f__Dermocarpellaceae	0	0	1	0	0	1	0	0	1	2	0	1	0	1	0	0	0	0	0	0	0	0	0	0	0	0	0	0	0	4	0	0	0	0	2	1	0	0	0	0	0	0
d__Bacteria|p__Cyanobacteria|o__Pleurocapsales|f__Dermocarpellaceae|g__Stanieria	0	0	1	0	0	1	0	0	1	2	0	1	0	1	0	0	0	0	0	0	0	0	0	0	0	1	0	3	0	1	0	0	0	0	1	0	0	0	0	0	0	0
d__Bacteria|p__Cyanobacteria|o__Pleurocapsales|f__Dermocarpellaceae|g__Stanieria|s__Stanieria cyanosphaera	0	0	1	0	0	0	0	0	1	2	0	0	0	0	0	0	0	0	0	0	1	1	0	0	0	0	0	0	0	3	0	0	0	0	1	1	0	0	0	0	0	0
d__Bacteria|p__Cyanobacteria|o__Pleurocapsales|f__Dermocarpellaceae|g__Stanieria|s__Stanieria sp. NIES-3757	0	0	0	0	0	0	0	0	0	0	0	1	0	1	0	0	2	0	0	0	0	0	0	0	0	0	0	0	0	1	0	1	0	0	0	0	0	0	0	0	0	0
d__Bacteria|p__Cyanobacteria|c__Gloeobacteria	1	1	0	2	0	1	1	3	1	0	0	2	0	1	0	0	0	0	0	0	0	0	0	0	0	0	0	0	0	1	0	1	0	0	0	0	0	0	0	0	0	0
d__Bacteria|p__Cyanobacteria|c__Gloeobacteria|o__Gloeobacterales	1	1	0	2	0	1	1	3	1	0	0	2	0	1	0	0	0	0	0	0	0	0	0	0	0	0	0	0	0	1	0	1	0	0	0	0	0	0	0	0	0	0
d__Bacteria|p__Cyanobacteria|c__Gloeobacteria|o__Gloeobacterales|f__Gloeobacteraceae	1	1	0	2	0	1	1	3	1	0	0	2	0	1	0	0	1	0	0	0	0	1	0	0	0	0	0	0	0	3	0	3	2	0	3	1	0	0	0	0	0	2
d__Bacteria|p__Cyanobacteria|c__Gloeobacteria|o__Gloeobacterales|f__Gloeobacteraceae|g__Gloeobacter	1	1	0	2	0	1	1	3	1	0	0	2	0	1	0	0	0	0	0	0	0	0	0	0	0	0	0	0	0	3	0	3	2	0	3	1	0	0	0	0	0	2
d__Bacteria|p__Cyanobacteria|c__Gloeobacteria|o__Gloeobacterales|f__Gloeobacteraceae|g__Gloeobacter|s__Gloeobacter kilaueensis	0	1	0	0	0	0	1	2	0	2	0	1	0	2	0	0	0	0	0	0	0	0	0	0	0	0	0	0	0	3	0	3	2	0	3	1	0	0	0	0	1	0
d__Bacteria|p__Cyanobacteria|c__Gloeobacteria|o__Gloeobacterales|f__Gloeobacteraceae|g__Gloeobacter|s__Gloeobacter violaceus	1	0	0	2	0	1	0	1	0	0	0	0	0	1	0	0	0	0	0	0	0	1	0	0	0	0	0	0	0	3	0	3	2	0	3	1	0	0	0	0	1	0
d__Bacteria|p__Cyanobacteria|s__cyanobacterium endosymbiont of Epithemia turgida	0	0	0	0	0	0	1	0	0	0	0	0	0	1	0	1	2	0	2	0	1	1	0	0	0	0	0	0	0	1	0	1	1	0	3	1	0	7	4	2	3	21
d__Bacteria|p__Cyanobacteria|s__cyanobacterium endosymbiont of Rhopalodia gibberula	0	0	0	1	0	0	0	1	0	0	0	0	0	0	0	0	0	0	0	0	1	0	0	0	0	1	0	0	0	2	0	2	1	0	0	0	0	1	2	2	0	4
d__Bacteria|p__Cyanobacteria|o__Chroococcidiopsidales	0	0	0	0	1	0	0	0	0	0	0	0	0	1	0	0	0	0	0	0	0	0	0	0	0	1	0	0	0	4	0	0	2	0	0	2	0	0	1	0	0	1
d__Bacteria|p__Cyanobacteria|o__Chroococcidiopsidales|f__Chroococcidiopsidaceae	0	0	0	0	1	0	0	0	0	2	0	1	0	1	0	0	0	0	0	0	0	0	0	0	0	0	0	0	0	4	0	0	2	0	0	2	0	0	1	0	0	0
d__Bacteria|p__Cyanobacteria|o__Chroococcidiopsidales|f__Chroococcidiopsidaceae|g__Chroococcidiopsis	0	0	0	0	1	0	0	0	0	2	0	1	0	1	0	0	0	0	0	0	0	1	0	0	0	0	0	0	0	4	0	0	2	0	0	2	0	0	0	0	0	0
d__Bacteria|p__Cyanobacteria|o__Chroococcidiopsidales|f__Chroococcidiopsidaceae|g__Chroococcidiopsis|s__Chroococcidiopsis thermalis	0	0	0	0	1	0	0	0	0	2	0	1	0	1	0	0	0	0	1	0	0	0	0	0	0	0	0	1	0	4	0	0	2	0	0	2	0	0	0	0	0	0
d__Bacteria|p__Cyanobacteria|o__Gloeoemargaritales	0	0	0	0	0	1	0	0	0	0	0	0	0	0	0	0	0	0	0	0	0	0	0	0	0	0	0	2	0	0	0	0	0	0	0	0	0	0	0	0	0	0
d__Bacteria|p__Cyanobacteria|o__Gloeoemargaritales|f__Gloeomargaritaceae	0	0	0	0	0	1	0	0	0	0	0	0	0	0	0	0	0	0	0	0	0	0	0	0	0	0	0	0	0	0	0	0	0	0	0	0	0	0	0	0	0	0
d__Bacteria|p__Cyanobacteria|o__Gloeoemargaritales|f__Gloeomargaritaceae|g__Gloeomargarita	0	0	0	0	0	1	0	0	0	0	0	0	0	0	0	0	0	0	1	0	0	0	0	0	0	0	0	0	0	0	0	0	0	0	0	0	0	0	0	0	0	0
d__Bacteria|p__Cyanobacteria|o__Gloeoemargaritales|f__Gloeomargaritaceae|g__Gloeomargarita|s__Gloeomargarita lithophora	0	0	0	0	0	1	0	0	0	0	0	0	0	0	0	0	1	0	0	0	0	0	0	0	0	0	0	0	0	0	0	0	0	0	0	0	0	0	0	0	0	0
d__Bacteria|p__Tenericutes	18	7	3	35	6	8	37	18	22	15	17	24	2	32	0	1	3	0	2	1	2	177	0	0	0	0	0	0	7	54	19	12	13	2	44	19	0	0	0	0	0	0
d__Bacteria|p__Tenericutes|c__Mollicutes	15	6	2	29	4	7	33	15	22	15	17	24	2	32	0	0	0	0	0	0	0	0	0	0	0	0	0	0	5	47	18	11	13	2	41	16	0	0	0	0	0	0
d__Bacteria|p__Tenericutes|c__Mollicutes|o__Mycoplasmatales	7	3	1	16	3	5	16	6	19	12	9	18	1	30	0	0	1	0	0	0	0	0	0	0	0	0	0	0	2	26	5	2	8	0	28	8	0	0	0	0	0	0
d__Bacteria|p__Tenericutes|c__Mollicutes|o__Mycoplasmatales|f__Mycoplasmataceae	7	3	1	16	3	5	16	6	19	12	9	16	1	28	0	1	0	0	0	0	1	0	0	0	0	0	0	0	2	26	5	2	8	0	28	8	0	0	1	0	0	0
d__Bacteria|p__Tenericutes|c__Mollicutes|o__Mycoplasmatales|f__Mycoplasmataceae|g__Mycoplasma	7	3	1	16	3	5	16	6	19	12	9	16	1	28	0	0	0	0	1	0	0	1	0	0	0	0	0	0	1	26	5	2	8	0	28	8	0	0	1	0	0	0
d__Bacteria|p__Tenericutes|c__Mollicutes|o__Mycoplasmatales|f__Mycoplasmataceae|g__Mycoplasma|s__Mycoplasma pullorum	0	0	0	1	0	0	1	0	3	2	0	2	0	2	0	0	1	0	0	0	0	1	0	0	0	0	0	0	1	1	0	0	0	0	0	0	0	0	0	0	0	0
d__Bacteria|p__Tenericutes|c__Mollicutes|o__Mycoplasmatales|f__Mycoplasmataceae|g__Mycoplasma|s__Mycoplasma mycoides	0	0	0	0	0	1	0	1	2	1	0	0	0	2	0	0	0	0	1	1	1	2	0	0	0	0	0	0	0	0	0	0	0	0	0	0	0	0	0	0	0	0
d__Bacteria|p__Tenericutes|c__Mollicutes|o__Mycoplasmatales|f__Mycoplasmataceae|g__Mycoplasma|s__Mycoplasma capricolum	0	0	0	0	0	0	0	0	2	1	0	1	0	0	0	0	0	0	0	0	0	0	0	0	0	0	0	0	0	0	0	0	0	0	0	0	0	0	0	0	0	0
d__Bacteria|p__Tenericutes|c__Mollicutes|o__Mycoplasmatales|f__Mycoplasmataceae|g__Mycoplasma|s__Mycoplasma leachii	0	0	0	0	0	0	0	0	2	0	0	0	0	3	0	0	0	0	0	0	0	0	0	0	0	0	0	0	0	0	0	0	0	0	0	0	0	0	0	0	0	0
d__Bacteria|p__Tenericutes|c__Mollicutes|o__Mycoplasmatales|f__Mycoplasmataceae|g__Mycoplasma|s__Mycoplasma gallisepticum	0	0	0	1	0	0	2	0	1	0	0	0	0	1	0	0	0	0	0	0	0	0	0	0	0	0	0	1	0	0	0	0	0	0	0	0	0	0	0	0	0	0
d__Bacteria|p__Tenericutes|c__Mollicutes|o__Mycoplasmatales|f__Mycoplasmataceae|g__Mycoplasma|s__Mycoplasma yeatsii	2	2	0	2	0	0	3	0	1	0	0	0	0	1	0	0	0	0	0	0	0	0	0	0	0	0	0	1	0	2	0	0	0	0	0	0	0	0	0	0	0	0
d__Bacteria|p__Tenericutes|c__Mollicutes|o__Mycoplasmatales|f__Mycoplasmataceae|g__Mycoplasma|s__Mycoplasma suis	0	1	0	0	0	1	0	0	1	0	1	0	0	1	0	0	0	0	0	0	0	0	0	0	0	0	0	0	0	1	0	0	0	0	0	0	0	0	0	0	0	0
d__Bacteria|p__Tenericutes|c__Mollicutes|o__Mycoplasmatales|f__Mycoplasmataceae|g__Mycoplasma|s__Mycoplasma agalactiae	0	0	0	0	0	0	0	0	1	1	0	2	0	3	0	1	0	0	0	0	0	0	0	0	0	0	0	0	0	1	0	0	0	0	0	0	0	0	0	0	0	0
d__Bacteria|p__Tenericutes|c__Mollicutes|o__Mycoplasmatales|f__Mycoplasmataceae|g__Mycoplasma|s__Mycoplasma genitalium	0	0	0	0	0	0	0	0	1	0	0	1	0	5	0	1	0	0	0	0	0	0	0	0	0	0	0	2	0	5	0	0	1	0	4	3	0	0	0	0	0	0
d__Bacteria|p__Tenericutes|c__Mollicutes|o__Mycoplasmatales|f__Mycoplasmataceae|g__Mycoplasma|s__Mycoplasma hyorhinis	0	0	0	0	0	0	0	0	1	1	2	1	0	2	0	0	0	0	0	0	0	0	0	0	0	0	0	2	0	2	0	0	0	0	1	0	0	0	0	0	0	0
d__Bacteria|p__Tenericutes|c__Mollicutes|o__Mycoplasmatales|f__Mycoplasmataceae|g__Mycoplasma|s__Mycoplasma bovoculi	0	0	0	0	0	0	0	0	1	1	1	3	1	0	0	0	0	0	0	0	0	0	0	0	0	0	0	3	0	0	0	0	0	0	1	0	0	0	0	0	0	0
d__Bacteria|p__Tenericutes|c__Mollicutes|o__Mycoplasmatales|f__Mycoplasmataceae|g__Mycoplasma|s__Mycoplasma crocodyli	0	0	0	0	0	0	0	0	1	2	0	0	0	0	2	9	0	0	6	0	7	2	0	0	0	0	0	3	0	0	0	0	0	0	0	0	0	0	0	0	0	0
d__Bacteria|p__Tenericutes|c__Mollicutes|o__Mycoplasmatales|f__Mycoplasmataceae|g__Mycoplasma|s__Mycoplasma hyosynoviae	0	0	0	0	0	0	0	0	0	1	0	0	0	1	0	0	0	0	0	0	0	0	0	0	0	0	0	0	0	0	0	0	0	0	0	0	0	0	0	0	0	0
d__Bacteria|p__Tenericutes|c__Mollicutes|o__Mycoplasmatales|f__Mycoplasmataceae|g__Mycoplasma|s__Mycoplasma edwardii	0	0	0	2	0	0	2	0	0	2	0	3	0	3	0	0	0	0	0	0	0	2	0	0	0	0	0	0	0	0	0	0	0	0	0	0	0	0	0	0	0	2
d__Bacteria|p__Tenericutes|c__Mollicutes|o__Mycoplasmatales|f__Mycoplasmataceae|g__Mycoplasma|s__Mycoplasma mobile	0	0	0	1	0	0	0	0	0	0	5	1	0	1	1	0	2	0	1	0	0	3	0	0	0	0	0	1	0	0	0	0	0	0	1	0	0	0	0	0	0	2
d__Bacteria|p__Tenericutes|c__Mollicutes|o__Mycoplasmatales|f__Mycoplasmataceae|g__Mycoplasma|s__Mycoplasma hominis	0	0	0	0	0	0	0	1	0	0	0	2	0	2	1	0	1	0	0	0	0	1	0	0	0	0	0	1	0	0	0	0	0	0	0	0	0	0	0	0	0	0
d__Bacteria|p__Tenericutes|c__Mollicutes|o__Mycoplasmatales|f__Mycoplasmataceae|g__Mycoplasma|s__Mycoplasma bovis	0	0	0	0	0	0	0	0	0	0	0	2	0	2	0	0	0	0	0	0	0	0	0	0	0	0	0	0	0	0	0	0	2	0	1	0	0	0	0	0	0	0
d__Bacteria|p__Tenericutes|c__Mollicutes|o__Mycoplasmatales|f__Mycoplasmataceae|g__Mycoplasma|s__Mycoplasma sp. (ex Biomphalaria glabrata)	0	0	0	0	0	0	0	0	0	0	0	2	0	2	0	0	1	0	1	0	0	0	0	0	0	0	0	0	0	0	0	0	0	0	0	0	0	0	0	0	0	0
d__Bacteria|p__Tenericutes|c__Mollicutes|o__Mycoplasmatales|f__Mycoplasmataceae|g__Mycoplasma|s__Mycoplasma parvum	0	0	0	0	0	0	0	0	3	3	6	6	1	2	0	0	0	0	2	0	0	0	0	0	0	0	0	0	0	0	0	1	0	0	0	0	0	0	0	0	0	0
d__Bacteria|p__Tenericutes|c__Mollicutes|o__Mycoplasmatales|f__Mycoplasmataceae|g__Mycoplasma|s__Mycoplasma wenyonii	0	0	0	0	0	0	0	0	3	3	6	6	1	2	0	0	0	0	2	0	0	0	0	0	0	0	0	0	0	0	0	0	0	0	0	1	0	1	0	2	0	1
d__Bacteria|p__Tenericutes|c__Mollicutes|o__Mycoplasmatales|f__Mycoplasmataceae|g__Mycoplasma|s__Mycoplasma dispar	0	0	0	1	0	0	0	0	2	2	3	4	0	2	0	0	0	0	0	0	0	0	0	0	0	0	0	0	0	0	0	0	1	0	0	0	0	0	0	0	0	0
d__Bacteria|p__Tenericutes|c__Mollicutes|o__Mycoplasmatales|f__Mycoplasmataceae|g__Mycoplasma|s__Mycoplasma anseris	0	0	0	1	0	0	1	0	1	0	0	0	0	0	0	0	0	0	0	0	0	0	0	0	0	0	0	0	0	0	0	0	0	0	0	1	0	0	0	0	0	0
d__Bacteria|p__Tenericutes|c__Mollicutes|o__Mycoplasmatales|f__Mycoplasmataceae|g__Mycoplasma|s__Mycoplasma cloacale	0	0	0	1	0	0	0	0	0	0	1	1	0	1	0	0	0	0	0	0	0	0	0	0	0	0	0	0	0	0	0	0	0	0	1	0	0	0	0	0	0	0
d__Bacteria|p__Tenericutes|c__Mollicutes|o__Mycoplasmatales|f__Mycoplasmataceae|g__Mycoplasma|s__Mycoplasma haemocanis	0	0	0	0	0	0	0	0	0	1	0	0	0	0	0	0	0	0	0	0	0	0	0	0	0	0	0	0	0	0	0	0	0	0	0	0	0	1	0	0	0	0
d__Bacteria|p__Tenericutes|c__Mollicutes|o__Mycoplasmatales|f__Mycoplasmataceae|g__Mycoplasma|s__Mycoplasma phocidae	0	0	0	1	0	0	0	0	0	0	0	1	0	0	0	0	0	0	0	0	0	0	0	0	0	0	0	0	0	1	1	0	0	0	1	0	0	0	0	0	0	0
d__Bacteria|p__Tenericutes|c__Mollicutes|o__Mycoplasmatales|f__Mycoplasmataceae|g__Mycoplasma|s__Mycoplasma anatis	1	0	0	0	0	0	2	0	0	0	1	0	0	0	0	0	0	0	0	0	0	0	7	0	0	0	0	17	0	0	0	0	0	0	0	0	0	0	0	0	0	0
d__Bacteria|p__Tenericutes|c__Mollicutes|o__Mycoplasmatales|f__Mycoplasmataceae|g__Mycoplasma|s__Mycoplasma cynos	0	0	0	1	0	0	1	0	0	0	0	0	0	0	0	0	1	0	0	0	0	0	5	0	0	0	0	12	0	4	1	0	0	0	3	0	0	0	0	0	0	1
d__Bacteria|p__Tenericutes|c__Mollicutes|o__Mycoplasmatales|f__Mycoplasmataceae|g__Mycoplasma|s__Mycoplasma arginini	0	0	0	0	0	0	1	0	0	0	1	1	0	0	0	0	1	0	0	0	0	0	2	0	0	0	0	2	0	1	0	0	0	0	0	0	0	0	0	0	0	0
d__Bacteria|p__Tenericutes|c__Mollicutes|o__Mycoplasmatales|f__Mycoplasmataceae|g__Mycoplasma|s__Mycoplasma ovis	0	0	0	0	0	0	0	0	1	0	1	0	0	0	0	0	1	0	0	1	0	0	1	0	0	0	0	0	0	0	0	0	0	0	0	0	0	0	0	0	0	0
d__Bacteria|p__Tenericutes|c__Mollicutes|o__Mycoplasmatales|f__Mycoplasmataceae|g__Mycoplasma|s__Mycoplasma putrefaciens	0	0	0	0	0	0	0	1	1	0	0	0	0	0	0	0	1	0	0	1	0	0	1	0	0	0	0	0	0	0	0	0	0	0	1	0	0	6	2	0	3	17
d__Bacteria|p__Tenericutes|c__Mollicutes|o__Mycoplasmatales|f__Mycoplasmataceae|g__Mycoplasma|s__Mycoplasma hyopneumoniae	0	0	0	0	0	0	0	1	0	0	1	0	0	0	0	0	0	0	0	0	0	0	0	0	0	0	0	0	0	0	0	0	0	0	1	0	0	0	1	0	1	5
d__Bacteria|p__Tenericutes|c__Mollicutes|o__Mycoplasmatales|f__Mycoplasmataceae|g__Mycoplasma|s__Mycoplasma pneumoniae	0	0	0	0	0	0	0	0	0	1	0	2	0	0	0	0	0	0	0	0	0	0	0	0	0	0	0	0	0	0	1	0	1	0	0	1	0	0	0	0	1	4
[truncated: 12,775 more rows]

## Sheet: Normalized Data
Taxonomy	Donor_successful_1	Donor_successful_2	Donor_successful_3	Donor_successful_4	Donor_successful_5	Donor_successful_6	Donor_successful_7	Donor_successful_8	Donor_failed_1	Donor_failed_2	Donor_failed_3	Donor_failed_4	Donor_failed_5	Donor_failed_6	Patient_before_scuccessful_1	Patient_before_scuccessful_2	Patient_before_scuccessful_3	Patient_before_scuccessful_4	Patient_before_scuccessful_5	Patient_before_scuccessful_6	Patient_before_scuccessful_7	Patient_before_scuccessful_8	Patient_before_failed_1	Patient_before_failed_2	Patient_before_failed_3	Patient_before_failed_4	Patient_before_failed_5	Patient_before_failed_6	Patient_after_successful_1	Patient_after_successful_2	Patient_after_successful_3	Patient_after_successful_4	Patient_after_successful_5	Patient_after_successful_6	Patient_after_successful_7	Patient_after_successful_8	Patient_after_failed_1	Patient_after_failed_2	Patient_after_failed_3	Patient_after_failed_4	Patient_after_failed_5	Patient_after_failed_6
[truncated: 14,736 more rows]
